# Supplementary material for: Genetic structure and relatedness of brown trout (Salmo trutta) populations in the drainage basin of the Ölfusá river, South-Western Iceland
Source: PeerJ. 2023 Sep 5;11:e15985. doi: 10.7717/peerj.15985 (PMC10487600; doi:10.7717/peerj.15985)
Supplement: Supplemental Information 9 — The cluster description corresponds to that of Fig. 4 (i.e., C1: upper Hengladalsá river including Innstidalur, Miðdalur and Fremstidalur; C2: lower Hengladalsá river including Miðdalur, Fremstidalur as well as Varmá (below waterfalls in Kambabrún); C3: Sog, Hvítá, Ölfusá and Hestvatn; C4: Hestvatn; C5: Þingvallavatn, Öxará, lower Ölfusvatnsá, and Villingavatnsá as well as Efra Sog and Úlfljótsvatn; C6: Þverá/upper Ölfusvatnsá and lower Ölfusvatnsá, Þingvallavatn, Villingavatnsá, and Úlfljótsvatn; C7: Leirvogsvatn; C8: reference group from the Isle of Skye, Scotland). [file peerj-11-15985-s009.csv]

ID	C1	C2	C3	C4	C5	C6	C7	C8
Efr001	0.0001	0.0001	0.0001	0.0001	0.9993	0.0001	0.0001	0.0001
Efr006	0.0001	0.0001	0.0001	0.0001	0.993	0.0001	0.0064	0.0001
Efr009	0.0001	0.0001	0.0001	0.0001	0.9993	0.0001	0.0001	0.0001
Efr010	0.0001	0.0001	0.0001	0.0001	0.9993	0.0001	0.0001	0.0001
Efr011	0.0001	0.0001	0.0001	0.0001	0.9947	0.0001	0.0047	0.0001
Fre001	0.0001	0.9946	0.0001	0.0001	0.0001	0.0001	0.0048	0.0001
Fre002	0.1768	0.8226	0.0001	0.0001	0.0001	0.0001	0.0001	0.0001
Fre004	0.0115	0.9615	0.0001	0.0001	0.0001	0.0001	0.0265	0.0001
Fre005	0.1173	0.8821	0.0001	0.0001	0.0001	0.0001	0.0001	0.0001
Fre006	0.5844	0.415	0.0001	0.0001	0.0001	0.0001	0.0001	0.0001
Fre007	0.2459	0.7535	0.0001	0.0001	0.0001	0.0001	0.0001	0.0001
Fre008	0.0001	0.8957	0.0001	0.0001	0.048	0.0113	0.0447	0.0001
Fre009	0.0001	0.9778	0.0001	0.0001	0.0001	0.0216	0.0001	0.0001
Fre010	0.0001	0.9781	0.0001	0.0001	0.0001	0.0001	0.0213	0.0001
Fre011	0.0391	0.9603	0.0001	0.0001	0.0001	0.0001	0.0001	0.0001
Fre012	0.0276	0.9718	0.0001	0.0001	0.0001	0.0001	0.0001	0.0001
Fre013	0.0001	0.9297	0.0045	0.0307	0.0001	0.0145	0.0203	0.0001
Fre014	0.0914	0.9072	0.0001	0.0001	0.0001	0.0009	0.0001	0.0001
Fre015	0.0001	0.9993	0.0001	0.0001	0.0001	0.0001	0.0001	0.0001
Fre016	0.0001	0.9993	0.0001	0.0001	0.0001	0.0001	0.0001	0.0001
Fus004	0.0001	0.0001	0.0001	0.0002	0.5375	0.4619	0.0001	0.0001
Fus006	0.0001	0.0001	0.0001	0.0001	0.9972	0.0022	0.0001	0.0001
Fus008	0.0001	0.0001	0.0001	0.0001	0.694	0.3054	0.0001	0.0001
Fus009	0.032	0.0001	0.0027	0.0001	0.7679	0.197	0.0001	0.0001
Fus014	0.0001	0.0001	0.0001	0.0001	0.716	0.2834	0.0001	0.0001
Fus019	0.0001	0.0001	0.0001	0.0001	0.6227	0.3767	0.0001	0.0001
Fus020	0.0001	0.0001	0.0001	0.0001	0.0828	0.9166	0.0001	0.0001
Fus021	0.0001	0.0001	0.0001	0.0001	0.6754	0.324	0.0001	0.0001
Fus024	0.0001	0.0001	0.0001	0.0001	0.5754	0.424	0.0001	0.0001
Fus025	0.0001	0.0001	0.0001	0.0001	0.9993	0.0001	0.0001	0.0001
Fus027	0.0001	0.0001	0.0001	0.0001	0.9935	0.0059	0.0001	0.0001
Fus028	0.0001	0.0001	0.0001	0.0001	0.9727	0.0267	0.0001	0.0001
Fus029	0.0001	0.0001	0.0001	0.0001	0.9839	0.0001	0.0155	0.0001
Fus030	0.0001	0.0001	0.0001	0.0001	0.0001	0.9993	0.0001	0.0001
Fus031	0.0001	0.0001	0.0001	0.0001	0.5132	0.4862	0.0001	0.0001
Fus032	0.0001	0.0001	0.0001	0.0001	0.671	0.3284	0.0001	0.0001
Fus034	0.0001	0.0001	0.0001	0.0028	0.9767	0.0001	0.02	0.0001
Fus035	0.0001	0.0001	0.0001	0.0001	0.9812	0.0182	0.0001	0.0001
Fus036	0.0001	0.0001	0.0001	0.0001	0.1766	0.8228	0.0001	0.0001
Fus037	0.0001	0.0001	0.0001	0.0001	0.5246	0.4748	0.0001	0.0001
Fus038	0.0001	0.0001	0.0001	0.0001	0.9002	0.0835	0.0158	0.0001
Fus039	0.0001	0.0001	0.0001	0.0001	0.5881	0.4113	0.0001	0.0001
Fus040	0.0001	0.0001	0.0001	0.0001	0.9801	0.0193	0.0001	0.0001
Fus042	0.0001	0.0001	0.0001	0.0001	0.5731	0.4264	0.0001	0.0001
Fus043	0.0096	0.0001	0.0001	0.0001	0.9627	0.0168	0.0105	0.0001
Hen001	0.0001	0.9898	0.0001	0.0001	0.0001	0.0001	0.0096	0.0001
Hen003	0.0515	0.9249	0.0001	0.0216	0.0001	0.0016	0.0001	0.0001
Hen004	0.4755	0.5239	0.0001	0.0001	0.0001	0.0001	0.0001	0.0001
Hen007	0.9993	0.0001	0.0001	0.0001	0.0001	0.0001	0.0001	0.0001
Hes001	0.0001	0.0001	0.0001	0.9993	0.0001	0.0001	0.0001	0.0001
Hes002	0.0001	0.0001	0.0187	0.9807	0.0001	0.0001	0.0001	0.0001
Hes005	0.0001	0.0001	0.0001	0.9993	0.0001	0.0001	0.0001	0.0001
Hes006	0.0001	0.0001	0.0001	0.9993	0.0001	0.0001	0.0001	0.0001
Hes007	0.0001	0.0001	0.0086	0.9908	0.0001	0.0001	0.0001	0.0001
Hes008	0.0001	0.0001	0.0001	0.9993	0.0001	0.0001	0.0001	0.0001
Hes009	0.0001	0.0001	0.0001	0.9993	0.0001	0.0001	0.0001	0.0001
Hes010	0.0001	0.0001	0.0001	0.9993	0.0001	0.0001	0.0001	0.0001
Hes011	0.0001	0.0001	0.0001	0.9976	0.0001	0.0001	0.0018	0.0001
Hes012	0.0001	0.0001	0.0001	0.9993	0.0001	0.0001	0.0001	0.0001
Hes013	0.0001	0.0645	0.5465	0.3379	0.0191	0.0037	0.0282	0.0001
Hes019	0.0001	0.0001	0.0001	0.9396	0.0001	0.0199	0.04	0.0001
Hes024	0.0001	0.0001	0.0001	0.9949	0.0001	0.0001	0.0045	0.0001
Hes030	0.0001	0.0001	0.0001	0.9403	0.0358	0.0211	0.0024	0.0001
Hes031	0.0001	0.1081	0.4757	0.2972	0.0241	0.0234	0.0132	0.0583
Hes032	0.0275	0.0598	0.5808	0.2686	0.0001	0.0001	0.0438	0.0193
Hes033	0.0001	0.0001	0.0001	0.9954	0.0001	0.004	0.0001	0.0001
Hes034	0.0001	0.0429	0.5477	0.3706	0.0001	0.0001	0.0385	0.0001
Hes035	0.0001	0.0853	0.5194	0.3216	0.0001	0.0226	0.0358	0.0151
Hes036	0.0001	0.1072	0.489	0.2983	0.0001	0.0195	0.0363	0.0495
Hes038	0.0001	0.0001	0.0001	0.9993	0.0001	0.0001	0.0001	0.0001
Hin001	0.9993	0.0001	0.0001	0.0001	0.0001	0.0001	0.0001	0.0001
Hin003	0.9993	0.0001	0.0001	0.0001	0.0001	0.0001	0.0001	0.0001
Hin005	0.9993	0.0001	0.0001	0.0001	0.0001	0.0001	0.0001	0.0001
Hvi001	0.0001	0.0936	0.6374	0.1214	0.0001	0.0035	0.0511	0.0928
Hvi002	0.0001	0.1943	0.6617	0.062	0.0001	0.0398	0.0001	0.0419
Hvi004	0.0001	0.0443	0.7232	0.0755	0.0001	0.0498	0.0212	0.0857
Lei002	0.0001	0.0001	0.0001	0.0001	0.0001	0.0001	0.9993	0.0001
Lei003	0.0001	0.0001	0.0001	0.0001	0.0001	0.0001	0.9993	0.0001
Lei004	0.0001	0.0001	0.0001	0.0001	0.0001	0.0001	0.9993	0.0001
Lei007	0.0001	0.0001	0.0001	0.0001	0.0001	0.0001	0.9993	0.0001
Lei014	0.0001	0.0001	0.0001	0.0001	0.0001	0.0001	0.9993	0.0001
Lei018	0.0001	0.0001	0.0001	0.0001	0.0001	0.0001	0.9993	0.0001
Lei019	0.0001	0.0001	0.0001	0.0001	0.0001	0.0001	0.9993	0.0001
Lei021	0.0001	0.0001	0.0001	0.0001	0.0001	0.0001	0.9993	0.0001
Lei032	0.0001	0.0001	0.0001	0.0001	0.0001	0.0001	0.9993	0.0001
Lei033	0.0001	0.0001	0.0001	0.0001	0.015	0.0001	0.9844	0.0001
Lei045	0.0001	0.0001	0.0001	0.0001	0.0001	0.0001	0.9993	0.0001
Lei052	0.0001	0.0001	0.0001	0.0001	0.0001	0.0001	0.9993	0.0001
Lei059	0.0001	0.0001	0.0001	0.0001	0.0001	0.0001	0.9993	0.0001
Lei060	0.0001	0.0001	0.0001	0.0001	0.0152	0.0133	0.971	0.0001
Mid001	0.0001	0.9439	0.0001	0.0001	0.0001	0.0297	0.0259	0.0001
Mid003	0.1477	0.8517	0.0001	0.0001	0.0001	0.0001	0.0001	0.0001
Mid005	0.9993	0.0001	0.0001	0.0001	0.0001	0.0001	0.0001	0.0001
Mid009	0.2788	0.7206	0.0001	0.0001	0.0001	0.0001	0.0001	0.0001
Mid010	0.6141	0.3853	0.0001	0.0001	0.0001	0.0001	0.0001	0.0001
Mid012	0.2117	0.7877	0.0001	0.0001	0.0001	0.0001	0.0001	0.0001
Mid016	0.0001	0.9993	0.0001	0.0001	0.0001	0.0001	0.0001	0.0001
Mid017	0.46	0.5394	0.0001	0.0001	0.0001	0.0001	0.0001	0.0001
Mid018	0.0517	0.9477	0.0001	0.0001	0.0001	0.0001	0.0001	0.0001
Mid022	0.5292	0.4493	0.0001	0.021	0.0001	0.0001	0.0001	0.0001
Mid023	0.998	0.0001	0.0001	0.0001	0.0014	0.0001	0.0001	0.0001
Mid026	0.1351	0.8643	0.0001	0.0001	0.0001	0.0001	0.0001	0.0001
Mid028	0.09	0.9094	0.0001	0.0001	0.0001	0.0001	0.0001	0.0001
Mid029	0.9948	0.0001	0.0001	0.0001	0.0001	0.0001	0.0046	0.0001
Mid031	0.0659	0.9335	0.0001	0.0001	0.0001	0.0001	0.0001	0.0001
Mid032	0.9993	0.0001	0.0001	0.0001	0.0001	0.0001	0.0001	0.0001
Mid033	0.0552	0.9443	0.0001	0.0001	0.0001	0.0001	0.0001	0.0001
Mid034	0.111	0.8884	0.0001	0.0001	0.0001	0.0001	0.0001	0.0001
Mid036	0.0001	0.9971	0.0001	0.0001	0.0001	0.0001	0.0023	0.0001
Mid038	0.0174	0.9512	0.0001	0.0077	0.0001	0.017	0.0065	0.0001
Mid039	0.0001	0.9993	0.0001	0.0001	0.0001	0.0001	0.0001	0.0001
Mid040	0.9775	0.0219	0.0001	0.0001	0.0001	0.0001	0.0001	0.0001
Mid041	0.4603	0.5391	0.0001	0.0001	0.0001	0.0001	0.0001	0.0001
Mid043	0.4183	0.5811	0.0001	0.0001	0.0001	0.0001	0.0001	0.0001
Mid044	0.9993	0.0001	0.0001	0.0001	0.0001	0.0001	0.0001	0.0001
Mid045	0.9993	0.0001	0.0001	0.0001	0.0001	0.0001	0.0001	0.0001
Mid046	0.9993	0.0001	0.0001	0.0001	0.0001	0.0001	0.0001	0.0001
Mid047	0.0196	0.9438	0.0001	0.0165	0.0001	0.0198	0.0001	0.0001
Mid048	0.244	0.7316	0.0239	0.0001	0.0001	0.0001	0.0001	0.0001
Mid049	0.0001	0.9993	0.0001	0.0001	0.0001	0.0001	0.0001	0.0001
Mid051	0.9993	0.0001	0.0001	0.0001	0.0001	0.0001	0.0001	0.0001
Mid055	0.7666	0.2328	0.0001	0.0001	0.0001	0.0001	0.0001	0.0001
Mid056	0.2099	0.7895	0.0001	0.0001	0.0001	0.0001	0.0001	0.0001
Mid060	0.0001	0.9993	0.0001	0.0001	0.0001	0.0001	0.0001	0.0001
Mid062	0.9564	0.0001	0.0001	0.0047	0.0105	0.028	0.0001	0.0001
Mid063	0.9993	0.0001	0.0001	0.0001	0.0001	0.0001	0.0001	0.0001
Olf001	0.0001	0.1197	0.718	0.1181	0.0001	0.0177	0.0001	0.0261
Olf002	0.0164	0.0773	0.6804	0.1666	0.0074	0.0001	0.0062	0.0456
Olf003	0.0001	0.0001	0.9886	0.0001	0.003	0.0079	0.0001	0.0001
Olf004	0.0382	0.0703	0.4414	0.2162	0.0001	0.027	0.0001	0.2067
Olf005	0.0001	0.0001	0.9883	0.0001	0.0001	0.0111	0.0001	0.0001
Olf006	0.0167	0.1549	0.6804	0.0608	0.0001	0.0303	0.0001	0.0567
Olf007	0.0001	0.1641	0.7194	0.0619	0.0001	0.0001	0.0114	0.0429
Olf008	0.0007	0.101	0.7684	0.0936	0.0001	0.0001	0.0001	0.036
Olf010	0.0135	0.0972	0.6656	0.0854	0.017	0.0085	0.045	0.0678
Olf011	0.0168	0.1332	0.7209	0.1068	0.0071	0.015	0.0001	0.0001
Olf012	0.0966	0.2107	0.6106	0.0434	0.0001	0.0001	0.0001	0.0383
Olf013	0.0001	0.07	0.6542	0.1848	0.0001	0.0151	0.0392	0.0365
Olf015	0.0289	0.0001	0.8478	0.0288	0.0355	0.0359	0.0221	0.0008
Olf016	0.0843	0.1069	0.5436	0.1034	0.0834	0.0034	0.0104	0.0645
Olf017	0.0001	0.0001	0.9421	0.0001	0.0001	0.0558	0.0017	0.0001
Olf018	0.0001	0.1591	0.5682	0.0682	0.1265	0.0001	0.0001	0.0777
Oxa001	0.0001	0.0001	0.0001	0.0001	0.9839	0.0155	0.0001	0.0001
Oxa002	0.0001	0.0001	0.0001	0.0001	0.9714	0.028	0.0001	0.0001
Oxa003	0.0001	0.0001	0.0001	0.0001	0.9903	0.0001	0.0091	0.0001
Oxa004	0.0001	0.0001	0.0001	0.0001	0.9993	0.0001	0.0001	0.0001
Oxa005	0.0001	0.0001	0.0001	0.0001	0.9993	0.0001	0.0001	0.0001
Oxa006	0.0001	0.0001	0.0001	0.0001	0.9993	0.0001	0.0001	0.0001
Oxa007	0.0001	0.0001	0.0001	0.0001	0.9993	0.0001	0.0001	0.0001
Oxa008	0.0001	0.0001	0.0001	0.0001	0.9913	0.0081	0.0001	0.0001
Oxa009	0.0092	0.0001	0.0001	0.0001	0.9531	0.0372	0.0001	0.0001
Oxa010	0.0001	0.0001	0.0001	0.0001	0.9993	0.0001	0.0001	0.0001
Oxa011	0.0001	0.0001	0.0001	0.0001	0.9028	0.0652	0.0315	0.0001
Oxa012	0.0001	0.0001	0.0001	0.0001	0.9486	0.0497	0.0012	0.0001
Oxa013	0.0001	0.0001	0.0001	0.0001	0.9993	0.0001	0.0001	0.0001
Oxa014	0.0001	0.0001	0.0001	0.0001	0.9993	0.0001	0.0001	0.0001
Oxa015	0.0001	0.0001	0.0001	0.0001	0.9805	0.0189	0.0001	0.0001
Oxa016	0.0001	0.0001	0.0001	0.0001	0.9993	0.0001	0.0001	0.0001
Oxa017	0.0001	0.0001	0.0001	0.0001	0.9986	0.0001	0.0008	0.0001
Oxa018	0.0001	0.0001	0.0001	0.0001	0.9934	0.006	0.0001	0.0001
Oxa019	0.0001	0.0001	0.0001	0.0001	0.9993	0.0001	0.0001	0.0001
Oxa020	0.0001	0.0001	0.0001	0.0001	0.9993	0.0001	0.0001	0.0001
Oxa021	0.0001	0.0001	0.0001	0.0001	0.9993	0.0001	0.0001	0.0001
Oxa022	0.0001	0.0001	0.0001	0.0001	0.9993	0.0001	0.0001	0.0001
Oxa023	0.0001	0.0001	0.0001	0.0001	0.9993	0.0001	0.0001	0.0001
Oxa024	0.0001	0.0001	0.0001	0.0001	0.9774	0.0023	0.0198	0.0001
Oxa025	0.0001	0.0001	0.0001	0.0001	0.9993	0.0001	0.0001	0.0001
Oxa026	0.0001	0.0001	0.0001	0.0001	0.9986	0.0008	0.0001	0.0001
Oxa027	0.0001	0.0001	0.0001	0.0001	0.9993	0.0001	0.0001	0.0001
Oxa028	0.0001	0.0001	0.0001	0.0001	0.9993	0.0001	0.0001	0.0001
Oxa029	0.0001	0.0001	0.0001	0.0001	0.9373	0.0621	0.0001	0.0001
Oxa030	0.0001	0.0001	0.0001	0.0001	0.9993	0.0001	0.0001	0.0001
Oxa031	0.0001	0.0001	0.0001	0.0001	0.9733	0.0187	0.0075	0.0001
Slp001	0.0001	0.0001	0.0001	0.0001	0.0001	0.0001	0.0001	0.9993
Slp002	0.0001	0.0001	0.0001	0.0001	0.0001	0.0001	0.0001	0.9993
Slp004	0.0001	0.0001	0.0001	0.0001	0.0001	0.0001	0.0001	0.9993
Slp006	0.0001	0.0001	0.0001	0.0001	0.0001	0.0001	0.0001	0.9993
Slp007	0.0001	0.0366	0.0001	0.0292	0.0241	0.0001	0.0039	0.9059
Slp008	0.0001	0.0001	0.0001	0.0001	0.0001	0.0001	0.0001	0.9993
Slp009	0.0001	0.0001	0.0001	0.0001	0.0001	0.0001	0.0001	0.9993
Slp010	0.0001	0.0001	0.0001	0.0001	0.0001	0.0009	0.0007	0.998
Slp011	0.0001	0.0718	0.0625	0.0115	0.0001	0.0001	0.0001	0.8538
Slp012	0.0122	0.0001	0.0001	0.0387	0.0001	0.0255	0.0237	0.8997
Slp013	0.0282	0.0001	0.0001	0.0108	0.0001	0.0001	0.0001	0.9604
Slp014	0.0001	0.0001	0.0001	0.0001	0.0001	0.0001	0.0064	0.993
Slp015	0.0001	0.0037	0.0001	0.0023	0.0001	0.0001	0.0136	0.98
Slp016	0.0001	0.0001	0.0001	0.0139	0.0071	0.0001	0.0013	0.9772
Slp017	0.0001	0.0001	0.0001	0.0001	0.0001	0.0001	0.0001	0.9993
Slp018	0.0001	0.0001	0.0001	0.0001	0.0001	0.0001	0.0167	0.9827
Slp019	0.014	0.0001	0.0025	0.0168	0.0155	0.0001	0.0001	0.9509
Slp020	0.0001	0.0198	0.0175	0.0561	0.0001	0.0426	0.0001	0.8637
Slp021	0.0001	0.0001	0.0001	0.0001	0.0001	0.0001	0.0001	0.9993
Slp022	0.02	0.0001	0.068	0.0213	0.0001	0.0113	0.0001	0.8791
Slp023	0.0123	0.0016	0.0001	0.0515	0.0001	0.0001	0.0001	0.9342
Slp024	0.0001	0.0001	0.0001	0.0001	0.0001	0.0001	0.0004	0.999
Slp025	0.0276	0.0001	0.068	0.0119	0.0001	0.0255	0.0562	0.8105
Slp026	0.0001	0.0735	0.0354	0.0001	0.0001	0.0001	0.0117	0.879
Slp028	0.0001	0.0001	0.0087	0.0648	0.0001	0.0075	0.0001	0.9186
Slp029	0.0001	0.0001	0.0001	0.0001	0.0001	0.0001	0.0001	0.9993
Slp030	0.0001	0.0001	0.0001	0.0001	0.0001	0.0001	0.0063	0.9931
Slp031	0.0001	0.0001	0.0001	0.0001	0.0001	0.0001	0.0001	0.9993
Slp036	0.0001	0.0001	0.0001	0.0001	0.0092	0.0001	0.0001	0.9902
Slp037	0.0001	0.0001	0.0618	0.0001	0.0018	0.0207	0.0001	0.9152
Slp038	0.0001	0.0001	0.1244	0.0001	0.0001	0.0478	0.0001	0.8273
Slp039	0.0078	0.0333	0.1035	0.068	0.0001	0.0018	0.0012	0.7844
Slp043	0.0001	0.0112	0.0001	0.0001	0.0056	0.0334	0.0001	0.9494
Slp046	0.0001	0.0001	0.0001	0.0001	0.0001	0.015	0.0001	0.9844
Slp047	0.0001	0.0001	0.0001	0.0001	0.0001	0.0001	0.0001	0.9993
Slp048	0.0001	0.0001	0.0001	0.0001	0.0001	0.0001	0.0001	0.9993
Slp052	0.0001	0.0102	0.0302	0.0489	0.0013	0.0224	0.0204	0.8664
Slp053	0.0001	0.0001	0.0001	0.0001	0.0001	0.0001	0.0001	0.9993
Slp054	0.0149	0.0001	0.0001	0.0001	0.0001	0.0001	0.0004	0.9842
Slp055	0.0001	0.0001	0.0001	0.0001	0.0001	0.0001	0.0001	0.9993
Slp057	0.0001	0.0522	0.054	0.0001	0.0515	0.0001	0.0105	0.8315
Slp058	0.0001	0.0001	0.0001	0.0001	0.0001	0.0001	0.0117	0.9877
Slp059	0.0016	0.0001	0.0001	0.0001	0.0001	0.0001	0.0001	0.9978
Slp060	0.0001	0.0437	0.0053	0.0482	0.0001	0.0718	0.0001	0.8307
Slp062	0.0001	0.0001	0.0001	0.0001	0.0001	0.0001	0.0453	0.9541
Slp063	0.0001	0.0001	0.1124	0.0043	0.0069	0.0001	0.029	0.8471
Slp064	0.0001	0.0234	0.0464	0.0125	0.0001	0.0016	0.0001	0.9159
Sog002	0.0001	0.0001	0.9993	0.0001	0.0001	0.0001	0.0001	0.0001
Sog003	0.0016	0.0001	0.9465	0.0001	0.0001	0.0101	0.0413	0.0001
Sog004	0.0095	0.0602	0.9299	0.0001	0.0001	0.0001	0.0001	0.0001
Sog005	0.0001	0.0286	0.9481	0.0228	0.0001	0.0001	0.0001	0.0001
Sog006	0.0001	0.0001	0.9993	0.0001	0.0001	0.0001	0.0001	0.0001
Sog008	0.0001	0.0001	0.9993	0.0001	0.0001	0.0001	0.0001	0.0001
Sog009	0.0001	0.0001	0.9993	0.0001	0.0001	0.0001	0.0001	0.0001
Sog010	0.0057	0.0001	0.9937	0.0001	0.0001	0.0001	0.0001	0.0001
Sog011	0.0417	0.0001	0.8694	0.0151	0.0225	0.0293	0.0218	0.0001
Sog013	0.0001	0.0001	0.9993	0.0001	0.0001	0.0001	0.0001	0.0001
Sog015	0.0719	0.0424	0.878	0.0001	0.0073	0.0001	0.0001	0.0001
Sog016	0.0172	0.0001	0.9749	0.0001	0.0001	0.0001	0.0074	0.0001
Sog017	0.0734	0.1534	0.6774	0.0315	0.0001	0.0001	0.0001	0.064
Sog018	0.0001	0.0001	0.9956	0.0038	0.0001	0.0001	0.0001	0.0001
Sog019	0.0001	0.0098	0.9896	0.0001	0.0001	0.0001	0.0001	0.0001
Sog020	0.0001	0.0001	0.9993	0.0001	0.0001	0.0001	0.0001	0.0001
Sog021	0.0001	0.0001	0.9993	0.0001	0.0001	0.0001	0.0001	0.0001
Sog022	0.0001	0.0001	0.9853	0.0001	0.0001	0.0141	0.0001	0.0001
Sog023	0.0253	0.1228	0.8513	0.0001	0.0001	0.0001	0.0001	0.0001
Thi001	0.0001	0.0001	0.0001	0.0001	0.9345	0.0018	0.0631	0.0001
Thi002	0.0001	0.0001	0.0001	0.0001	0.9965	0.0029	0.0001	0.0001
Thi003	0.0001	0.0001	0.0001	0.0001	0.9861	0.0133	0.0001	0.0001
Thi004	0.0001	0.0001	0.0001	0.0001	0.1401	0.8593	0.0001	0.0001
Thi005	0.0001	0.0001	0.0001	0.0001	0.9897	0.0097	0.0001	0.0001
Thi006	0.0001	0.0001	0.0001	0.0001	0.0001	0.9993	0.0001	0.0001
Thi007	0.0001	0.0001	0.0001	0.0001	0.9499	0.0495	0.0001	0.0001
Thi008	0.0001	0.0001	0.0001	0.0001	0.9656	0.0338	0.0001	0.0001
Thi009	0.0001	0.0001	0.0001	0.0001	0.9993	0.0001	0.0001	0.0001
Thi010	0.0001	0.0001	0.0001	0.0001	0.6062	0.3932	0.0001	0.0001
Thi011	0.0001	0.0001	0.0001	0.0001	0.9993	0.0001	0.0001	0.0001
Thi012	0.0001	0.0001	0.0001	0.0001	0.5557	0.4437	0.0001	0.0001
Thi013	0.0001	0.0001	0.0001	0.0001	0.9993	0.0001	0.0001	0.0001
Thi014	0.0001	0.0001	0.0001	0.0001	0.9993	0.0001	0.0001	0.0001
Thi015	0.0001	0.0001	0.0001	0.0001	0.5979	0.4015	0.0001	0.0001
Thi016	0.0001	0.0001	0.0001	0.0001	0.9512	0.0446	0.0036	0.0001
Thi020	0.0001	0.0001	0.0001	0.0001	0.6292	0.3702	0.0001	0.0001
Thi021	0.0026	0.0001	0.0083	0.0001	0.954	0.0347	0.0001	0.0001
Thi024	0.0001	0.0001	0.0001	0.0001	0.3496	0.6498	0.0001	0.0001
Thi025	0.0001	0.0001	0.0001	0.0001	0.7096	0.2898	0.0001	0.0001
Thi054	0.0001	0.0001	0.0001	0.0001	0.9993	0.0001	0.0001	0.0001
Thi055	0.0001	0.0001	0.0001	0.0001	0.861	0.1072	0.0313	0.0001
Thi057	0.0001	0.0001	0.0001	0.0001	0.1715	0.8279	0.0001	0.0001
Thi059	0.0001	0.0001	0.0001	0.0001	0.9532	0.0454	0.0008	0.0001
Thi060	0.0001	0.0001	0.0001	0.0001	0.091	0.9084	0.0001	0.0001
Thv002	0.0001	0.0001	0.0001	0.0001	0.0001	0.9902	0.0092	0.0001
Thv003	0.0001	0.0001	0.0001	0.0001	0.0001	0.9993	0.0001	0.0001
Thv007	0.0001	0.0001	0.0001	0.0001	0.0001	0.9993	0.0001	0.0001
Thv009	0.0001	0.0001	0.0001	0.0001	0.0001	0.9746	0.0248	0.0001
Thv015	0.0001	0.0001	0.0001	0.0001	0.0001	0.9993	0.0001	0.0001
Thv018	0.0001	0.0001	0.0001	0.0001	0.0001	0.9993	0.0001	0.0001
Thv019	0.0001	0.0001	0.0001	0.0001	0.0001	0.9993	0.0001	0.0001
Thv021	0.0001	0.0001	0.0001	0.0001	0.0001	0.9993	0.0001	0.0001
Thv022	0.0001	0.0001	0.0001	0.0001	0.0001	0.9993	0.0001	0.0001
Thv023	0.0001	0.0001	0.0001	0.0001	0.0001	0.9922	0.0072	0.0001
Thv024	0.0001	0.0001	0.0001	0.0001	0.0001	0.9993	0.0001	0.0001
Thv026	0.0001	0.0001	0.0001	0.0001	0.0001	0.9993	0.0001	0.0001
Thv027	0.0001	0.0001	0.0001	0.0001	0.0001	0.9993	0.0001	0.0001
Thv029	0.0001	0.0001	0.0001	0.0001	0.0001	0.9993	0.0001	0.0001
Thv030	0.0001	0.0001	0.0001	0.0001	0.0001	0.9993	0.0001	0.0001
Ulf001	0.0001	0.0001	0.0001	0.0001	0.9993	0.0001	0.0001	0.0001
Ulf002	0.0001	0.0001	0.0001	0.0001	0.9638	0.0256	0.0102	0.0001
Ulf003	0.0001	0.0001	0.0001	0.0001	0.9993	0.0001	0.0001	0.0001
Ulf004	0.0001	0.0001	0.0001	0.0001	0.9644	0.035	0.0001	0.0001
Ulf005	0.0001	0.0001	0.002	0.0017	0.8341	0.1352	0.0267	0.0001
Ulf006	0.0001	0.0001	0.0001	0.0001	0.9993	0.0001	0.0001	0.0001
Ulf011	0.0001	0.0001	0.0043	0.0007	0.9333	0.0522	0.0092	0.0001
Ulf013	0.0001	0.0162	0.0009	0.0001	0.8632	0.1182	0.0013	0.0001
Ulf014	0.0001	0.0001	0.0001	0.0001	0.981	0.0001	0.0184	0.0001
Ulf015	0.0001	0.0001	0.0177	0.0448	0.6103	0.2772	0.0498	0.0001
Ulf016	0.0001	0.0001	0.0001	0.0001	0.9921	0.0073	0.0001	0.0001
Ulf017	0.0001	0.0001	0.0084	0.0001	0.839	0.109	0.0432	0.0001
Ulf021	0.0001	0.0001	0.0001	0.0001	0.9775	0.0001	0.0219	0.0001
Ulf022	0.0001	0.0001	0.0001	0.0167	0.9656	0.0172	0.0001	0.0001
Ulf023	0.0001	0.0001	0.0001	0.0001	0.9982	0.0001	0.0012	0.0001
Ulf024	0.0001	0.0001	0.0001	0.0001	0.9993	0.0001	0.0001	0.0001
Ulf027	0.0001	0.0001	0.0001	0.0001	0.9993	0.0001	0.0001	0.0001
Ulf029	0.0001	0.0001	0.0001	0.0001	0.9627	0.0367	0.0001	0.0001
Ulf030	0.0001	0.0001	0.0001	0.0001	0.9993	0.0001	0.0001	0.0001
Ulf031	0.0001	0.0001	0.0001	0.0001	0.4601	0.5394	0.0001	0.0001
Ulf032	0.0001	0.0001	0.0001	0.0001	0.965	0.0094	0.0252	0.0001
Var001	0.0477	0.7469	0.1474	0.0165	0.0055	0.0153	0.0001	0.0206
Var002	0.0575	0.8062	0.1358	0.0001	0.0001	0.0001	0.0001	0.0001
Var003	0.1461	0.6505	0.2029	0.0001	0.0001	0.0001	0.0001	0.0001
Var004	0.0876	0.7067	0.1685	0.0338	0.003	0.0001	0.0001	0.0001
Var005	0.1965	0.6002	0.1924	0.0105	0.0001	0.0001	0.0001	0.0001
Var006	0.0662	0.6965	0.2367	0.0001	0.0001	0.0001	0.0001	0.0001
Var008	0.1089	0.6998	0.1909	0.0001	0.0001	0.0001	0.0001	0.0001
Var009	0.0695	0.741	0.1857	0.0001	0.0035	0.0001	0.0001	0.0001
Var010	0.1061	0.6359	0.2575	0.0001	0.0001	0.0001	0.0001	0.0001
Var012	0.1275	0.6629	0.2072	0.002	0.0001	0.0001	0.0001	0.0001
Var014	0.061	0.6675	0.215	0.056	0.0001	0.0001	0.0001	0.0001
Var016	0.1318	0.6558	0.2044	0.0076	0.0001	0.0001	0.0001	0.0001
Var018	0.0731	0.7839	0.082	0.0477	0.0131	0.0001	0.0001	0.0001
Vil003	0.0001	0.0001	0.0001	0.0001	0.4735	0.5259	0.0001	0.0001
Vil004	0.0001	0.0001	0.0001	0.0001	0.5709	0.4009	0.0277	0.0001
Vil005	0.0001	0.0001	0.0001	0.0001	0.6184	0.3772	0.0039	0.0001
Vil011	0.0001	0.0001	0.0001	0.0001	0.6987	0.3007	0.0001	0.0001
