# Supplementary material for: Genetic structure and relatedness of brown trout (Salmo trutta) populations in the drainage basin of the Ölfusá river, South-Western Iceland
Source: PeerJ. 2023 Sep 5;11:e15985. doi: 10.7717/peerj.15985 (PMC10487600; doi:10.7717/peerj.15985)
Supplement: Supplemental Information 11 — Pending submission of raw sequencing reads to SRA. [file peerj-11-15985-s011.zip]

Archive with 5 entries (4 files):
- Lagunas_et_al. 2021_ RAW_DATA/
- Lagunas_et_al. 2021_ RAW_DATA/popmap.olfusa.clean.tsv
- Lagunas_et_al. 2021_ RAW_DATA/olfusa.filtered.vcf
- Lagunas_et_al. 2021_ RAW_DATA/strata.olfusa.clean.tsv
- Lagunas_et_al. 2021_ RAW_DATA/Lagunas_et_al_2021.R
