# Supplementary material for: Genetic structure and relatedness of brown trout (Salmo trutta) populations in the drainage basin of the Ölfusá river, South-Western Iceland
Source: PeerJ. 2023 Sep 5;11:e15985. doi: 10.7717/peerj.15985 (PMC10487600; doi:10.7717/peerj.15985)
Supplement: Supplemental Information 11 — Pending submission of raw sequencing reads to SRA. [file peerj-11-15985-s011.zip › Lagunas_et_al. 2021_ RAW_DATA/popmap.olfusa.clean.tsv]

Efr001	EFR
Efr006	EFR
Efr009	EFR
Efr010	EFR
Efr011	EFR
Fre001	FRE
Fre002	FRE
Fre004	FRE
Fre005	FRE
Fre006	FRE
Fre007	FRE
Fre008	FRE
Fre009	FRE
Fre010	FRE
Fre011	FRE
Fre012	FRE
Fre013	FRE
Fre014	FRE
Fre015	FRE
Fre016	FRE
Hen001	MID
Hen003	MID
Hen004	MID
Hen007	MID
Hin001	HIN
Hin003	HIN
Hin005	HIN
Hes001	HES
Hes002	HES
Hes005	HES
Hes006	HES
Hes007	HES
Hes008	HES
Hes009	HES
Hes010	HES
Hes011	HES
Hes012	HES
Hes013	HES
Hes019	HES
Hes024	HES
Hes030	HES
Hes031	HES
Hes032	HES
Hes033	HES
Hes034	HES
Hes035	HES
Hes036	HES
Hes038	HES
Hvi001	HVI
Hvi002	HVI
Hvi004	HVI
Lei002	LEI
Lei003	LEI
Lei004	LEI
Lei007	LEI
Lei014	LEI
Lei018	LEI
Lei019	LEI
Lei021	LEI
Lei032	LEI
Lei033	LEI
Lei045	LEI
Lei052	LEI
Lei059	LEI
Lei060	LEI
Mid001	MID
Mid003	MID
Mid005	MID
Mid009	MID
Mid010	MID
Mid012	MID
Mid038	MID
Mid039	MID
Mid040	MID
Mid041	MID
Mid055	MID
Mid026	MID
Mid028	MID
Mid029	MID
Mid031	MID
Mid032	MID
Mid033	MID
Mid034	MID
Mid036	MID
Mid043	MID
Mid044	MID
Mid045	MID
Mid046	MID
Mid047	MID
Mid048	MID
Mid056	MID
Mid060	MID
Mid016	MID
Mid017	MID
Mid018	MID
Mid022	MID
Mid023	MID
Mid049	MID
Mid051	MID
Mid062	MID
Mid063	MID
Olf015	OLF
Olf016	OLF
Olf017	OLF
Olf001	OLF
Olf002	OLF
Olf003	OLF
Olf010	OLF
Olf018	OLF
Olf004	OLF
Olf005	OLF
Olf006	OLF
Olf007	OLF
Olf008	OLF
Olf011	OLF
Olf012	OLF
Olf013	OLF
Fus004	FUS
Fus006	FUS
Fus008	FUS
Fus009	FUS
Fus014	FUS
Fus019	FUS
Fus020	FUS
Fus021	FUS
Fus024	FUS
Fus025	FUS
Fus040	FUS
Fus042	FUS
Fus027	FUS
Fus028	FUS
Fus029	FUS
Fus030	FUS
Fus031	FUS
Fus032	FUS
Fus034	FUS
Fus035	FUS
Fus036	FUS
Fus037	FUS
Fus038	FUS
Fus039	FUS
Fus043	FUS
Oxa001	OXA
Oxa002	OXA
Oxa003	OXA
Oxa004	OXA
Oxa005	OXA
Oxa006	OXA
Oxa007	OXA
Oxa008	OXA
Oxa009	OXA
Oxa010	OXA
Oxa011	OXA
Oxa012	OXA
Oxa013	OXA
Oxa014	OXA
Oxa025	OXA
Oxa026	OXA
Oxa027	OXA
Oxa028	OXA
Oxa031	OXA
Oxa015	OXA
Oxa016	OXA
Oxa017	OXA
Oxa018	OXA
Oxa019	OXA
Oxa020	OXA
Oxa021	OXA
Oxa022	OXA
Oxa023	OXA
Oxa024	OXA
Oxa029	OXA
Oxa030	OXA
Slp001	SLP
Slp002	SLP
Slp004	SLP
Slp006	SLP
Slp007	SLP
Slp008	SLP
Slp009	SLP
Slp010	SLP
Slp011	SLP
Slp012	SLP
Slp013	SLP
Slp014	SLP
Slp015	SLP
Slp016	SLP
Slp017	SLP
Slp018	SLP
Slp019	SLP
Slp020	SLP
Slp021	SLP
Slp022	SLP
Slp023	SLP
Slp024	SLP
Slp025	SLP
Slp026	SLP
Slp028	SLP
Slp029	SLP
Slp030	SLP
Slp031	SLP
Slp036	SLP
Slp037	SLP
Slp038	SLP
Slp039	SLP
Slp043	SLP
Slp046	SLP
Slp047	SLP
Slp048	SLP
Slp052	SLP
Slp053	SLP
Slp054	SLP
Slp055	SLP
Slp057	SLP
Slp058	SLP
Slp059	SLP
Slp060	SLP
Slp062	SLP
Slp063	SLP
Slp064	SLP
Sog002	SOG
Sog003	SOG
Sog004	SOG
Sog005	SOG
Sog006	SOG
Sog008	SOG
Sog009	SOG
Sog010	SOG
Sog011	SOG
Sog013	SOG
Sog015	SOG
Sog016	SOG
Sog017	SOG
Sog018	SOG
Sog019	SOG
Sog020	SOG
Sog021	SOG
Sog022	SOG
Sog023	SOG
Thi001	THI
Thi002	THI
Thi003	THI
Thi004	THI
Thi005	THI
Thi006	THI
Thi007	THI
Thi008	THI
Thi009	THI
Thi010	THI
Thi011	THI
Thi012	THI
Thi013	THI
Thi014	THI
Thi015	THI
Thi016	THI
Thi020	THI
Thi021	THI
Thi024	THI
Thi025	THI
Thi059	THI
Thi060	THI
Thi054	THI
Thi055	THI
Thi057	THI
Thv002	THV
Thv003	THV
Thv007	THV
Thv009	THV
Thv015	THV
Thv018	THV
Thv019	THV
Thv021	THV
Thv022	THV
Thv023	THV
Thv024	THV
Thv026	THV
Thv027	THV
Thv029	THV
Thv030	THV
Ulf001	ULF
Ulf002	ULF
Ulf003	ULF
Ulf004	ULF
Ulf005	ULF
Ulf006	ULF
Ulf011	ULF
Ulf013	ULF
Ulf014	ULF
Ulf015	ULF
Ulf016	ULF
Ulf017	ULF
Ulf021	ULF
Ulf022	ULF
Ulf023	ULF
Ulf024	ULF
Ulf027	ULF
Ulf029	ULF
Ulf030	ULF
Ulf031	ULF
Ulf032	ULF
Var001	VAR
Var002	VAR
Var003	VAR
Var004	VAR
Var014	VAR
Var005	VAR
Var006	VAR
Var008	VAR
Var009	VAR
Var010	VAR
Var012	VAR
Var016	VAR
Var018	VAR
Vil003	VIL
Vil004	VIL
Vil005	VIL
Vil011	VIL
