# Supplementary material for: Genetic structure and relatedness of brown trout (Salmo trutta) populations in the drainage basin of the Ölfusá river, South-Western Iceland
Source: PeerJ. 2023 Sep 5;11:e15985. doi: 10.7717/peerj.15985 (PMC10487600; doi:10.7717/peerj.15985)
Supplement: Supplemental Information 11 — Pending submission of raw sequencing reads to SRA. [file peerj-11-15985-s011.zip › Lagunas_et_al. 2021_ RAW_DATA/olfusa.filtered.vcf]

##fileformat=VCFv4.2
##fileDate=20200918
##source="Stacks v2.41"
##INFO=<ID=AD,Number=R,Type=Integer,Description="Total Depth for Each Allele">
##INFO=<ID=AF,Number=A,Type=Float,Description="Allele Frequency">
##INFO=<ID=DP,Number=1,Type=Integer,Description="Total Depth">
##INFO=<ID=NS,Number=1,Type=Integer,Description="Number of Samples With Data">
##FORMAT=<ID=AD,Number=R,Type=Integer,Description="Allele Depth">
##FORMAT=<ID=DP,Number=1,Type=Integer,Description="Read Depth">
##FORMAT=<ID=HQ,Number=2,Type=Integer,Description="Haplotype Quality">
##FORMAT=<ID=GL,Number=G,Type=Float,Description="Genotype Likelihood">
##FORMAT=<ID=GQ,Number=1,Type=Integer,Description="Genotype Quality">
##FORMAT=<ID=GT,Number=1,Type=String,Description="Genotype">
##INFO=<ID=loc_strand,Number=1,Type=Character,Description="Genomic strand the corresponding Stacks locus aligns on">
#CHROM	POS	ID	REF	ALT	QUAL	FILTER	INFO	FORMAT	Efr001	Efr006	Efr009	Efr010	Efr011	Fre001	Fre002	Fre004	Fre005	Fre006	Fre007	Fre008	Fre009	Fre010	Fre011	Fre012	Fre013	Fre014	Fre015	Fre016	Hen001	Hen003	Hen004	Hen007	Hin001	Hin003	Hin005	Hes001	Hes002	Hes005	Hes006	Hes007	Hes008	Hes009	Hes010	Hes011	Hes012	Hes013	Hes019	Hes024	Hes030	Hes031	Hes032	Hes033	Hes034	Hes035	Hes036	Hes038	Hvi001	Hvi002	Hvi004	Lei002	Lei003	Lei004	Lei007	Lei014	Lei018	Lei019	Lei021	Lei032	Lei033	Lei045	Lei052	Lei059	Lei060	Mid001	Mid003	Mid005	Mid009	Mid010	Mid012	Mid038	Mid039	Mid040	Mid041	Mid055	Mid026	Mid028	Mid029	Mid031	Mid032	Mid033	Mid034	Mid036	Mid043	Mid044	Mid045	Mid046	Mid047	Mid048	Mid056	Mid060	Mid016	Mid017	Mid018	Mid022	Mid023	Mid049	Mid051	Mid062	Mid063	Olf015	Olf016	Olf017	Olf001	Olf002	Olf003	Olf010	Olf018	Olf004	Olf005	Olf006	Olf007	Olf008	Olf011	Olf012	Olf013	Fus004	Fus006	Fus008	Fus009	Fus014	Fus019	Fus020	Fus021	Fus024	Fus025	Fus040	Fus042	Fus027	Fus028	Fus029	Fus030	Fus031	Fus032	Fus034	Fus035	Fus036	Fus037	Fus038	Fus039	Fus043	Oxa001	Oxa002	Oxa003	Oxa004	Oxa005	Oxa006	Oxa007	Oxa008	Oxa009	Oxa010	Oxa011	Oxa012	Oxa013	Oxa014	Oxa025	Oxa026	Oxa027	Oxa028	Oxa031	Oxa015	Oxa016	Oxa017	Oxa018	Oxa019	Oxa020	Oxa021	Oxa022	Oxa023	Oxa024	Oxa029	Oxa030	Slp001	Slp002	Slp004	Slp006	Slp007	Slp008	Slp009	Slp010	Slp011	Slp012	Slp013	Slp014	Slp015	Slp016	Slp017	Slp018	Slp019	Slp020	Slp021	Slp022	Slp023	Slp024	Slp025	Slp026	Slp028	Slp029	Slp030	Slp031	Slp036	Slp037	Slp038	Slp039	Slp043	Slp046	Slp047	Slp048	Slp052	Slp053	Slp054	Slp055	Slp057	Slp058	Slp059	Slp060	Slp062	Slp063	Slp064	Sog002	Sog003	Sog004	Sog005	Sog006	Sog008	Sog009	Sog010	Sog011	Sog013	Sog015	Sog016	Sog017	Sog018	Sog019	Sog020	Sog021	Sog022	Sog023	Thi001	Thi002	Thi003	Thi004	Thi005	Thi006	Thi007	Thi008	Thi009	Thi010	Thi011	Thi012	Thi013	Thi014	Thi015	Thi016	Thi020	Thi021	Thi024	Thi025	Thi059	Thi060	Thi054	Thi055	Thi057	Thv002	Thv003	Thv007	Thv009	Thv015	Thv018	Thv019	Thv021	Thv022	Thv023	Thv024	Thv026	Thv027	Thv029	Thv030	Ulf001	Ulf002	Ulf003	Ulf004	Ulf005	Ulf006	Ulf011	Ulf013	Ulf014	Ulf015	Ulf016	Ulf017	Ulf021	Ulf022	Ulf023	Ulf024	Ulf027	Ulf029	Ulf030	Ulf031	Ulf032	Var001	Var002	Var003	Var004	Var014	Var005	Var006	Var008	Var009	Var010	Var012	Var016	Var018	Vil003	Vil004	Vil005	Vil011
41	230	.	C	G	.	PASS	NS=388;AF=0.352	GT:DP:AD:GQ:GL	0/1:13:5,8:40:-18.84,-0.00,-10.62	1/1:30:0,30:40:-85.52,-8.80,-0.00	0/0:33:32,0:40:-0.00,-9.77,-91.98	0/1:21:12,9:40:-19.30,0.00,-28.26	0/0:27:26,0:40:-0.00,-7.97,-74.80	0/1:13:9,4:40:-7.39,-0.00,-22.07	0/0:19:19,0:40:-0.00,-5.86,-54.76	0/0:18:18,0:40:-0.00,-5.56,-51.90	0/1:21:11,10:40:-22.16,0.00,-25.39	0/0:10:10,0:38:-0.00,-3.16,-29.00	0/0:21:21,0:40:-0.00,-6.47,-60.49	0/0:22:22,0:40:-0.00,-6.77,-63.35	0/0:16:16,0:40:-0.00,-4.96,-46.17	0/0:51:50,0:40:-0.00,-15.18,-143.52	0/0:39:39,0:40:-0.00,-11.87,-112.02	0/0:11:10,0:38:-0.00,-3.16,-29.00	0/1:11:7,4:40:-7.99,-0.00,-16.95	0/1:22:14,7:40:-13.58,-0.00,-33.98	0/0:27:27,0:40:-0.00,-8.27,-77.67	0/0:22:22,0:40:-0.00,-6.77,-63.35	0/1:31:18,13:40:-27.75,0.00,-42.43	0/0:20:20,0:40:-0.00,-6.17,-57.63	0/1:39:16,23:40:-53.97,0.00,-34.30	0/1:29:19,10:40:-19.76,0.00,-45.89	1/1:38:0,38:40:-108.42,-11.21,-0.00	0/0:19:19,0:40:-0.00,-5.86,-54.76	0/1:32:15,17:40:-38.90,0.00,-33.54	0/0:41:41,0:40:-0.00,-12.47,-117.75	0/0:31:29,2:40:-0.00,-3.74,-77.67	0/0:30:30,0:40:-0.00,-9.17,-86.26	0/0:47:47,0:40:-0.00,-14.28,-134.93	0/1:30:14,16:40:-36.64,0.00,-31.28	0/0:56:56,0:40:0.00,-16.98,-160.69	0/0:48:48,0:40:-0.00,-14.58,-137.79	0/0:30:30,0:40:-0.00,-9.17,-86.26	0/1:41:18,23:40:-53.37,0.00,-39.43	0/0:60:60,0:40:0.00,-18.18,-172.14	0/0:25:24,0:40:-0.00,-7.37,-69.08	0/0:30:30,0:40:-0.00,-9.17,-86.26	0/0:31:30,0:40:-0.00,-9.17,-86.26	0/0:21:21,0:40:-0.00,-6.47,-60.49	0/0:19:19,0:40:-0.00,-5.86,-54.76	0/0:16:16,0:40:-0.00,-4.96,-46.17	0/1:13:2,11:26:-27.43,-0.00,-2.04	0/0:25:24,1:40:-0.00,-4.80,-66.22	0/0:21:21,0:40:-0.00,-6.47,-60.49	0/0:30:30,0:40:-0.00,-9.17,-86.26	0/0:48:47,1:40:-0.00,-11.71,-132.06	1/1:8:0,8:28:-22.54,-2.19,-0.00	0/0:16:16,0:40:-0.00,-4.96,-46.17	0/0:11:11,0:40:-0.00,-3.46,-31.86	0/0:14:14,0:40:-0.00,-4.36,-40.45	0/0:14:13,0:40:-0.00,-4.06,-37.59	0/0:16:16,0:40:-0.00,-4.96,-46.17	0/0:8:8,0:32:-0.00,-2.56,-23.27	0/0:14:14,0:40:-0.00,-4.36,-40.45	0/0:9:9,0:35:-0.00,-2.86,-26.13	0/0:11:11,0:40:-0.00,-3.46,-31.86	0/0:10:10,0:38:-0.00,-3.16,-29.00	0/0:28:28,0:40:-0.00,-8.57,-80.53	0/0:8:7,0:29:-0.00,-2.26,-20.41	0/0:13:13,0:40:-0.00,-4.06,-37.59	0/0:16:16,0:40:-0.00,-4.96,-46.17	0/0:7:6,0:25:-0.00,-1.96,-17.55	0/0:32:30,0:40:-0.00,-9.17,-86.26	0/0:80:80,0:40:0.00,-24.19,-229.40	0/0:31:31,0:40:-0.00,-9.47,-89.12	0/0:50:50,0:40:-0.00,-15.18,-143.52	0/0:26:26,0:40:-0.00,-7.97,-74.80	./.:.:.:.:.	0/0:86:85,0:40:0.00,-25.69,-243.72	0/0:38:38,0:40:-0.00,-11.57,-109.16	0/0:17:17,0:40:-0.00,-5.26,-49.04	0/0:32:30,1:40:-0.00,-6.61,-83.39	0/1:21:13,7:40:-13.88,-0.00,-31.42	0/1:29:13,16:40:-36.94,0.00,-28.72	1/1:20:0,20:40:-56.89,-5.80,-0.00	0/0:26:26,0:40:-0.00,-7.97,-74.80	0/0:18:18,0:40:-0.00,-5.56,-51.90	0/0:10:10,0:38:-0.00,-3.16,-29.00	0/0:23:23,0:40:-0.00,-7.07,-66.22	0/1:26:18,8:40:-14.94,0.00,-43.93	0/0:18:18,0:40:-0.00,-5.56,-51.90	0/0:24:24,0:40:-0.00,-7.37,-69.08	0/0:16:16,0:40:-0.00,-4.96,-46.17	0/0:10:10,0:38:-0.00,-3.16,-29.00	0/1:10:4,6:40:-14.02,-0.00,-8.66	1/1:17:0,17:40:-48.30,-4.90,-0.00	0/1:17:5,11:40:-26.53,-0.00,-9.72	0/0:18:17,0:40:-0.00,-5.26,-49.04	0/0:23:23,0:40:-0.00,-7.07,-66.22	0/1:27:15,12:40:-26.09,0.00,-35.04	0/0:16:15,0:40:-0.00,-4.66,-43.31	0/0:11:11,0:40:-0.00,-3.46,-31.86	0/0:21:21,0:40:-0.00,-6.47,-60.49	1/1:9:0,9:31:-25.40,-2.49,-0.00	0/1:6:4,2:40:-3.77,-0.00,-9.86	0/0:26:26,0:40:-0.00,-7.97,-74.80	0/1:32:20,12:40:-24.59,0.00,-47.86	0/0:71:71,0:40:0.00,-21.49,-203.64	0/0:134:134,0:40:0.00,-40.41,-384.00	0/1:414:221,192:40:-425.45,0.00,-508.84	0/0:425:425,0:40:0.00,-127.84,-1217.12	0/0:321:321,0:40:0.00,-96.60,-919.38	0/1:21:10,11:40:-25.03,0.00,-22.53	0/1:25:12,13:40:-29.55,0.00,-27.06	0/1:38:20,18:40:-39.96,0.00,-46.05	1/1:27:0,27:40:-76.93,-7.90,-0.00	0/1:414:216,197:40:-439.77,0.00,-494.53	0/0:50:50,0:40:-0.00,-15.18,-143.52	0/1:28:16,12:40:-25.79,0.00,-37.61	1/1:46:0,46:40:-131.33,-13.61,-0.00	0/1:49:22,27:40:-62.42,-0.00,-48.48	0/1:57:30,27:40:-60.02,0.00,-68.98	0/0:22:22,0:40:-0.00,-6.77,-63.35	0/0:185:185,0:40:0.00,-55.74,-530.01	0/0:171:171,0:40:-0.00,-51.53,-489.93	0/1:77:35,41:40:-94.39,0.00,-77.58	0/1:40:20,20:40:-45.09,0.00,-45.45	1/1:47:0,47:40:-134.19,-13.91,-0.00	0/1:107:56,51:40:-113.71,0.00,-128.39	0/1:10:4,6:40:-14.02,-0.00,-8.66	0/1:13:6,7:40:-15.98,-0.00,-13.48	./.:.:.:.:.	0/1:11:5,6:40:-13.72,-0.00,-11.22	0/1:21:13,8:40:-16.44,0.00,-31.12	1/1:44:0,44:40:-125.60,-13.01,-0.00	0/1:30:15,15:40:-33.77,0.00,-34.14	0/1:44:20,24:40:-55.34,0.00,-44.25	0/1:55:30,25:40:-54.89,0.00,-69.58	0/1:58:23,35:40:-82.62,0.00,-48.63	0/0:59:59,0:40:0.00,-17.88,-169.28	1/1:39:0,39:40:-111.29,-11.51,-0.00	0/1:67:27,39:40:-91.67,0.00,-57.68	0/1:55:25,30:40:-69.21,0.00,-55.26	1/1:52:0,52:40:-148.51,-15.41,-0.00	0/1:39:16,23:40:-53.97,0.00,-34.30	1/1:36:0,36:40:-102.70,-10.60,-0.00	0/1:41:21,20:40:-44.78,0.00,-48.02	0/0:38:37,1:40:-0.00,-8.71,-103.43	1/1:46:0,46:40:-131.33,-13.61,-0.00	0/1:364:197,167:40:-368.60,0.00,-454.86	0/0:57:57,0:40:-0.00,-17.28,-163.56	0/0:74:74,0:40:0.00,-22.39,-212.23	1/1:87:0,86:40:-245.85,-25.63,0.00	0/0:68:68,0:40:0.00,-20.59,-195.05	0/1:34:16,18:40:-41.16,0.00,-35.80	1/1:57:0,57:40:-162.82,-16.91,0.00	1/1:53:0,53:40:-151.37,-15.71,0.00	0/1:41:21,20:40:-44.78,0.00,-48.02	1/1:80:0,80:40:-228.67,-23.82,0.00	./.:.:.:.:.	0/1:60:33,27:40:-59.12,0.00,-76.66	0/0:57:57,0:40:-0.00,-17.28,-163.56	0/1:9:4,5:40:-11.45,-0.00,-8.96	0/1:8:6,2:38:-3.17,-0.00,-14.99	0/0:17:17,0:40:-0.00,-5.26,-49.04	0/1:21:14,6:40:-11.01,-0.00,-34.28	1/1:11:0,11:37:-31.13,-3.09,-0.00	0/1:9:7,2:35:-2.87,-0.00,-17.55	1/1:30:0,30:40:-85.52,-8.80,-0.00	0/1:9:6,2:38:-3.17,-0.00,-14.99	1/1:8:0,8:28:-22.54,-2.19,-0.00	0/0:8:6,0:25:-0.00,-1.96,-17.55	0/1:11:7,4:40:-7.99,-0.00,-16.95	0/0:12:12,0:40:-0.00,-3.76,-34.72	0/1:9:4,5:40:-11.45,-0.00,-8.96	0/1:8:3,5:40:-11.75,-0.00,-6.40	0/0:16:16,0:40:-0.00,-4.96,-46.17	0/0:16:16,0:40:-0.00,-4.96,-46.17	0/0:8:8,0:32:-0.00,-2.56,-23.27	0/0:10:10,0:38:-0.00,-3.16,-29.00	0/0:21:21,0:40:-0.00,-6.47,-60.49	0/0:104:104,0:40:0.00,-31.40,-298.11	0/0:118:118,0:40:0.00,-35.61,-338.20	0/0:142:142,0:40:0.00,-42.82,-406.91	0/0:108:107,0:40:0.00,-32.30,-306.70	./.:.:.:.:.	0/0:163:163,0:40:0.00,-49.13,-467.03	0/0:119:119,0:40:0.00,-35.91,-341.06	0/0:64:64,0:40:0.00,-19.38,-183.60	0/0:161:161,0:40:0.00,-48.53,-461.30	0/0:150:149,1:40:0.00,-42.36,-424.08	0/0:98:98,0:40:0.00,-29.60,-280.94	0/0:123:123,0:40:0.00,-37.11,-352.51	0/0:122:122,0:40:0.00,-36.81,-349.65	0/0:163:163,0:40:0.00,-49.13,-467.03	0/0:77:77,0:40:0.00,-23.29,-220.82	0/0:108:108,0:40:0.00,-32.60,-309.57	0/0:149:148,0:40:0.00,-44.62,-424.08	0/0:100:100,0:40:0.00,-30.20,-286.66	0/0:104:104,0:40:0.00,-31.40,-298.11	0/0:166:165,0:40:0.00,-49.73,-472.76	0/0:92:92,0:40:0.00,-27.80,-263.76	0/0:130:130,0:40:0.00,-39.21,-372.55	0/0:127:127,0:40:-0.00,-38.31,-363.96	0/0:182:182,0:40:0.00,-54.84,-521.43	0/0:80:79,1:40:0.00,-21.33,-223.68	0/0:64:64,0:40:0.00,-19.38,-183.60	0/0:62:62,0:40:0.00,-18.78,-177.87	0/0:70:70,0:40:0.00,-21.19,-200.77	0/0:124:123,0:40:0.00,-37.11,-352.51	0/0:56:55,0:40:0.00,-16.68,-157.83	0/0:62:62,0:40:0.00,-18.78,-177.87	0/0:201:201,0:40:0.00,-60.54,-575.82	0/0:123:123,0:40:0.00,-37.11,-352.51	0/0:210:210,0:40:0.00,-63.25,-601.59	0/0:177:177,0:40:0.00,-53.33,-507.11	0/0:116:116,0:40:0.00,-35.01,-332.47	0/0:189:189,0:40:0.00,-56.94,-541.47	0/0:178:178,0:40:0.00,-53.63,-509.97	0/0:25:25,0:40:-0.00,-7.67,-71.94	0/0:61:61,0:40:0.00,-18.48,-175.01	0/0:242:241,1:40:0.00,-70.00,-687.48	0/0:183:183,0:40:0.00,-55.14,-524.29	0/0:76:76,0:40:0.00,-22.99,-217.95	0/0:199:199,0:40:0.00,-59.94,-570.10	0/0:30:30,0:40:-0.00,-9.17,-86.26	0/0:62:62,0:40:0.00,-18.78,-177.87	0/0:146:145,0:40:0.00,-43.72,-415.50	1/1:59:1,58:40:-162.82,-14.65,-0.00	0/1:44:14,30:40:-72.51,0.00,-27.07	0/1:57:29,28:40:-62.88,0.00,-66.11	0/1:34:20,14:40:-29.71,0.00,-47.26	1/1:45:0,45:40:-128.47,-13.31,-0.00	0/1:53:27,26:40:-58.36,-0.00,-61.59	1/1:22:0,22:40:-62.62,-6.40,-0.00	0/1:51:35,16:40:-30.33,-0.00,-85.09	1/1:77:0,77:40:-220.08,-22.92,0.00	0/1:21:10,11:40:-25.03,0.00,-22.53	1/1:18:0,18:40:-51.17,-5.20,-0.00	0/1:19:10,9:40:-19.90,0.00,-23.13	0/0:11:11,0:40:-0.00,-3.46,-31.86	1/1:18:0,18:40:-51.17,-5.20,-0.00	0/1:15:5,10:40:-23.97,-0.00,-10.02	1/1:6:0,5:18:-13.97,-1.31,-0.02	1/1:18:0,18:40:-51.17,-5.20,-0.00	./.:.:.:.:.	0/0:11:11,0:40:-0.00,-3.46,-31.86	0/0:40:40,0:40:-0.00,-12.17,-114.89	1/1:62:0,62:40:-177.14,-18.42,0.00	1/1:45:0,45:40:-128.47,-13.31,-0.00	1/1:38:0,38:40:-108.42,-11.21,-0.00	0/0:15:15,0:40:-0.00,-4.66,-43.31	0/1:31:18,13:40:-27.75,0.00,-42.43	0/0:38:38,0:40:-0.00,-11.57,-109.16	0/1:38:23,15:40:-31.37,0.00,-54.64	./.:.:.:.:.	0/1:22:10,12:40:-27.59,0.00,-22.23	0/1:30:18,12:40:-25.19,0.00,-42.73	0/1:21:8,13:40:-30.75,0.00,-16.81	0/1:23:16,7:40:-12.97,-0.00,-39.11	0/0:24:24,0:40:-0.00,-7.37,-69.08	0/0:36:35,0:40:-0.00,-10.67,-100.57	0/0:49:49,0:40:-0.00,-14.88,-140.65	0/1:14:8,6:40:-12.82,-0.00,-18.91	./.:.:.:.:.	1/1:13:0,13:40:-36.85,-3.69,-0.00	1/1:11:0,11:37:-31.13,-3.09,-0.00	0/1:250:127,123:40:-276.88,0.00,-288.70	1/1:131:0,131:40:-374.68,-39.15,0.00	0/1:22:12,10:40:-21.86,0.00,-27.96	0/0:23:23,0:40:-0.00,-7.07,-66.22	0/1:21:10,11:40:-25.03,0.00,-22.53	1/1:25:1,24:40:-65.48,-4.44,-0.00	1/1:25:0,25:40:-71.21,-7.30,-0.00	1/1:25:0,25:40:-71.21,-7.30,-0.00	1/1:40:1,38:40:-105.56,-8.64,-0.00	./.:.:.:.:.	1/1:10:0,10:34:-28.26,-2.79,-0.00	1/1:12:0,11:37:-31.13,-3.09,-0.00	1/1:4:0,4:14:-11.13,-1.03,-0.04	0/1:7:1,6:14:-14.96,-0.04,-1.02	1/1:4:0,4:14:-11.13,-1.03,-0.04	1/1:23:0,23:40:-65.48,-6.70,-0.00	1/1:22:0,22:40:-62.62,-6.40,-0.00	1/1:12:0,12:40:-33.99,-3.39,-0.00	1/1:22:0,22:40:-62.62,-6.40,-0.00	1/1:17:0,17:40:-48.30,-4.90,-0.00	0/0:60:60,0:40:0.00,-18.18,-172.14	0/0:13:13,0:40:-0.00,-4.06,-37.59	0/1:68:32,36:40:-82.48,0.00,-71.40	0/0:46:46,0:40:-0.00,-13.98,-132.06	0/1:16:6,10:40:-23.67,-0.00,-12.58	0/1:37:17,20:40:-45.99,0.00,-37.77	0/1:46:29,17:40:-34.69,0.00,-69.42	0/0:7:7,0:29:-0.00,-2.26,-20.41	0/0:13:13,0:40:-0.00,-4.06,-37.59	0/0:16:16,0:40:-0.00,-4.96,-46.17	0/1:12:5,7:40:-16.28,-0.00,-10.92	0/0:6:6,0:25:-0.00,-1.96,-17.55	0/1:10:8,2:32:-2.57,-0.00,-20.11	0/1:18:7,11:40:-25.93,-0.00,-14.84	0/0:21:18,0:40:-0.00,-5.56,-51.90	0/1:20:11,9:40:-19.60,0.00,-25.70	0/0:31:31,0:40:-0.00,-9.47,-89.12	1/1:4:0,4:14:-11.13,-1.03,-0.04	0/1:8:5,3:40:-6.03,-0.00,-12.12	0/1:19:14,5:40:-8.45,-0.00,-34.58	0/1:155:81,74:40:-165.13,0.00,-185.54	0/1:54:34,20:40:-40.88,0.00,-81.33	0/0:61:61,0:40:0.00,-18.48,-175.01	0/1:19:7,12:40:-28.49,-0.00,-14.54	0/1:29:12,17:40:-39.80,0.00,-25.85	0/1:27:6,20:40:-49.29,-0.00,-9.58	0/1:39:14,24:40:-57.14,0.00,-28.88	0/1:40:17,23:40:-53.67,0.00,-36.86	0/1:67:32,34:40:-77.36,0.00,-72.00	0/1:59:28,31:40:-70.87,0.00,-62.65	0/1:38:21,17:40:-37.10,0.00,-48.92	0/0:50:50,0:40:-0.00,-15.18,-143.52	0/1:22:11,11:40:-24.73,0.00,-25.09	0/0:14:14,0:40:-0.00,-4.36,-40.45	0/1:15:6,9:40:-21.10,-0.00,-12.88	0/0:16:16,0:40:-0.00,-4.96,-46.17	0/0:15:15,0:40:-0.00,-4.66,-43.31	0/0:22:22,0:40:-0.00,-6.77,-63.35
65	18	.	C	T	.	PASS	NS=383;AF=0.456	GT:DP:AD:GQ:GL	1/1:67:0,67:40:-246.60,-21.16,0.00	1/1:55:0,55:40:-202.42,-17.55,0.00	1/1:73:0,73:40:-268.69,-22.96,0.00	1/1:97:1,95:40:-346.00,-26.20,0.00	1/1:69:0,69:40:-253.97,-21.76,-0.00	0/0:137:137,0:40:0.00,-42.28,-504.42	0/0:127:127,0:40:0.00,-39.27,-467.60	0/0:125:124,1:40:0.00,-34.99,-452.87	0/0:86:86,0:40:0.00,-26.93,-316.66	0/0:90:90,0:40:0.00,-28.13,-331.39	0/0:80:80,0:40:0.00,-25.12,-294.57	0/0:42:42,0:40:-0.00,-13.69,-154.68	0/0:75:75,0:40:0.00,-23.62,-276.16	0/0:153:153,0:40:0.00,-47.09,-563.32	0/0:187:186,1:40:0.00,-53.64,-681.12	0/0:81:81,0:40:0.00,-25.43,-298.25	0/0:95:95,0:40:0.00,-29.64,-349.79	0/0:75:75,0:40:0.00,-23.62,-276.16	0/0:58:57,1:40:-0.00,-14.82,-206.22	0/0:112:112,0:40:0.00,-34.75,-412.38	0/0:158:158,0:40:0.00,-48.60,-581.73	0/0:127:127,0:40:0.00,-39.27,-467.60	0/0:137:137,0:40:0.00,-42.28,-504.42	0/0:111:111,0:40:0.00,-34.45,-408.70	0/0:99:99,0:40:0.00,-30.84,-364.52	0/0:91:91,0:40:0.00,-28.43,-335.07	0/0:107:107,0:40:0.00,-33.25,-393.97	0/0:110:110,0:40:0.00,-34.15,-405.02	0/0:69:69,0:40:-0.00,-21.81,-254.08	0/0:62:62,0:40:0.00,-19.71,-228.31	0/1:92:55,37:40:-107.48,0.00,-173.80	0/0:61:61,0:40:0.00,-19.41,-224.62	0/0:167:167,0:40:0.00,-51.31,-614.86	0/0:109:109,0:40:-0.00,-33.85,-401.33	0/0:76:75,1:40:0.00,-20.24,-272.48	0/0:123:123,0:40:0.00,-38.06,-452.87	0/0:137:134,3:40:0.00,-31.23,-482.33	0/1:94:52,42:40:-125.28,0.00,-162.15	0/0:76:76,0:40:0.00,-23.92,-279.85	0/0:57:57,0:40:0.00,-18.20,-209.90	0/1:33:18,15:40:-44.24,0.00,-55.34	0/0:139:139,0:40:0.00,-42.88,-511.78	0/0:107:106,0:40:0.00,-32.95,-390.29	0/0:184:184,0:40:0.00,-56.42,-677.44	0/0:195:195,0:40:0.00,-59.73,-717.94	0/0:113:113,0:40:0.00,-35.06,-416.06	0/0:168:168,0:40:0.00,-51.61,-618.54	0/0:29:29,0:40:-0.00,-9.78,-106.82	0/0:67:67,0:40:0.00,-21.21,-246.71	0/1:87:45,42:40:-127.39,0.00,-138.49	0/0:91:91,0:40:0.00,-28.43,-335.07	0/0:52:51,1:40:-0.00,-13.02,-184.13	0/0:55:55,0:40:0.00,-17.60,-202.54	0/0:51:51,0:40:0.00,-16.40,-187.81	0/0:42:42,0:40:-0.00,-13.69,-154.68	0/0:83:83,0:40:0.00,-26.03,-305.62	0/0:40:40,0:40:-0.00,-13.09,-147.31	0/0:46:46,0:40:-0.00,-14.89,-169.40	0/0:62:62,0:40:0.00,-19.71,-228.31	0/0:76:76,0:40:0.00,-23.92,-279.85	0/0:45:45,0:40:-0.00,-14.59,-165.72	0/0:72:72,0:40:0.00,-22.72,-265.12	0/0:81:81,0:40:0.00,-25.43,-298.25	0/0:37:37,0:40:-0.00,-12.18,-136.27	0/0:41:41,0:40:-0.00,-13.39,-151.00	0/0:206:206,0:40:0.00,-63.04,-758.44	./.:.:.:.:.	0/0:90:90,0:40:0.00,-28.13,-331.39	0/0:107:107,0:40:0.00,-33.25,-393.97	0/0:124:124,0:40:0.00,-38.37,-456.56	0/0:241:241,0:40:0.00,-73.58,-887.29	0/0:83:83,0:40:0.00,-26.03,-305.62	0/0:74:74,0:40:0.00,-23.32,-272.48	0/0:79:79,0:40:0.00,-24.82,-290.89	0/0:115:115,0:40:-0.00,-35.66,-423.42	0/0:136:136,0:40:0.00,-41.98,-500.73	0/0:104:103,1:40:0.00,-28.67,-375.56	0/0:85:85,0:40:0.00,-26.63,-312.98	0/0:87:86,1:40:0.00,-23.55,-312.98	0/0:148:148,0:40:0.00,-45.59,-544.91	0/0:119:119,0:40:0.00,-36.86,-438.15	0/0:121:121,0:40:-0.00,-37.46,-445.51	./.:.:.:.:.	0/0:92:92,0:40:-0.00,-28.74,-338.75	0/0:117:117,0:40:0.00,-36.26,-430.79	0/0:45:45,0:40:-0.00,-14.59,-165.72	0/0:62:62,0:40:0.00,-19.71,-228.31	0/0:51:51,0:40:0.00,-16.40,-187.81	0/0:54:54,0:40:0.00,-17.30,-198.85	0/0:63:63,0:40:0.00,-20.01,-231.99	0/0:112:112,0:40:0.00,-34.75,-412.38	0/0:136:136,0:40:0.00,-41.98,-500.73	0/0:120:120,0:40:0.00,-37.16,-441.83	0/0:110:110,0:40:0.00,-34.15,-405.02	0/0:108:108,0:40:0.00,-33.55,-397.65	0/0:108:108,0:40:0.00,-33.55,-397.65	0/0:60:60,0:40:0.00,-19.11,-220.94	0/0:96:96,0:40:0.00,-29.94,-353.48	0/0:71:71,0:40:0.00,-22.42,-261.44	0/0:31:31,0:40:-0.00,-10.38,-114.18	0/0:49:49,0:40:-0.00,-15.80,-180.45	0/0:90:90,0:40:0.00,-28.13,-331.39	0/0:102:102,0:40:0.00,-31.75,-375.56	0/0:120:120,0:40:0.00,-37.16,-441.83	0/1:71:35,36:40:-110.12,0.00,-106.49	0/0:149:149,0:40:0.00,-45.89,-548.59	0/1:103:53,50:40:-152.03,0.00,-163.13	0/1:136:67,69:40:-212.04,0.00,-204.74	0/0:127:127,0:40:0.00,-39.27,-467.60	0/0:131:131,0:40:-0.00,-40.47,-482.33	0/0:161:161,0:40:0.00,-49.50,-592.77	0/0:165:165,0:40:0.00,-50.70,-607.50	0/1:180:86,94:40:-290.84,0.00,-261.44	./.:.:.:.:.	0/0:135:135,0:40:0.00,-41.68,-497.05	0/1:74:38,36:40:-109.21,0.00,-116.63	0/0:134:134,0:40:-0.00,-41.38,-493.37	1/1:133:1,131:40:-478.53,-37.04,0.00	1/1:94:0,94:40:-346.00,-29.28,-0.00	1/1:84:0,83:40:-305.51,-25.97,0.00	1/1:262:0,262:40:-964.49,-79.84,-0.00	1/1:79:0,79:40:-290.78,-24.77,-0.00	./.:.:.:.:.	1/1:115:0,115:40:-423.31,-35.60,-0.00	1/1:103:0,102:40:-375.45,-31.69,0.00	1/1:106:0,106:40:-390.18,-32.89,-0.00	1/1:123:0,123:40:-452.76,-38.01,0.00	1/1:140:0,140:40:-515.35,-43.13,0.00	1/1:134:0,134:40:-493.26,-41.32,0.00	1/1:169:1,168:40:-614.75,-48.17,0.00	1/1:248:0,247:40:-909.26,-75.33,0.00	1/1:219:1,218:40:-798.82,-63.22,0.00	1/1:173:0,173:40:-636.84,-53.06,0.00	1/1:250:0,250:40:-920.31,-76.23,-0.00	1/1:146:0,146:40:-537.44,-44.93,-0.00	1/1:218:0,218:40:-802.50,-66.60,-0.00	1/1:133:0,133:40:-489.58,-41.02,0.00	1/1:148:0,148:40:-544.80,-45.53,0.00	./.:.:.:.:.	1/1:115:0,115:40:-423.31,-35.60,-0.00	1/1:150:0,150:40:-552.16,-46.13,0.00	1/1:124:0,123:40:-452.76,-38.01,0.00	1/1:121:0,120:40:-441.72,-37.11,0.00	1/1:193:0,193:40:-710.47,-59.08,-0.00	1/1:321:0,321:40:-1181.69,-97.60,0.00	1/1:170:1,169:40:-618.43,-48.47,0.00	1/1:86:0,86:40:-316.55,-26.87,-0.00	1/1:143:0,143:40:-526.39,-44.03,-0.00	1/1:137:1,136:40:-496.94,-38.54,0.00	1/1:83:0,83:40:-305.51,-25.97,0.00	1/1:241:0,241:40:-887.18,-73.52,0.00	1/1:236:2,234:40:-854.04,-64.65,0.00	1/1:171:0,171:40:-629.47,-52.45,0.00	1/1:165:0,165:40:-607.39,-50.65,-0.00	1/1:64:0,64:40:-235.56,-20.25,0.00	1/1:58:0,58:40:-213.47,-18.45,0.00	1/1:84:0,84:40:-309.19,-26.27,-0.00	1/1:33:0,33:40:-121.43,-10.93,-0.00	1/1:59:2,57:40:-202.42,-11.39,-0.00	1/1:60:0,60:40:-220.83,-19.05,-0.00	1/1:129:0,129:40:-474.85,-39.82,0.00	1/1:87:0,87:40:-320.23,-27.18,0.00	1/1:67:0,67:40:-246.60,-21.16,0.00	1/1:71:0,71:40:-261.33,-22.36,-0.00	1/1:79:0,78:40:-287.10,-24.47,0.00	1/1:98:0,98:40:-360.73,-30.49,0.00	1/1:72:0,72:40:-265.01,-22.66,0.00	1/1:72:1,71:40:-257.65,-18.98,0.00	1/1:73:0,73:40:-268.69,-22.96,0.00	1/1:91:0,90:40:-331.28,-28.08,0.00	1/1:72:0,72:40:-265.01,-22.66,0.00	1/1:89:3,86:40:-305.51,-16.73,0.00	1/1:100:1,99:40:-360.73,-27.41,0.00	0/0:72:72,0:40:0.00,-22.72,-265.12	0/0:58:58,0:40:0.00,-18.50,-213.58	0/0:80:80,0:40:0.00,-25.12,-294.57	0/0:48:48,0:40:-0.00,-15.49,-176.77	0/0:42:42,0:40:-0.00,-13.69,-154.68	0/0:81:81,0:40:0.00,-25.43,-298.25	0/0:72:72,0:40:0.00,-22.72,-265.12	0/0:84:84,0:40:0.00,-26.33,-309.30	0/1:101:56,45:40:-134.22,0.00,-174.77	0/0:93:93,0:40:0.00,-29.04,-342.43	0/0:62:62,0:40:0.00,-19.71,-228.31	0/0:72:72,0:40:0.00,-22.72,-265.12	0/0:85:85,0:40:0.00,-26.63,-312.98	0/0:76:76,0:40:0.00,-23.92,-279.85	0/0:37:37,0:40:-0.00,-12.18,-136.27	0/0:28:28,0:40:-0.00,-9.48,-103.14	0/0:78:78,0:40:0.00,-24.52,-287.21	0/0:51:51,0:40:0.00,-16.40,-187.81	0/0:71:71,0:40:0.00,-22.42,-261.44	0/0:78:77,1:40:0.00,-20.84,-279.85	0/0:64:64,0:40:0.00,-20.31,-235.67	0/0:88:88,0:40:-0.00,-27.53,-324.02	0/0:78:78,0:40:0.00,-24.52,-287.21	0/0:91:91,0:40:0.00,-28.43,-335.07	0/0:59:59,0:40:-0.00,-18.80,-217.26	0/0:51:51,0:40:0.00,-16.40,-187.81	0/0:54:54,0:40:0.00,-17.30,-198.85	0/0:63:63,0:40:0.00,-20.01,-231.99	0/0:118:118,0:40:0.00,-36.56,-434.47	0/0:53:53,0:40:0.00,-17.00,-195.17	0/0:55:55,0:40:0.00,-17.60,-202.54	0/0:112:112,0:40:0.00,-34.75,-412.38	0/0:61:61,0:40:0.00,-19.41,-224.62	0/0:57:57,0:40:0.00,-18.20,-209.90	0/0:62:60,2:40:-0.00,-12.34,-213.58	0/0:74:74,0:40:0.00,-23.32,-272.48	0/0:54:54,0:40:0.00,-17.30,-198.85	0/1:62:42,20:40:-53.92,0.00,-134.97	0/0:75:73,2:40:0.00,-16.26,-261.44	0/0:17:17,0:40:-0.00,-6.17,-62.64	0/1:76:31,45:40:-141.74,0.00,-90.26	0/0:100:100,0:40:0.00,-31.14,-368.20	0/0:43:43,0:40:-0.00,-13.99,-158.36	0/0:84:83,1:40:0.00,-22.65,-301.93	0/0:19:19,0:40:-0.00,-6.77,-70.00	0/0:23:23,0:40:-0.00,-7.97,-84.73	0/0:57:57,0:40:0.00,-18.20,-209.90	./.:.:.:.:.	0/0:121:120,1:40:0.00,-33.78,-438.15	0/1:111:60,51:40:-153.30,0.00,-186.49	0/0:93:93,0:40:0.00,-29.04,-342.43	0/0:121:121,0:40:-0.00,-37.46,-445.51	0/0:136:136,0:40:0.00,-41.98,-500.73	0/0:75:75,0:40:0.00,-23.62,-276.16	0/0:208:207,1:40:0.00,-59.96,-758.44	0/0:188:188,0:40:0.00,-57.63,-692.17	0/0:103:103,0:40:0.00,-32.05,-379.25	0/1:115:65,50:40:-148.42,0.00,-203.69	0/0:115:115,0:40:-0.00,-35.66,-423.42	0/0:100:100,0:40:0.00,-31.14,-368.20	0/1:80:41,39:40:-118.45,0.00,-125.87	0/0:60:59,1:40:0.00,-15.42,-213.58	0/0:91:90,1:40:0.00,-24.75,-327.71	./.:.:.:.:.	0/0:67:65,2:40:-0.00,-13.85,-231.99	0/1:44:23,21:40:-63.02,0.00,-70.44	1/1:113:0,113:40:-415.95,-35.00,0.00	1/1:146:0,146:40:-537.44,-44.93,-0.00	1/1:114:0,114:40:-419.63,-35.30,0.00	1/1:101:0,101:40:-371.77,-31.39,0.00	1/1:56:0,56:40:-206.11,-17.85,0.00	1/1:73:0,73:40:-268.69,-22.96,0.00	./.:.:.:.:.	1/1:92:0,92:40:-338.64,-28.68,-0.00	1/1:58:0,58:40:-213.47,-18.45,0.00	1/1:64:1,63:40:-228.20,-16.57,0.00	1/1:78:0,78:40:-287.10,-24.47,0.00	1/1:75:2,73:40:-261.33,-16.20,0.00	1/1:120:0,120:40:-441.72,-37.11,0.00	1/1:130:1,129:40:-471.17,-36.43,0.00	1/1:62:0,62:40:-228.20,-19.65,-0.00	1/1:85:0,85:40:-312.87,-26.57,0.00	1/1:61:0,61:40:-224.51,-19.35,0.00	1/1:35:0,35:40:-128.80,-11.53,-0.00	1/1:66:0,66:40:-242.92,-20.86,0.00	1/1:77:0,77:40:-283.42,-24.17,0.00	1/1:129:0,129:40:-474.85,-39.82,0.00	1/1:77:0,77:40:-283.42,-24.17,0.00	1/1:116:0,116:40:-426.99,-35.90,-0.00	1/1:128:0,128:40:-471.17,-39.51,0.00	1/1:108:0,108:40:-397.54,-33.50,0.00	1/1:44:0,44:40:-161.93,-14.24,-0.00	1/1:64:0,64:40:-235.56,-20.25,0.00	1/1:98:0,98:40:-360.73,-30.49,0.00	1/1:118:0,118:40:-434.36,-36.50,0.00	1/1:99:1,98:40:-357.05,-27.11,0.00	1/1:63:0,63:40:-231.88,-19.95,0.00	1/1:98:0,98:40:-360.73,-30.49,0.00	./.:.:.:.:.	1/1:54:0,54:40:-198.74,-17.24,0.00	1/1:91:0,91:40:-334.96,-28.38,0.00	1/1:86:0,86:40:-316.55,-26.87,-0.00	1/1:93:1,92:40:-334.96,-25.30,0.00	1/1:95:0,95:40:-349.68,-29.58,0.00	1/1:104:0,104:40:-382.82,-32.29,-0.00	1/1:129:0,129:40:-474.85,-39.82,0.00	1/1:123:1,122:40:-445.40,-34.33,0.00	./.:.:.:.:.	1/1:172:0,172:40:-633.16,-52.76,0.00	1/1:76:0,75:40:-276.05,-23.56,0.00	1/1:33:0,33:40:-121.43,-10.93,-0.00	./.:.:.:.:.	1/1:131:1,130:40:-474.85,-36.74,0.00	1/1:61:1,60:40:-217.15,-15.67,0.00	1/1:72:1,71:40:-257.65,-18.98,0.00	./.:.:.:.:.	1/1:87:0,87:40:-320.23,-27.18,0.00	./.:.:.:.:.	1/1:53:0,53:40:-195.06,-16.94,-0.00	1/1:84:0,84:40:-309.19,-26.27,-0.00	1/1:59:1,58:40:-209.79,-15.07,0.00	1/1:92:0,92:40:-338.64,-28.68,-0.00	1/1:48:0,48:40:-176.65,-15.44,-0.00	1/1:44:0,44:40:-161.93,-14.24,-0.00	1/1:56:0,56:40:-206.11,-17.85,0.00	1/1:125:0,125:40:-460.13,-38.61,0.00	1/1:118:1,117:40:-426.99,-32.82,0.00	0/0:134:134,0:40:-0.00,-41.38,-493.37	0/0:126:126,0:40:0.00,-38.97,-463.92	0/0:53:53,0:40:0.00,-17.00,-195.17	0/0:61:61,0:40:0.00,-19.41,-224.62	0/0:43:43,0:40:-0.00,-13.99,-158.36	0/0:115:115,0:40:-0.00,-35.66,-423.42	0/0:95:95,0:40:0.00,-29.64,-349.79	0/0:141:141,0:40:0.00,-43.48,-519.14	0/0:128:128,0:40:0.00,-39.57,-471.28	0/0:106:106,0:40:0.00,-32.95,-390.29	0/0:136:136,0:40:0.00,-41.98,-500.73	0/0:67:67,0:40:0.00,-21.21,-246.71	0/0:100:100,0:40:0.00,-31.14,-368.20	1/1:94:0,94:40:-346.00,-29.28,-0.00	1/1:120:2,118:40:-426.99,-29.74,0.00	1/1:126:2,123:40:-445.40,-31.25,0.00	1/1:111:0,111:40:-408.59,-34.40,-0.00
74	67	.	T	C	.	PASS	NS=382;AF=0.075	GT:DP:AD:GQ:GL	0/0:14:14,0:40:-0.00,-5.07,-50.36	0/0:7:7,0:36:-0.00,-2.97,-26.14	0/0:9:9,0:40:-0.00,-3.57,-33.06	0/0:14:14,0:40:-0.00,-5.07,-50.36	0/0:12:12,0:40:-0.00,-4.47,-43.44	0/0:26:26,0:40:-0.00,-8.68,-91.89	0/0:28:28,0:40:-0.00,-9.28,-98.81	0/0:23:22,1:40:-0.00,-4.32,-74.59	0/1:16:9,7:40:-18.55,0.00,-27.39	0/1:11:9,2:34:-2.75,-0.00,-28.89	1/1:12:0,12:32:-39.60,-2.55,-0.00	0/0:5:5,0:30:-0.00,-2.37,-19.23	0/0:13:13,0:40:-0.00,-4.77,-46.90	0/0:19:19,0:40:-0.00,-6.58,-67.67	0/0:19:19,0:40:-0.00,-6.58,-67.67	0/0:10:10,0:40:-0.00,-3.87,-36.52	0/0:12:12,0:40:-0.00,-4.47,-43.44	0/0:12:12,0:40:-0.00,-4.47,-43.44	0/0:8:8,0:39:-0.00,-3.27,-29.60	0/0:28:28,0:40:-0.00,-9.28,-98.81	0/0:32:32,0:40:-0.00,-10.49,-112.65	0/0:22:22,0:40:-0.00,-7.48,-78.05	0/0:17:17,0:40:-0.00,-5.98,-60.75	0/0:16:16,0:40:-0.00,-5.67,-57.29	0/0:20:20,0:40:-0.00,-6.88,-71.13	0/0:17:17,0:40:-0.00,-5.98,-60.75	0/1:21:10,11:40:-30.88,0.00,-29.35	0/0:33:33,0:40:-0.00,-10.79,-116.11	0/0:30:30,0:40:-0.00,-9.89,-105.73	0/1:17:10,7:40:-18.25,0.00,-30.55	0/0:33:33,0:40:-0.00,-10.79,-116.11	0/0:20:20,0:40:-0.00,-6.88,-71.13	0/1:48:31,17:40:-43.52,0.00,-93.89	0/1:34:24,10:40:-23.51,0.00,-73.88	0/0:18:17,1:34:-0.00,-2.82,-57.29	0/1:28:22,6:40:-11.48,-0.00,-68.76	0/0:70:70,0:40:-0.00,-21.92,-244.13	0/0:10:10,0:40:-0.00,-3.87,-36.52	./.:.:.:.:.	0/0:14:14,0:40:-0.00,-5.07,-50.36	0/0:4:4,0:26:-0.00,-2.07,-15.77	0/1:18:14,4:40:-7.56,-0.00,-44.09	0/1:16:8,8:40:-22.01,0.00,-23.93	0/0:16:16,0:40:-0.00,-5.67,-57.29	0/0:27:27,0:40:-0.00,-8.98,-95.35	0/0:12:12,0:40:-0.00,-4.47,-43.44	0/0:30:30,0:40:-0.00,-9.89,-105.73	1/1:32:0,32:40:-108.80,-8.57,-0.00	0/0:6:6,0:33:-0.00,-2.67,-22.68	0/0:14:14,0:40:-0.00,-5.07,-50.36	./.:.:.:.:.	0/1:10:8,2:37:-3.05,-0.00,-25.74	0/0:8:8,0:39:-0.00,-3.27,-29.60	0/1:10:5,5:40:-13.43,-0.00,-15.35	0/0:5:5,0:30:-0.00,-2.37,-19.23	0/1:11:2,9:40:-26.97,-0.00,-4.67	0/0:4:4,0:26:-0.00,-2.07,-15.77	0/0:7:7,0:36:-0.00,-2.97,-26.14	./.:.:.:.:.	0/0:8:8,0:39:-0.00,-3.27,-29.60	0/1:6:3,3:40:-7.72,-0.00,-9.64	0/0:12:12,0:40:-0.00,-4.47,-43.44	0/0:13:13,0:40:-0.00,-4.77,-46.90	0/1:4:1,3:40:-8.32,-0.00,-3.32	0/0:5:5,0:30:-0.00,-2.37,-19.23	0/1:50:32,18:40:-46.38,0.00,-96.74	0/1:11:7,4:40:-9.67,-0.00,-21.97	0/1:23:17,6:40:-12.98,-0.00,-52.96	0/0:22:21,1:40:-0.00,-4.02,-71.13	0/0:46:46,0:40:-0.00,-14.70,-161.09	0/0:83:82,1:40:0.00,-22.37,-282.20	0/0:13:13,0:40:-0.00,-4.77,-46.90	0/0:11:11,0:40:-0.00,-4.17,-39.98	0/0:10:10,0:40:-0.00,-3.87,-36.52	0/1:16:8,8:40:-22.01,0.00,-23.93	0/1:23:17,6:40:-12.98,-0.00,-52.96	0/0:26:26,0:40:-0.00,-8.68,-91.89	0/0:19:19,0:40:-0.00,-6.58,-67.67	0/0:20:20,0:40:-0.00,-6.88,-71.13	0/0:11:11,0:40:-0.00,-4.17,-39.98	0/0:21:21,0:40:-0.00,-7.18,-74.59	0/0:26:26,0:40:-0.00,-8.68,-91.89	0/0:16:16,0:40:-0.00,-5.67,-57.29	0/0:21:21,0:40:-0.00,-7.18,-74.59	0/0:21:21,0:40:-0.00,-7.18,-74.59	0/0:8:8,0:39:-0.00,-3.27,-29.60	0/0:7:7,0:36:-0.00,-2.97,-26.14	0/0:11:11,0:40:-0.00,-4.17,-39.98	0/0:6:6,0:33:-0.00,-2.67,-22.68	0/0:8:8,0:39:-0.00,-3.27,-29.60	0/1:19:16,3:40:-3.80,-0.00,-50.71	0/1:14:8,6:40:-15.69,0.00,-24.53	0/0:11:11,0:40:-0.00,-4.17,-39.98	0/1:10:7,3:40:-6.51,-0.00,-22.27	0/0:12:12,0:40:-0.00,-4.47,-43.44	0/1:15:9,5:40:-12.23,-0.00,-27.99	0/0:9:9,0:40:-0.00,-3.57,-33.06	0/0:14:14,0:40:-0.00,-5.07,-50.36	0/1:5:4,1:16:-1.13,-0.03,-13.43	0/0:114:114,0:40:-0.00,-35.16,-396.38	0/1:166:84,82:40:-232.93,0.00,-241.77	./.:.:.:.:.	./.:.:.:.:.	./.:.:.:.:.	0/1:20:10,10:40:-27.72,0.00,-29.65	0/0:50:50,0:40:-0.00,-15.90,-174.93	0/0:31:31,0:40:-0.00,-10.19,-109.19	0/0:38:37,1:40:-0.00,-8.83,-126.49	0/0:421:420,1:40:0.00,-124.07,-1451.73	0/0:56:56,0:40:-0.00,-17.71,-195.69	0/0:38:38,0:40:-0.00,-12.29,-133.41	0/1:43:27,16:40:-41.56,-0.00,-81.55	0/0:48:48,0:40:-0.00,-15.30,-168.01	0/0:47:47,0:40:-0.00,-15.00,-164.55	0/0:43:43,0:40:-0.00,-13.80,-150.71	0/0:174:174,0:40:0.00,-53.21,-603.99	0/1:203:107,96:40:-270.24,0.00,-310.22	0/0:88:88,0:40:-0.00,-27.34,-306.42	0/0:27:27,0:40:-0.00,-8.98,-95.35	0/0:32:32,0:40:-0.00,-10.49,-112.65	0/0:90:90,0:40:-0.00,-27.94,-313.34	./.:.:.:.:.	0/0:9:9,0:40:-0.00,-3.57,-33.06	0/0:17:17,0:40:-0.00,-5.98,-60.75	0/0:15:15,0:40:-0.00,-5.37,-53.82	0/0:10:10,0:40:-0.00,-3.87,-36.52	0/0:44:44,0:40:-0.00,-14.10,-154.17	0/0:43:43,0:40:-0.00,-13.80,-150.71	0/0:41:40,0:40:-0.00,-12.90,-140.33	0/0:44:44,0:40:-0.00,-14.10,-154.17	0/0:88:88,0:40:-0.00,-27.34,-306.42	0/0:80:80,0:40:0.00,-24.93,-278.74	0/0:60:60,0:40:0.00,-18.91,-209.53	0/0:86:86,0:40:-0.00,-26.74,-299.50	0/0:46:46,0:40:-0.00,-14.70,-161.09	0/0:83:83,0:40:0.00,-25.83,-289.12	0/0:46:46,0:40:-0.00,-14.70,-161.09	0/0:29:29,0:40:-0.00,-9.59,-102.27	0/0:56:56,0:40:-0.00,-17.71,-195.69	0/0:46:46,0:40:-0.00,-14.70,-161.09	0/0:53:53,0:40:0.00,-16.81,-185.31	0/0:413:412,1:40:0.00,-121.66,-1424.05	0/0:51:51,0:40:-0.00,-16.21,-178.39	0/0:90:89,1:40:0.00,-24.48,-306.42	0/0:111:111,0:40:-0.00,-34.26,-386.00	0/0:56:56,0:40:-0.00,-17.71,-195.69	0/0:45:45,0:40:-0.00,-14.40,-157.63	0/0:56:55,0:40:0.00,-17.41,-192.23	0/0:64:64,0:40:0.00,-20.12,-223.37	0/0:39:39,0:40:-0.00,-12.59,-136.87	0/0:104:104,0:40:0.00,-32.15,-361.78	0/0:84:84,0:40:-0.00,-26.13,-292.58	0/0:78:78,0:40:0.00,-24.33,-271.82	0/0:92:92,0:40:-0.00,-28.54,-320.26	0/0:15:15,0:40:-0.00,-5.37,-53.82	0/0:7:7,0:36:-0.00,-2.97,-26.14	0/0:15:15,0:40:-0.00,-5.37,-53.82	0/0:7:7,0:36:-0.00,-2.97,-26.14	0/0:12:12,0:40:-0.00,-4.47,-43.44	0/0:11:11,0:40:-0.00,-4.17,-39.98	0/0:31:31,0:40:-0.00,-10.19,-109.19	0/0:8:8,0:39:-0.00,-3.27,-29.60	0/0:8:8,0:39:-0.00,-3.27,-29.60	0/0:9:9,0:40:-0.00,-3.57,-33.06	0/0:12:12,0:40:-0.00,-4.47,-43.44	0/0:20:20,0:40:-0.00,-6.88,-71.13	0/0:10:10,0:40:-0.00,-3.87,-36.52	0/0:11:11,0:40:-0.00,-4.17,-39.98	0/0:6:6,0:33:-0.00,-2.67,-22.68	0/0:19:19,0:40:-0.00,-6.58,-67.67	0/0:8:8,0:39:-0.00,-3.27,-29.60	0/0:10:10,0:40:-0.00,-3.87,-36.52	0/0:20:20,0:40:-0.00,-6.88,-71.13	0/0:121:121,0:40:0.00,-37.27,-420.60	0/0:107:107,0:40:0.00,-33.05,-372.16	0/1:119:58,61:40:-174.41,0.00,-165.95	0/0:109:109,0:40:-0.00,-33.66,-379.08	0/0:90:90,0:40:-0.00,-27.94,-313.34	0/1:151:80,70:40:-196.22,0.00,-232.74	0/0:131:131,0:40:-0.00,-40.28,-455.20	0/0:130:130,0:40:-0.00,-39.97,-451.74	0/0:134:134,0:40:0.00,-41.18,-465.58	0/1:143:74,69:40:-194.87,0.00,-214.09	./.:.:.:.:.	0/0:131:131,0:40:-0.00,-40.28,-455.20	./.:.:.:.:.	0/0:142:141,0:40:0.00,-43.28,-489.81	0/0:83:83,0:40:0.00,-25.83,-289.12	0/0:98:96,2:40:0.00,-23.43,-327.18	0/0:132:131,1:40:0.00,-37.12,-451.74	0/1:65:31,34:40:-97.23,0.00,-88.77	0/0:92:92,0:40:-0.00,-28.54,-320.26	0/1:143:77,66:40:-184.48,0.00,-224.47	1/1:94:0,94:40:-323.33,-27.22,0.00	0/0:142:142,0:40:0.00,-43.59,-493.27	0/0:124:124,0:40:0.00,-38.17,-430.98	0/0:175:175,0:40:0.00,-53.51,-607.45	0/0:81:81,0:40:0.00,-25.23,-282.20	0/0:66:66,0:40:0.00,-20.72,-230.29	0/0:59:59,0:40:-0.00,-18.61,-206.07	0/0:92:92,0:40:-0.00,-28.54,-320.26	./.:.:.:.:.	0/1:37:16,21:40:-60.67,-0.00,-45.29	0/0:75:74,0:40:0.00,-23.13,-257.97	0/0:220:220,0:40:0.00,-67.05,-763.16	0/0:130:130,0:40:-0.00,-39.97,-451.74	0/0:167:167,0:40:0.00,-51.11,-579.77	0/0:197:197,0:40:0.00,-60.13,-683.57	0/0:136:136,0:40:-0.00,-41.78,-472.50	0/0:157:157,0:40:0.00,-48.10,-545.17	0/0:151:151,0:40:0.00,-46.29,-524.41	0/0:170:169,0:40:0.00,-51.71,-586.69	0/0:52:52,0:40:-0.00,-16.51,-181.85	0/1:255:137,118:40:-330.71,0.00,-398.38	0/0:175:175,0:40:0.00,-53.51,-607.45	0/0:74:74,0:40:0.00,-23.13,-257.97	./.:.:.:.:.	0/0:26:26,0:40:-0.00,-8.68,-91.89	0/0:52:52,0:40:-0.00,-16.51,-181.85	0/0:152:152,0:40:0.00,-46.59,-527.87	0/0:46:46,0:40:-0.00,-14.70,-161.09	0/0:38:38,0:40:-0.00,-12.29,-133.41	0/0:34:34,0:40:-0.00,-11.09,-119.57	0/0:43:43,0:40:-0.00,-13.80,-150.71	0/0:45:45,0:40:-0.00,-14.40,-157.63	0/0:48:48,0:40:-0.00,-15.30,-168.01	0/0:30:30,0:40:-0.00,-9.89,-105.73	0/0:84:84,0:40:-0.00,-26.13,-292.58	0/0:85:85,0:40:0.00,-26.43,-296.04	0/0:18:18,0:40:-0.00,-6.28,-64.21	0/0:19:19,0:40:-0.00,-6.58,-67.67	0/0:19:19,0:40:-0.00,-6.58,-67.67	0/0:13:13,0:40:-0.00,-4.77,-46.90	0/0:15:15,0:40:-0.00,-5.37,-53.82	0/0:8:8,0:39:-0.00,-3.27,-29.60	0/0:16:16,0:40:-0.00,-5.67,-57.29	0/0:13:13,0:40:-0.00,-4.77,-46.90	0/0:16:16,0:40:-0.00,-5.67,-57.29	0/0:12:12,0:40:-0.00,-4.47,-43.44	0/0:53:53,0:40:0.00,-16.81,-185.31	0/0:58:58,0:40:0.00,-18.31,-202.61	0/0:53:53,0:40:0.00,-16.81,-185.31	0/0:36:35,1:40:-0.00,-8.23,-119.57	./.:.:.:.:.	0/0:22:22,0:40:-0.00,-7.48,-78.05	0/0:60:60,0:40:0.00,-18.91,-209.53	0/0:41:41,0:40:-0.00,-13.20,-143.79	0/0:23:23,0:40:-0.00,-7.78,-81.51	0/0:19:19,0:40:-0.00,-6.58,-67.67	0/0:37:37,0:40:-0.00,-11.99,-129.95	0/0:28:28,0:40:-0.00,-9.28,-98.81	0/0:18:18,0:40:-0.00,-6.28,-64.21	0/0:21:21,0:40:-0.00,-7.18,-74.59	0/0:12:12,0:40:-0.00,-4.47,-43.44	0/0:20:20,0:40:-0.00,-6.88,-71.13	0/0:7:7,0:36:-0.00,-2.97,-26.14	0/0:10:10,0:40:-0.00,-3.87,-36.52	0/0:5:5,0:30:-0.00,-2.37,-19.23	0/0:11:11,0:40:-0.00,-4.17,-39.98	0/0:278:278,0:40:-0.00,-84.50,-963.85	0/0:175:175,0:40:0.00,-53.51,-607.45	0/0:25:25,0:40:-0.00,-8.38,-88.43	0/0:22:22,0:40:-0.00,-7.48,-78.05	0/0:24:24,0:40:-0.00,-8.08,-84.97	0/0:8:8,0:39:-0.00,-3.27,-29.60	0/0:12:12,0:40:-0.00,-4.47,-43.44	0/0:16:16,0:40:-0.00,-5.67,-57.29	0/0:6:6,0:33:-0.00,-2.67,-22.68	0/0:12:12,0:40:-0.00,-4.47,-43.44	0/0:11:11,0:40:-0.00,-4.17,-39.98	0/0:12:12,0:40:-0.00,-4.47,-43.44	0/0:8:8,0:39:-0.00,-3.27,-29.60	0/0:14:14,0:40:-0.00,-5.07,-50.36	0/0:16:16,0:40:-0.00,-5.67,-57.29	0/0:11:11,0:40:-0.00,-4.17,-39.98	0/0:18:18,0:40:-0.00,-6.28,-64.21	0/0:16:16,0:40:-0.00,-5.67,-57.29	0/0:22:22,0:40:-0.00,-7.48,-78.05	0/0:21:21,0:40:-0.00,-7.18,-74.59	0/0:57:57,0:40:0.00,-18.01,-199.15	0/0:12:11,1:15:-0.04,-1.05,-36.56	0/0:86:86,0:40:-0.00,-26.74,-299.50	0/0:37:37,0:40:-0.00,-11.99,-129.95	0/0:10:10,0:40:-0.00,-3.87,-36.52	0/0:43:43,0:40:-0.00,-13.80,-150.71	0/0:52:52,0:40:-0.00,-16.51,-181.85	0/0:6:6,0:33:-0.00,-2.67,-22.68	0/0:6:6,0:33:-0.00,-2.67,-22.68	0/0:15:15,0:40:-0.00,-5.37,-53.82	0/0:6:6,0:33:-0.00,-2.67,-22.68	0/0:5:5,0:30:-0.00,-2.37,-19.23	0/0:8:8,0:39:-0.00,-3.27,-29.60	0/0:8:8,0:39:-0.00,-3.27,-29.60	0/0:9:8,0:39:-0.00,-3.27,-29.60	0/0:10:10,0:40:-0.00,-3.87,-36.52	0/0:11:11,0:40:-0.00,-4.17,-39.98	0/0:9:9,0:40:-0.00,-3.57,-33.06	0/0:9:9,0:40:-0.00,-3.57,-33.06	0/0:23:23,0:40:-0.00,-7.78,-81.51	0/0:140:139,0:40:0.00,-42.68,-482.89	0/0:56:56,0:40:-0.00,-17.71,-195.69	0/0:48:48,0:40:-0.00,-15.30,-168.01	0/1:13:9,4:40:-9.07,-0.00,-28.29	0/0:22:22,0:40:-0.00,-7.48,-78.05	0/1:6:3,3:40:-7.72,-0.00,-9.64	0/1:27:19,8:40:-18.70,-0.00,-58.68	0/0:44:44,0:40:-0.00,-14.10,-154.17	0/1:27:18,9:40:-22.16,-0.00,-55.22	0/0:37:37,0:40:-0.00,-11.99,-129.95	0/0:35:35,0:40:-0.00,-11.39,-123.03	0/0:36:36,0:40:-0.00,-11.69,-126.49	0/1:14:5,9:40:-26.07,-0.00,-14.15	0/0:12:12,0:40:-0.00,-4.47,-43.44	0/0:17:17,0:40:-0.00,-5.98,-60.75	0/0:17:17,0:40:-0.00,-5.98,-60.75	0/0:17:17,0:40:-0.00,-5.98,-60.75	0/0:23:23,0:40:-0.00,-7.78,-81.51
85	109	.	T	C	.	PASS	NS=375;AF=0.108	GT:DP:AD:GQ:GL	0/0:18:18,0:40:-0.00,-6.04,-50.16	0/0:10:10,0:40:-0.00,-3.64,-28.52	./.:.:.:.:.	0/1:18:9,9:40:-18.30,0.00,-19.77	1/1:10:0,10:28:-25.59,-2.18,-0.00	0/0:29:29,0:40:-0.00,-9.35,-79.92	0/0:21:21,0:40:-0.00,-6.95,-58.28	0/0:31:31,0:40:-0.00,-9.95,-85.33	0/0:21:21,0:40:-0.00,-6.95,-58.28	0/0:21:21,0:40:-0.00,-6.95,-58.28	0/0:20:20,0:40:-0.00,-6.65,-55.57	0/0:6:6,0:30:-0.00,-2.44,-17.70	0/0:18:18,0:40:-0.00,-6.04,-50.16	0/0:11:11,0:40:-0.00,-3.94,-31.22	0/0:20:20,0:40:-0.00,-6.65,-55.57	0/0:14:14,0:40:-0.00,-4.84,-39.34	0/0:21:21,0:40:-0.00,-6.95,-58.28	0/0:8:8,0:37:-0.00,-3.04,-23.11	0/0:5:5,0:27:-0.00,-2.15,-15.00	0/0:45:45,0:40:-0.00,-14.15,-123.20	0/0:37:37,0:40:-0.00,-11.75,-101.56	0/0:42:42,0:40:-0.00,-13.25,-115.08	0/0:53:53,0:40:0.00,-16.55,-144.84	0/0:52:52,0:40:0.00,-16.25,-142.14	0/0:25:25,0:40:-0.00,-8.15,-69.10	0/0:21:21,0:40:-0.00,-6.95,-58.28	0/0:36:36,0:40:-0.00,-11.45,-98.85	0/0:36:36,0:40:-0.00,-11.45,-98.85	0/0:38:38,0:40:-0.00,-12.05,-104.26	0/0:30:30,0:40:-0.00,-9.65,-82.62	0/0:27:27,0:40:-0.00,-8.75,-74.51	0/0:37:37,0:40:-0.00,-11.75,-101.56	0/0:119:118,0:40:0.00,-36.06,-320.68	0/0:41:41,0:40:-0.00,-12.95,-112.38	0/0:28:27,0:40:-0.00,-8.75,-74.51	0/0:42:42,0:40:-0.00,-13.25,-115.08	0/0:106:105,0:40:0.00,-32.16,-285.51	0/0:12:12,0:40:-0.00,-4.24,-33.93	./.:.:.:.:.	./.:.:.:.:.	./.:.:.:.:.	0/0:20:20,0:40:-0.00,-6.65,-55.57	0/0:21:21,0:40:-0.00,-6.95,-58.28	0/0:28:28,0:40:-0.00,-9.05,-77.21	0/0:41:41,0:40:-0.00,-12.95,-112.38	0/0:11:11,0:40:-0.00,-3.94,-31.22	0/0:43:39,3:40:-0.00,-5.13,-98.85	0/0:10:10,0:40:-0.00,-3.64,-28.52	0/0:11:11,0:40:-0.00,-3.94,-31.22	0/0:7:7,0:34:-0.00,-2.74,-20.40	0/0:10:10,0:40:-0.00,-3.64,-28.52	./.:.:.:.:.	./.:.:.:.:.	0/0:10:10,0:40:-0.00,-3.64,-28.52	0/0:4:4,0:24:-0.01,-1.85,-12.29	0/0:12:12,0:40:-0.00,-4.24,-33.93	0/0:15:15,0:40:-0.00,-5.14,-42.04	0/0:3:3,0:21:-0.01,-1.55,-9.59	0/0:9:9,0:40:-0.00,-3.34,-25.81	./.:.:.:.:.	./.:.:.:.:.	0/0:14:14,0:40:-0.00,-4.84,-39.34	0/0:16:16,0:40:-0.00,-5.44,-44.75	0/0:8:8,0:37:-0.00,-3.04,-23.11	0/0:3:3,0:21:-0.01,-1.55,-9.59	0/0:83:83,0:40:-0.00,-25.56,-226.00	0/0:19:18,0:40:-0.00,-6.04,-50.16	0/0:41:41,0:40:-0.00,-12.95,-112.38	0/0:14:14,0:40:-0.00,-4.84,-39.34	0/0:34:34,0:40:-0.00,-10.85,-93.44	0/0:87:87,0:40:0.00,-26.76,-236.82	0/0:11:11,0:40:-0.00,-3.94,-31.22	0/0:18:18,0:40:-0.00,-6.04,-50.16	0/0:6:6,0:30:-0.00,-2.44,-17.70	0/0:16:16,0:40:-0.00,-5.44,-44.75	0/0:45:45,0:40:-0.00,-14.15,-123.20	0/0:25:24,0:40:-0.00,-7.85,-66.39	0/0:22:22,0:40:-0.00,-7.25,-60.98	0/0:22:22,0:40:-0.00,-7.25,-60.98	0/0:25:25,0:40:-0.00,-8.15,-69.10	0/0:30:29,0:40:-0.00,-9.35,-79.92	0/0:29:29,0:40:-0.00,-9.35,-79.92	0/0:33:33,0:40:-0.00,-10.55,-90.74	0/0:22:21,0:40:-0.00,-6.95,-58.28	0/0:25:25,0:40:-0.00,-8.15,-69.10	0/0:15:15,0:40:-0.00,-5.14,-42.04	0/0:11:11,0:40:-0.00,-3.94,-31.22	0/0:15:15,0:40:-0.00,-5.14,-42.04	0/1:12:3,9:40:-20.10,-0.00,-5.34	0/0:16:16,0:40:-0.00,-5.44,-44.75	0/0:42:42,0:40:-0.00,-13.25,-115.08	0/0:53:53,0:40:0.00,-16.55,-144.84	./.:.:.:.:.	0/0:17:17,0:40:-0.00,-5.74,-47.45	0/0:18:18,0:40:-0.00,-6.04,-50.16	0/0:18:18,0:40:-0.00,-6.04,-50.16	0/0:5:5,0:27:-0.00,-2.15,-15.00	0/0:12:12,0:40:-0.00,-4.24,-33.93	0/0:16:16,0:40:-0.00,-5.44,-44.75	0/0:89:89,0:40:-0.00,-27.36,-242.23	0/0:144:144,0:40:0.00,-43.87,-391.01	0/0:377:377,0:40:0.00,-113.81,-1021.31	0/0:313:311,1:40:0.00,-91.59,-840.07	0/0:336:334,2:40:0.00,-96.09,-899.58	0/1:31:17,14:40:-27.93,0.00,-37.51	0/1:64:29,35:40:-74.83,0.00,-60.06	0/0:57:57,0:40:0.00,-17.75,-155.66	0/0:49:49,0:40:-0.00,-15.35,-134.02	./.:.:.:.:.	0/0:83:83,0:40:-0.00,-25.56,-226.00	0/0:83:81,0:40:0.00,-24.96,-220.59	0/0:70:70,0:40:0.00,-21.65,-190.83	0/0:72:72,0:40:0.00,-22.25,-196.24	0/1:52:26,26:40:-54.08,0.00,-55.55	0/0:52:51,1:40:-0.00,-13.55,-136.73	./.:.:.:.:.	./.:.:.:.:.	0/0:141:141,0:40:0.00,-42.97,-382.90	0/1:58:24,33:40:-71.52,0.00,-48.64	0/1:77:31,45:40:-98.28,0.00,-61.87	0/0:178:174,0:40:0.00,-52.87,-472.17	0/0:24:24,0:40:-0.00,-7.85,-66.39	0/0:21:21,0:40:-0.00,-6.95,-58.28	0/0:23:23,0:40:-0.00,-7.55,-63.69	0/0:15:15,0:40:-0.00,-5.14,-42.04	0/0:26:26,0:40:-0.00,-8.45,-71.80	0/0:68:68,0:40:0.00,-21.05,-185.42	0/0:69:68,0:40:0.00,-21.05,-185.42	0/0:62:60,2:40:-0.00,-13.84,-158.37	0/0:70:70,0:40:0.00,-21.65,-190.83	0/0:89:88,1:40:0.00,-24.65,-236.82	0/1:121:75,46:40:-87.47,0.00,-167.39	0/0:85:85,0:40:0.00,-26.16,-231.41	0/0:119:118,1:40:0.00,-33.66,-317.97	0/0:93:93,0:40:0.00,-28.56,-253.05	0/0:74:73,1:40:0.00,-20.15,-196.24	0/1:64:29,35:40:-74.83,0.00,-60.06	0/0:83:81,0:40:0.00,-24.96,-220.59	0/0:95:94,0:40:0.00,-28.86,-255.75	0/1:58:35,23:40:-44.17,0.00,-78.10	0/1:82:40,42:40:-88.36,0.00,-84.42	0/1:325:154,170:40:-361.98,0.00,-320.16	0/1:95:49,46:40:-95.28,0.00,-104.86	0/0:145:145,0:40:0.00,-44.17,-393.72	0/1:180:96,84:40:-172.56,0.00,-206.49	0/1:133:76,56:40:-111.22,0.00,-166.79	0/1:84:40,43:40:-90.77,0.00,-84.12	./.:.:.:.:.	0/1:137:64,73:40:-155.71,0.00,-132.83	1/1:66:0,65:40:-174.37,-18.69,0.00	0/1:178:90,88:40:-183.98,0.00,-190.86	0/1:159:85,73:40:-149.41,0.00,-183.34	0/0:150:146,1:40:0.00,-42.06,-393.72	0/1:120:60,58:40:-120.84,0.00,-127.71	0/0:14:14,0:40:-0.00,-4.84,-39.34	0/0:19:19,0:40:-0.00,-6.34,-52.87	0/0:12:12,0:40:-0.00,-4.24,-33.93	0/0:19:19,0:40:-0.00,-6.34,-52.87	0/1:19:6,13:40:-28.82,-0.00,-11.35	0/0:18:18,0:40:-0.00,-6.04,-50.16	0/0:53:53,0:40:0.00,-16.55,-144.84	0/0:12:12,0:40:-0.00,-4.24,-33.93	0/0:11:11,0:40:-0.00,-3.94,-31.22	0/1:19:14,5:40:-7.18,-0.00,-32.99	0/0:19:19,0:40:-0.00,-6.34,-52.87	0/0:11:11,0:40:-0.00,-3.94,-31.22	0/1:10:7,3:40:-4.47,-0.00,-16.76	0/0:13:13,0:40:-0.00,-4.54,-36.63	0/1:15:11,4:40:-5.68,-0.00,-26.08	0/0:18:17,1:40:-0.00,-3.34,-44.75	0/1:11:4,7:40:-14.99,-0.00,-8.34	0/0:17:17,0:40:-0.00,-5.74,-47.45	0/0:26:26,0:40:-0.00,-8.45,-71.80	0/0:86:86,0:40:0.00,-26.46,-234.11	0/0:120:120,0:40:0.00,-36.66,-326.09	0/0:130:130,0:40:0.00,-39.66,-353.14	0/0:113:112,0:40:0.00,-34.26,-304.45	./.:.:.:.:.	0/0:161:161,0:40:0.00,-48.97,-437.00	0/0:126:125,1:40:0.00,-35.76,-336.91	0/0:132:131,0:40:0.00,-39.96,-355.84	0/0:176:175,1:40:0.00,-50.77,-472.17	0/0:165:163,0:40:0.00,-49.57,-442.41	0/0:71:71,0:40:-0.00,-21.95,-193.53	0/0:125:125,0:40:0.00,-38.16,-339.61	0/0:102:101,1:40:0.00,-28.55,-271.98	0/0:159:158,0:40:0.00,-48.07,-428.88	0/0:93:93,0:40:0.00,-28.56,-253.05	0/0:71:71,0:40:-0.00,-21.95,-193.53	0/0:118:118,0:40:0.00,-36.06,-320.68	0/0:51:51,0:40:-0.00,-15.95,-139.43	0/0:72:71,0:40:0.00,-21.95,-193.53	0/0:142:142,0:40:0.00,-43.27,-385.60	0/0:94:93,1:40:0.00,-26.15,-250.34	0/0:131:131,0:40:0.00,-39.96,-355.84	0/0:135:135,0:40:0.00,-41.17,-366.66	0/0:186:186,0:40:0.00,-56.47,-504.63	0/0:83:83,0:40:-0.00,-25.56,-226.00	0/0:32:32,0:40:-0.00,-10.25,-88.03	0/0:42:42,0:40:-0.00,-13.25,-115.08	0/0:47:47,0:40:-0.00,-14.75,-128.61	0/0:176:176,0:40:0.00,-53.47,-477.58	0/0:26:26,0:40:-0.00,-8.45,-71.80	0/0:38:38,0:40:-0.00,-12.05,-104.26	0/0:220:220,0:40:0.00,-66.68,-596.60	0/0:82:82,0:40:0.00,-25.26,-223.29	0/0:182:180,0:40:0.00,-54.67,-488.40	0/0:182:181,0:40:0.00,-54.97,-491.10	0/0:147:147,0:40:-0.00,-44.77,-399.13	0/0:87:87,0:40:0.00,-26.76,-236.82	0/0:151:151,0:40:0.00,-45.97,-409.95	0/0:235:235,0:40:0.00,-71.18,-637.18	0/0:33:32,0:40:-0.00,-10.25,-88.03	0/0:210:209,1:40:0.00,-60.97,-564.14	0/0:98:97,0:40:0.00,-29.76,-263.87	0/0:38:38,0:40:-0.00,-12.05,-104.26	0/0:129:127,0:40:0.00,-38.76,-345.02	0/0:15:15,0:40:-0.00,-5.14,-42.04	0/0:26:26,0:40:-0.00,-8.45,-71.80	0/0:73:73,0:40:0.00,-22.55,-198.94	0/1:98:57,40:40:-78.45,0.00,-125.90	0/0:75:75,0:40:0.00,-23.15,-204.35	0/1:56:28,25:40:-51.08,0.00,-60.66	0/0:46:46,0:40:-0.00,-14.45,-125.90	0/1:61:33,28:40:-56.79,0.00,-71.79	0/0:85:84,0:40:0.00,-25.86,-228.70	0/1:41:16,24:40:-52.28,0.00,-32.10	0/1:130:71,59:40:-119.94,0.00,-153.87	0/0:127:126,0:40:0.00,-38.46,-342.32	0/1:11:7,4:40:-6.88,-0.00,-16.46	0/0:24:24,0:40:-0.00,-7.85,-66.39	0/0:25:25,0:40:-0.00,-8.15,-69.10	0/0:34:34,0:40:-0.00,-10.85,-93.44	0/1:24:14,9:40:-16.80,0.00,-31.79	0/1:15:9,6:40:-11.09,-0.00,-20.67	0/0:21:21,0:40:-0.00,-6.95,-58.28	0/0:10:10,0:40:-0.00,-3.64,-28.52	0/0:15:15,0:40:-0.00,-5.14,-42.04	0/1:24:10,14:40:-30.03,0.00,-20.67	0/0:98:98,0:40:0.00,-30.06,-266.57	0/0:85:85,0:40:0.00,-26.16,-231.41	0/0:64:64,0:40:0.00,-19.85,-174.60	0/0:56:56,0:40:-0.00,-17.45,-152.96	0/0:19:19,0:40:-0.00,-6.34,-52.87	0/0:36:35,1:40:-0.00,-8.74,-93.44	0/0:88:88,0:40:0.00,-27.06,-239.52	0/1:31:17,14:40:-27.93,0.00,-37.51	0/1:16:7,9:40:-18.90,-0.00,-14.96	0/0:33:32,0:40:-0.00,-10.25,-88.03	0/0:61:61,0:40:-0.00,-18.95,-166.48	0/1:13:4,9:40:-19.80,-0.00,-7.74	0/1:27:15,12:40:-23.72,0.00,-33.30	0/0:37:36,0:40:-0.00,-11.45,-98.85	0/0:6:6,0:30:-0.00,-2.44,-17.70	0/0:4:4,0:24:-0.01,-1.85,-12.29	0/0:8:8,0:37:-0.00,-3.04,-23.11	0/0:8:8,0:37:-0.00,-3.04,-23.11	0/0:30:30,0:40:-0.00,-9.65,-82.62	1/1:18:0,18:40:-47.23,-4.58,-0.00	./.:.:.:.:.	0/0:179:179,0:40:-0.00,-54.37,-485.69	0/0:54:54,0:40:-0.00,-16.85,-147.55	0/1:40:21,19:40:-38.75,0.00,-45.63	0/1:38:19,19:40:-39.35,0.00,-40.82	./.:.:.:.:.	0/0:11:11,0:40:-0.00,-3.94,-31.22	0/0:19:19,0:40:-0.00,-6.34,-52.87	0/0:10:10,0:40:-0.00,-3.64,-28.52	0/0:14:14,0:40:-0.00,-4.84,-39.34	0/0:13:13,0:40:-0.00,-4.54,-36.63	0/0:20:20,0:40:-0.00,-6.65,-55.57	0/0:11:11,0:40:-0.00,-3.94,-31.22	0/0:8:8,0:37:-0.00,-3.04,-23.11	0/0:14:14,0:40:-0.00,-4.84,-39.34	0/0:16:16,0:40:-0.00,-5.44,-44.75	0/0:23:23,0:40:-0.00,-7.55,-63.69	0/0:24:24,0:40:-0.00,-7.85,-66.39	0/0:21:21,0:40:-0.00,-6.95,-58.28	0/0:30:30,0:40:-0.00,-9.65,-82.62	0/0:57:57,0:40:0.00,-17.75,-155.66	0/0:17:17,0:40:-0.00,-5.74,-47.45	0/0:129:129,0:40:0.00,-39.36,-350.43	1/1:19:0,19:40:-49.93,-4.88,-0.00	0/1:7:5,2:33:-2.67,-0.00,-12.25	./.:.:.:.:.	0/0:53:53,0:40:0.00,-16.55,-144.84	0/1:8:4,4:40:-7.78,-0.00,-9.24	0/1:8:4,4:40:-7.78,-0.00,-9.24	0/0:19:19,0:40:-0.00,-6.34,-52.87	0/1:10:5,5:40:-9.88,-0.00,-11.35	0/1:14:2,11:29:-25.22,-0.00,-2.34	./.:.:.:.:.	0/1:12:7,5:40:-9.28,-0.00,-16.16	0/1:14:7,7:40:-14.09,-0.00,-15.56	0/1:12:5,7:40:-14.69,-0.00,-10.75	0/0:4:4,0:24:-0.01,-1.85,-12.29	0/0:13:12,0:40:-0.00,-4.24,-33.93	0/0:17:17,0:40:-0.00,-5.74,-47.45	0/0:51:51,0:40:-0.00,-15.95,-139.43	0/1:195:93,101:40:-214.35,0.00,-194.17	0/0:48:48,0:40:-0.00,-15.05,-131.31	0/0:47:47,0:40:-0.00,-14.75,-128.61	0/0:8:8,0:37:-0.00,-3.04,-23.11	0/0:17:17,0:40:-0.00,-5.74,-47.45	0/0:4:4,0:24:-0.01,-1.85,-12.29	0/0:37:36,0:40:-0.00,-11.45,-98.85	0/0:35:35,0:40:-0.00,-11.15,-96.15	0/0:76:74,1:40:0.00,-20.45,-198.94	0/0:38:38,0:40:-0.00,-12.05,-104.26	0/0:38:38,0:40:-0.00,-12.05,-104.26	0/0:40:40,0:40:-0.00,-12.65,-109.67	0/0:22:22,0:40:-0.00,-7.25,-60.98	0/0:24:24,0:40:-0.00,-7.85,-66.39	0/1:24:12,12:40:-24.62,0.00,-26.08	0/1:26:13,13:40:-26.72,0.00,-28.19	1/1:27:0,27:40:-71.57,-7.28,-0.00	0/0:36:35,1:40:-0.00,-8.74,-93.44
104	167	.	A	G	.	PASS	NS=364;AF=0.231	GT:DP:AD:GQ:GL	0/0:12:12,0:40:-0.00,-4.06,-34.49	0/0:11:11,0:40:-0.00,-3.76,-31.68	0/0:14:14,0:40:-0.00,-4.66,-40.11	0/0:9:8,0:35:-0.00,-2.86,-23.25	0/0:6:6,0:29:-0.00,-2.26,-17.63	0/1:17:9,8:40:-16.92,0.00,-20.49	0/1:14:5,9:40:-20.63,-0.00,-10.16	1/1:21:0,21:40:-58.24,-6.00,-0.00	0/1:13:5,8:40:-18.12,-0.00,-10.46	0/1:15:7,8:40:-17.52,-0.00,-15.48	1/1:11:0,11:36:-30.14,-2.99,-0.00	1/1:10:0,10:33:-27.33,-2.69,-0.00	0/1:16:4,12:40:-28.46,-0.00,-6.74	0/1:18:9,8:40:-16.92,0.00,-20.49	1/1:16:0,16:40:-44.19,-4.50,-0.00	1/1:11:0,10:33:-27.33,-2.69,-0.00	./.:.:.:.:.	1/1:14:0,14:40:-38.57,-3.89,-0.00	0/1:7:4,3:40:-5.87,-0.00,-9.45	1/1:6:0,6:20:-16.11,-1.51,-0.01	1/1:20:0,20:40:-55.43,-5.70,-0.00	1/1:13:0,13:40:-35.76,-3.59,-0.00	0/1:24:15,9:40:-17.62,0.00,-35.25	./.:.:.:.:.	0/0:12:12,0:40:-0.00,-4.06,-34.49	0/0:8:8,0:35:-0.00,-2.86,-23.25	0/0:11:11,0:40:-0.00,-3.76,-31.68	0/1:16:6,10:40:-22.84,-0.00,-12.36	./.:.:.:.:.	0/1:21:7,14:40:-32.57,-0.00,-13.67	1/1:15:0,15:40:-41.38,-4.20,-0.00	0/0:8:8,0:35:-0.00,-2.86,-23.25	0/1:20:12,8:40:-16.02,-0.00,-28.02	0/0:17:17,0:40:-0.00,-5.56,-48.54	0/0:16:16,0:40:-0.00,-5.26,-45.73	0/1:25:14,11:40:-22.94,0.00,-32.14	1/1:20:0,20:40:-55.43,-5.70,-0.00	0/1:13:4,9:40:-20.93,-0.00,-7.65	./.:.:.:.:.	1/1:6:0,6:20:-16.11,-1.51,-0.01	./.:.:.:.:.	1/1:12:0,12:40:-32.95,-3.29,-0.00	0/0:3:3,0:19:-0.02,-1.38,-9.22	0/1:17:12,4:40:-5.98,-0.00,-29.22	1/1:16:0,16:40:-44.19,-4.50,-0.00	0/1:11:4,7:40:-15.91,-0.00,-8.25	1/1:19:0,19:40:-52.62,-5.40,-0.00	0/1:52:27,25:40:-54.17,0.00,-60.56	0/1:10:8,2:27:-2.16,-0.00,-19.79	0/1:5:3,2:40:-3.66,-0.00,-7.24	0/0:10:10,0:40:-0.00,-3.46,-28.87	0/0:3:3,0:19:-0.02,-1.38,-9.22	./.:.:.:.:.	0/0:9:9,0:38:-0.00,-3.16,-26.06	0/0:6:6,0:29:-0.00,-2.26,-17.63	0/0:13:13,0:40:-0.00,-4.36,-37.30	0/0:12:12,0:40:-0.00,-4.06,-34.49	./.:.:.:.:.	0/0:3:3,0:19:-0.02,-1.38,-9.22	0/0:9:9,0:38:-0.00,-3.16,-26.06	0/0:9:9,0:38:-0.00,-3.16,-26.06	0/0:8:8,0:35:-0.00,-2.86,-23.25	0/0:12:12,0:40:-0.00,-4.06,-34.49	0/0:7:6,0:29:-0.00,-2.26,-17.63	0/0:12:12,0:40:-0.00,-4.06,-34.49	1/1:26:0,26:40:-72.29,-7.50,-0.00	1/1:19:0,19:40:-52.62,-5.40,-0.00	0/0:14:14,0:40:-0.00,-4.66,-40.11	0/1:13:6,7:40:-15.31,-0.00,-13.27	0/0:21:21,0:40:-0.00,-6.77,-59.78	0/1:32:19,13:40:-26.46,0.00,-44.09	./.:.:.:.:.	0/1:7:4,3:40:-5.87,-0.00,-9.45	0/1:9:5,4:40:-8.08,-0.00,-11.66	0/0:14:13,0:40:-0.00,-4.36,-37.30	./.:.:.:.:.	1/1:12:0,12:40:-32.95,-3.29,-0.00	1/1:8:0,8:27:-21.72,-2.10,-0.00	0/0:11:11,0:40:-0.00,-3.76,-31.68	1/1:12:0,12:40:-32.95,-3.29,-0.00	0/1:15:8,7:40:-14.71,-0.00,-18.29	0/1:8:3,5:40:-11.19,-0.00,-6.34	1/1:15:0,15:40:-41.38,-4.20,-0.00	1/1:6:0,6:20:-16.11,-1.51,-0.01	0/1:14:8,6:40:-12.20,-0.00,-18.59	0/0:4:4,0:22:-0.01,-1.67,-12.02	0/1:8:6,2:34:-2.76,-0.00,-14.77	0/0:6:6,0:29:-0.00,-2.26,-17.63	0/1:7:2,4:40:-8.98,-0.00,-4.13	./.:.:.:.:.	0/0:15:15,0:40:-0.00,-4.96,-42.92	0/1:12:5,7:40:-15.61,-0.00,-10.76	0/1:7:1,6:15:-14.34,-0.04,-1.06	0/0:11:11,0:40:-0.00,-3.76,-31.68	0/1:10:5,5:40:-10.59,-0.00,-11.36	0/0:7:7,0:32:-0.00,-2.56,-20.44	0/0:13:13,0:40:-0.00,-4.36,-37.30	0/1:11:7,4:40:-7.48,-0.00,-16.68	0/0:10:10,0:40:-0.00,-3.46,-28.87	./.:.:.:.:.	./.:.:.:.:.	./.:.:.:.:.	0/1:367:175,191:40:-426.33,0.00,-382.13	0/0:322:320,1:40:0.00,-94.06,-897.17	0/1:16:9,7:40:-14.41,-0.00,-20.79	0/1:12:5,7:40:-15.61,-0.00,-10.76	0/0:15:15,0:40:-0.00,-4.96,-42.92	1/1:30:0,30:40:-83.53,-8.70,-0.00	0/1:337:175,161:40:-351.04,0.00,-391.15	0/1:29:16,13:40:-27.36,0.00,-36.56	./.:.:.:.:.	0/0:23:23,0:40:-0.00,-7.37,-65.40	0/1:24:11,13:40:-28.86,0.00,-24.01	0/1:11:7,4:40:-7.48,-0.00,-16.68	0/0:15:15,0:40:-0.00,-4.96,-42.92	0/0:155:154,0:40:0.00,-46.71,-433.51	1/1:205:0,203:40:-569.67,-60.66,0.00	0/0:23:23,0:40:-0.00,-7.37,-65.40	0/0:14:14,0:40:-0.00,-4.66,-40.11	0/0:20:20,0:40:-0.00,-6.47,-56.97	0/0:37:37,0:40:-0.00,-11.57,-104.74	0/0:5:5,0:25:-0.00,-1.96,-14.82	0/0:4:4,0:22:-0.01,-1.67,-12.02	0/0:7:7,0:32:-0.00,-2.56,-20.44	0/0:6:6,0:29:-0.00,-2.26,-17.63	0/0:4:4,0:22:-0.01,-1.67,-12.02	0/0:20:20,0:40:-0.00,-6.47,-56.97	0/0:22:22,0:40:-0.00,-7.07,-62.59	0/0:13:13,0:40:-0.00,-4.36,-37.30	0/0:26:26,0:40:-0.00,-8.27,-73.83	0/0:43:43,0:40:-0.00,-13.37,-121.60	0/0:41:38,3:40:-0.00,-4.34,-99.12	0/0:26:26,0:40:-0.00,-8.27,-73.83	0/0:34:34,0:40:-0.00,-10.67,-96.31	0/0:25:25,0:40:-0.00,-7.97,-71.02	0/0:26:26,0:40:-0.00,-8.27,-73.83	0/0:19:19,0:40:-0.00,-6.16,-54.16	0/0:19:19,0:40:-0.00,-6.16,-54.16	0/0:36:36,0:40:-0.00,-11.27,-101.93	0/0:15:15,0:40:-0.00,-4.96,-42.92	0/0:30:30,0:40:-0.00,-9.47,-85.07	0/0:57:57,0:40:0.00,-17.58,-160.94	0/0:12:12,0:40:-0.00,-4.06,-34.49	0/0:34:34,0:40:-0.00,-10.67,-96.31	0/0:50:50,0:40:-0.00,-15.48,-141.27	0/0:24:24,0:40:-0.00,-7.67,-68.21	0/0:16:16,0:40:-0.00,-5.26,-45.73	0/0:32:32,0:40:-0.00,-10.07,-90.69	0/0:25:25,0:40:-0.00,-7.97,-71.02	0/0:13:13,0:40:-0.00,-4.36,-37.30	0/0:33:33,0:40:-0.00,-10.37,-93.50	0/0:38:38,0:40:-0.00,-11.87,-107.55	0/0:24:24,0:40:-0.00,-7.67,-68.21	0/0:20:20,0:40:-0.00,-6.47,-56.97	0/0:7:7,0:32:-0.00,-2.56,-20.44	0/0:9:9,0:38:-0.00,-3.16,-26.06	0/0:7:7,0:32:-0.00,-2.56,-20.44	0/0:12:12,0:40:-0.00,-4.06,-34.49	0/0:17:16,0:40:-0.00,-5.26,-45.73	0/0:10:10,0:40:-0.00,-3.46,-28.87	0/0:21:21,0:40:-0.00,-6.77,-59.78	0/0:14:13,1:24:-0.01,-1.86,-34.49	./.:.:.:.:.	0/0:10:10,0:40:-0.00,-3.46,-28.87	0/0:10:10,0:40:-0.00,-3.46,-28.87	0/0:9:9,0:38:-0.00,-3.16,-26.06	0/0:11:11,0:40:-0.00,-3.76,-31.68	0/0:8:8,0:35:-0.00,-2.86,-23.25	0/0:10:10,0:40:-0.00,-3.46,-28.87	0/0:5:5,0:25:-0.00,-1.96,-14.82	0/0:9:9,0:38:-0.00,-3.16,-26.06	0/0:11:11,0:40:-0.00,-3.76,-31.68	0/0:9:9,0:38:-0.00,-3.16,-26.06	0/1:67:39,28:40:-58.10,0.00,-89.78	0/1:71:38,33:40:-70.95,0.00,-85.77	1/1:109:0,109:40:-305.53,-32.43,0.00	0/0:62:62,0:40:0.00,-19.08,-174.99	0/0:76:76,0:40:0.00,-23.29,-214.33	0/1:105:53,52:40:-114.13,0.00,-117.70	1/1:68:0,67:40:-187.50,-19.81,0.00	1/1:91:0,91:40:-254.94,-27.02,0.00	1/1:90:0,90:40:-252.13,-26.72,0.00	1/1:87:0,87:40:-243.70,-25.82,0.00	0/1:73:37,36:40:-78.78,0.00,-82.36	0/1:72:43,29:40:-59.41,0.00,-99.52	0/0:80:80,0:40:0.00,-24.49,-225.57	1/1:75:0,74:40:-207.17,-21.92,0.00	0/1:55:31,24:40:-50.46,0.00,-70.90	1/1:54:2,52:40:-139.73,-10.29,-0.00	0/0:85:85,0:40:-0.00,-25.99,-239.62	0/1:99:45,53:40:-119.04,0.00,-97.33	0/1:77:50,27:40:-52.29,0.00,-117.68	0/0:126:126,0:40:0.00,-38.30,-354.83	0/1:80:39,41:40:-90.72,0.00,-85.87	0/0:117:117,0:40:0.00,-35.60,-329.54	0/0:67:67,0:40:0.00,-20.58,-189.04	0/0:117:117,0:40:0.00,-35.60,-329.54	0/1:51:22,29:40:-65.71,0.00,-46.81	0/1:59:26,32:40:-72.04,0.00,-55.95	./.:.:.:.:.	./.:.:.:.:.	1/1:141:2,137:40:-378.59,-35.82,0.00	0/0:52:52,0:40:0.00,-16.08,-146.89	0/1:106:62,44:40:-91.35,0.00,-142.69	0/1:168:72,96:40:-218.84,0.00,-152.17	0/1:121:76,44:40:-87.14,0.00,-177.83	1/1:141:1,140:40:-389.83,-39.23,0.00	0/1:163:96,67:40:-138.86,0.00,-221.11	1/1:125:0,125:40:-350.49,-37.23,0.00	./.:.:.:.:.	0/1:138:75,63:40:-135.12,0.00,-169.61	0/0:148:147,1:40:0.00,-42.10,-411.03	0/1:90:41,49:40:-110.20,0.00,-88.49	0/1:186:93,93:40:-205.01,0.00,-205.78	0/1:231:124,105:40:-225.81,0.00,-279.97	0/1:112:56,56:40:-123.26,0.00,-124.03	0/1:243:103,139:40:-317.45,0.00,-217.06	1/1:51:0,50:40:-139.73,-14.71,-0.00	0/0:99:99,0:40:0.00,-30.19,-278.96	0/0:159:159,0:40:0.00,-48.21,-447.56	0/0:21:21,0:40:-0.00,-6.77,-59.78	0/0:11:11,0:40:-0.00,-3.76,-31.68	0/1:13:6,7:40:-15.31,-0.00,-13.27	0/0:23:23,0:40:-0.00,-7.37,-65.40	0/1:20:13,7:40:-13.21,-0.00,-30.83	0/0:20:20,0:40:-0.00,-6.47,-56.97	0/0:12:12,0:40:-0.00,-4.06,-34.49	0/0:27:27,0:40:-0.00,-8.57,-76.64	0/0:27:27,0:40:-0.00,-8.57,-76.64	0/1:15:10,5:40:-9.09,-0.00,-23.91	0/1:10:6,4:40:-7.78,-0.00,-14.17	0/0:16:16,0:40:-0.00,-5.26,-45.73	0/1:14:9,5:40:-9.39,-0.00,-21.40	0/0:14:14,0:40:-0.00,-4.66,-40.11	0/0:8:8,0:35:-0.00,-2.86,-23.25	1/1:14:0,14:40:-38.57,-3.89,-0.00	1/1:7:0,7:23:-18.91,-1.80,-0.01	0/0:7:7,0:32:-0.00,-2.56,-20.44	1/1:11:0,11:36:-30.14,-2.99,-0.00	0/0:14:14,0:40:-0.00,-4.66,-40.11	0/0:18:18,0:40:-0.00,-5.86,-51.35	0/0:15:15,0:40:-0.00,-4.96,-42.92	0/0:11:11,0:40:-0.00,-3.76,-31.68	0/0:8:8,0:35:-0.00,-2.86,-23.25	0/0:11:11,0:40:-0.00,-3.76,-31.68	0/0:17:17,0:40:-0.00,-5.56,-48.54	0/0:14:14,0:40:-0.00,-4.66,-40.11	0/0:11:11,0:40:-0.00,-3.76,-31.68	0/0:6:6,0:29:-0.00,-2.26,-17.63	0/0:15:15,0:40:-0.00,-4.96,-42.92	0/0:13:13,0:40:-0.00,-4.36,-37.30	0/0:21:21,0:40:-0.00,-6.77,-59.78	0/0:21:21,0:40:-0.00,-6.77,-59.78	0/0:12:12,0:40:-0.00,-4.06,-34.49	0/0:16:16,0:40:-0.00,-5.26,-45.73	./.:.:.:.:.	0/0:4:4,0:22:-0.01,-1.67,-12.02	0/0:10:10,0:40:-0.00,-3.46,-28.87	0/0:7:7,0:32:-0.00,-2.56,-20.44	0/0:180:178,1:40:0.00,-51.41,-498.14	0/0:100:98,0:40:0.00,-29.89,-276.15	0/0:11:11,0:40:-0.00,-3.76,-31.68	0/0:20:20,0:40:-0.00,-6.47,-56.97	0/0:13:13,0:40:-0.00,-4.36,-37.30	0/0:9:9,0:38:-0.00,-3.16,-26.06	0/0:4:4,0:22:-0.01,-1.67,-12.02	0/0:8:8,0:35:-0.00,-2.86,-23.25	0/0:13:13,0:40:-0.00,-4.36,-37.30	0/0:10:10,0:40:-0.00,-3.46,-28.87	0/0:7:7,0:32:-0.00,-2.56,-20.44	0/0:6:6,0:29:-0.00,-2.26,-17.63	0/0:9:9,0:38:-0.00,-3.16,-26.06	0/0:9:9,0:38:-0.00,-3.16,-26.06	0/0:8:8,0:35:-0.00,-2.86,-23.25	0/0:9:9,0:38:-0.00,-3.16,-26.06	0/0:17:17,0:40:-0.00,-5.56,-48.54	0/0:15:15,0:40:-0.00,-4.96,-42.92	0/0:14:14,0:40:-0.00,-4.66,-40.11	0/0:11:11,0:40:-0.00,-3.76,-31.68	0/0:20:20,0:40:-0.00,-6.47,-56.97	./.:.:.:.:.	0/0:30:30,0:40:-0.00,-9.47,-85.07	0/0:15:15,0:40:-0.00,-4.96,-42.92	0/0:10:10,0:40:-0.00,-3.46,-28.87	0/0:18:18,0:40:-0.00,-5.86,-51.35	0/0:20:20,0:40:-0.00,-6.47,-56.97	0/0:7:7,0:32:-0.00,-2.56,-20.44	0/0:7:7,0:32:-0.00,-2.56,-20.44	0/0:11:11,0:40:-0.00,-3.76,-31.68	0/0:5:5,0:25:-0.00,-1.96,-14.82	0/0:8:8,0:35:-0.00,-2.86,-23.25	0/0:7:7,0:32:-0.00,-2.56,-20.44	0/0:12:12,0:40:-0.00,-4.06,-34.49	0/0:5:5,0:25:-0.00,-1.96,-14.82	0/0:7:7,0:32:-0.00,-2.56,-20.44	./.:.:.:.:.	./.:.:.:.:.	0/0:13:13,0:40:-0.00,-4.36,-37.30	0/0:27:27,0:40:-0.00,-8.57,-76.64	0/0:112:110,1:40:0.00,-30.99,-307.06	0/1:13:7,6:40:-12.50,-0.00,-16.08	0/1:24:15,9:40:-17.62,0.00,-35.25	0/0:9:9,0:38:-0.00,-3.16,-26.06	1/1:19:0,19:40:-52.62,-5.40,-0.00	0/0:8:8,0:35:-0.00,-2.86,-23.25	1/1:15:0,15:40:-41.38,-4.20,-0.00	0/1:19:9,10:40:-21.94,0.00,-19.89	0/1:23:9,14:40:-31.97,0.00,-18.69	0/1:12:9,3:40:-4.37,-0.00,-22.00	1/1:20:0,20:40:-55.43,-5.70,-0.00	0/0:13:13,0:40:-0.00,-4.36,-37.30	0/1:8:5,2:37:-3.06,-0.00,-12.26	0/1:8:6,2:34:-2.76,-0.00,-14.77	0/0:13:13,0:40:-0.00,-4.36,-37.30	0/0:11:11,0:40:-0.00,-3.76,-31.68	0/0:14:14,0:40:-0.00,-4.66,-40.11	0/1:10:6,4:40:-7.78,-0.00,-14.17
109	70	.	G	A	.	PASS	NS=395;AF=0.218	GT:DP:AD:GQ:GL	0/0:19:19,0:40:-0.00,-6.30,-58.85	0/0:20:20,0:40:-0.00,-6.60,-61.90	0/0:17:17,0:40:-0.00,-5.69,-52.73	0/0:20:20,0:40:-0.00,-6.60,-61.90	0/0:18:18,0:40:-0.00,-5.99,-55.79	0/1:29:16,13:40:-30.42,0.00,-40.38	0/0:45:45,0:40:-0.00,-14.11,-138.29	0/1:28:15,13:40:-30.72,0.00,-37.62	0/0:33:33,0:40:-0.00,-10.50,-101.62	0/1:17:8,9:40:-21.81,0.00,-19.54	0/1:29:14,15:40:-36.53,0.00,-34.27	1/1:10:0,10:34:-29.77,-2.80,-0.00	1/1:18:0,17:40:-51.16,-4.91,-0.00	0/1:31:16,15:40:-35.93,0.00,-39.78	1/1:30:0,30:40:-90.88,-8.81,-0.00	0/1:16:6,10:40:-25.16,-0.00,-13.73	0/0:20:20,0:40:-0.00,-6.60,-61.90	0/1:26:9,15:40:-38.04,0.00,-20.49	1/1:17:0,17:40:-51.16,-4.91,-0.00	0/1:56:32,24:40:-55.92,0.00,-81.15	0/1:83:38,45:40:-111.97,0.00,-91.37	0/0:68:68,0:40:0.00,-21.03,-208.57	0/1:101:41,60:40:-152.39,0.00,-95.12	0/1:56:25,31:40:-77.31,0.00,-59.76	0/0:20:20,0:40:-0.00,-6.60,-61.90	0/0:36:36,0:40:-0.00,-11.41,-110.79	0/0:33:33,0:40:-0.00,-10.50,-101.62	0/1:117:60,57:40:-138.41,0.00,-148.37	0/1:65:57,8:40:-4.32,-0.00,-154.84	0/0:73:73,0:40:0.00,-22.53,-223.85	0/0:121:121,0:40:0.00,-36.96,-370.52	0/0:54:54,0:40:-0.00,-16.82,-165.79	0/0:97:97,0:40:0.00,-29.75,-297.19	0/0:150:150,0:40:0.00,-45.68,-459.14	0/0:69:68,1:40:0.00,-18.27,-205.52	0/0:121:121,0:40:0.00,-36.96,-370.52	0/0:126:126,0:40:0.00,-38.46,-385.80	0/0:33:33,0:40:-0.00,-10.50,-101.62	0/0:33:33,0:40:-0.00,-10.50,-101.62	0/0:15:14,1:26:-0.00,-2.04,-40.52	0/1:26:12,14:40:-34.38,0.00,-29.06	0/0:34:34,0:40:-0.00,-10.81,-104.68	0/0:40:40,0:40:-0.00,-12.61,-123.01	0/0:32:32,0:40:-0.00,-10.20,-98.57	0/1:55:25,30:40:-74.55,0.00,-60.06	0/1:26:16,10:40:-22.16,0.00,-41.28	0/1:88:48,40:40:-95.19,0.00,-120.42	0/0:108:108,0:40:-0.00,-33.05,-330.80	0/0:6:6,0:30:-0.00,-2.39,-19.12	0/0:19:19,0:40:-0.00,-6.30,-58.85	1/1:30:1,29:40:-84.77,-5.76,-0.00	0/0:8:8,0:36:-0.00,-2.99,-25.23	0/0:8:8,0:36:-0.00,-2.99,-25.23	0/0:23:23,0:40:-0.00,-7.50,-71.07	0/0:12:12,0:40:-0.00,-4.19,-37.46	0/0:23:23,0:40:-0.00,-7.50,-71.07	0/0:10:10,0:40:-0.00,-3.59,-31.34	0/0:10:10,0:40:-0.00,-3.59,-31.34	0/0:18:18,0:40:-0.00,-5.99,-55.79	0/0:28:28,0:40:-0.00,-9.00,-86.35	0/0:17:17,0:40:-0.00,-5.69,-52.73	0/0:21:21,0:40:-0.00,-6.90,-64.96	0/0:15:15,0:40:-0.00,-5.09,-46.62	0/0:7:7,0:33:-0.00,-2.69,-22.18	0/0:8:8,0:36:-0.00,-2.99,-25.23	0/0:219:219,0:40:0.00,-66.42,-669.98	0/0:80:80,0:40:0.00,-24.63,-245.24	0/0:99:98,1:40:0.00,-27.29,-297.19	0/1:90:40,50:40:-125.14,0.00,-95.37	1/1:146:1,145:40:-439.23,-40.63,0.00	1/1:213:1,209:40:-634.79,-59.88,0.00	0/0:25:25,0:40:-0.00,-8.10,-77.18	0/1:24:9,15:40:-38.04,0.00,-20.49	0/0:14:14,0:40:-0.00,-4.79,-43.57	0/0:16:16,0:40:-0.00,-5.39,-49.68	1/1:107:0,107:40:-326.17,-31.96,0.00	0/1:26:10,16:40:-40.49,0.00,-22.94	0/0:28:28,0:40:-0.00,-9.00,-86.35	0/1:21:14,7:40:-14.49,-0.00,-36.67	0/1:33:14,19:40:-47.55,0.00,-33.06	0/1:32:16,16:40:-38.69,0.00,-39.47	1/1:32:0,32:40:-96.99,-9.42,-0.00	0/0:26:26,0:40:-0.00,-8.40,-80.24	1/1:22:0,22:40:-66.44,-6.41,-0.00	0/1:24:9,15:40:-38.04,0.00,-20.49	0/1:16:11,5:40:-9.88,-0.00,-29.01	0/0:18:18,0:40:-0.00,-5.99,-55.79	0/0:9:9,0:40:-0.00,-3.29,-28.29	0/1:14:5,9:40:-22.71,-0.00,-11.27	0/1:13:3,10:40:-26.07,-0.00,-5.46	0/1:60:28,32:40:-79.16,0.00,-67.72	0/1:83:36,46:40:-115.32,0.00,-85.56	0/0:21:21,0:40:-0.00,-6.90,-64.96	0/0:23:23,0:40:-0.00,-7.50,-71.07	0/0:28:28,0:40:-0.00,-9.00,-86.35	0/0:11:11,0:40:-0.00,-3.89,-34.40	0/1:13:8,5:40:-10.79,-0.00,-20.74	0/0:18:18,0:40:-0.00,-5.99,-55.79	0/1:23:14,9:40:-20.00,0.00,-36.07	0/0:84:84,0:40:0.00,-25.84,-257.46	1/1:180:0,180:40:-549.23,-53.91,0.00	0/0:442:442,0:40:0.00,-133.47,-1351.39	0/1:409:212,196:40:-475.66,0.00,-525.34	0/0:142:142,0:40:0.00,-43.28,-434.69	1/1:42:0,42:40:-127.55,-12.42,-0.00	1/1:82:1,79:40:-237.55,-20.79,0.00	0/1:61:30,31:40:-75.80,0.00,-73.54	0/1:105:53,52:40:-126.74,0.00,-130.59	0/1:339:173,166:40:-404.74,0.00,-426.91	0/0:117:117,0:40:-0.00,-35.76,-358.30	1/1:75:1,74:40:-222.27,-19.29,0.00	0/0:101:101,0:40:0.00,-30.95,-309.41	0/0:115:115,0:40:0.00,-35.16,-352.19	1/1:78:0,77:40:-234.50,-22.94,0.00	0/0:91:91,0:40:-0.00,-27.94,-278.85	0/0:208:207,1:40:0.00,-60.06,-630.25	0/1:354:157,196:40:-492.20,0.00,-373.81	0/0:136:135,1:40:0.00,-38.42,-410.25	0/0:74:74,0:40:0.00,-22.83,-226.91	0/0:61:61,0:40:0.00,-18.92,-187.18	0/0:202:202,0:40:-0.00,-61.31,-618.03	0/0:27:27,0:40:-0.00,-8.70,-83.29	0/0:37:37,0:40:-0.00,-11.71,-113.85	0/0:29:29,0:40:-0.00,-9.30,-89.40	./.:.:.:.:.	0/0:31:31,0:40:-0.00,-9.90,-95.51	0/0:98:98,0:40:0.00,-30.05,-300.24	0/0:115:115,0:40:0.00,-35.16,-352.19	0/0:80:80,0:40:0.00,-24.63,-245.24	0/0:116:116,0:40:0.00,-35.46,-355.24	0/0:135:135,0:40:0.00,-41.17,-413.30	0/0:156:156,0:40:0.00,-47.48,-477.47	0/0:105:105,0:40:-0.00,-32.15,-321.63	0/0:157:155,2:40:-0.00,-41.67,-468.30	0/0:100:99,0:40:0.00,-30.35,-303.30	0/0:144:144,0:40:-0.00,-43.88,-440.80	0/0:96:95,1:40:0.00,-26.39,-288.02	0/0:91:91,0:40:-0.00,-27.94,-278.85	0/0:99:99,0:40:0.00,-30.35,-303.30	0/0:94:94,0:40:0.00,-28.84,-288.02	0/0:113:112,1:40:0.00,-31.50,-339.97	0/0:388:388,0:40:0.00,-117.23,-1186.38	0/0:92:92,0:40:0.00,-28.24,-281.91	0/0:119:118,0:40:0.00,-36.06,-361.36	0/0:239:239,0:40:0.00,-72.44,-731.09	0/0:139:139,0:40:-0.00,-42.37,-425.52	0/0:87:87,0:40:0.00,-26.74,-266.63	0/0:97:96,0:40:0.00,-29.45,-294.13	0/0:132:131,0:40:0.00,-39.97,-401.08	0/0:79:79,0:40:-0.00,-24.33,-242.18	0/0:145:145,0:40:-0.00,-44.18,-443.86	0/0:162:162,0:40:0.00,-49.29,-495.80	0/0:147:146,1:40:0.00,-41.72,-443.86	0/0:148:147,0:40:0.00,-44.78,-449.97	0/0:12:12,0:40:-0.00,-4.19,-37.46	0/0:10:10,0:40:-0.00,-3.59,-31.34	0/0:13:13,0:40:-0.00,-4.49,-40.51	0/0:19:19,0:40:-0.00,-6.30,-58.85	0/0:18:18,0:40:-0.00,-5.99,-55.79	0/0:19:18,1:39:-0.00,-3.24,-52.73	0/0:78:78,0:40:-0.00,-24.03,-239.13	0/0:15:15,0:40:-0.00,-5.09,-46.62	0/0:12:12,0:40:-0.00,-4.19,-37.46	0/0:17:17,0:40:-0.00,-5.69,-52.73	0/0:19:19,0:40:-0.00,-6.30,-58.85	0/0:17:17,0:40:-0.00,-5.69,-52.73	0/0:16:16,0:40:-0.00,-5.39,-49.68	0/0:18:18,0:40:-0.00,-5.99,-55.79	0/0:18:18,0:40:-0.00,-5.99,-55.79	0/0:31:31,0:40:-0.00,-9.90,-95.51	0/0:20:20,0:40:-0.00,-6.60,-61.90	0/0:13:13,0:40:-0.00,-4.49,-40.51	0/0:19:19,0:40:-0.00,-6.30,-58.85	1/1:115:5,109:40:-317.00,-18.79,0.00	1/1:111:1,107:40:-323.11,-29.21,0.00	0/0:156:155,1:40:0.00,-44.43,-471.36	0/1:83:43,40:40:-96.69,0.00,-106.64	0/1:166:81,85:40:-209.24,0.00,-197.81	0/0:187:187,0:40:-0.00,-56.80,-572.20	1/1:122:1,120:40:-362.83,-33.12,0.00	0/1:127:71,56:40:-132.35,0.00,-178.97	1/1:156:4,152:40:-451.45,-34.47,0.00	0/1:169:90,78:40:-187.25,0.00,-224.71	1/1:134:3,131:40:-390.34,-30.91,0.00	0/1:142:83,58:40:-134.25,0.00,-211.43	0/1:128:64,64:40:-156.50,0.00,-157.28	0/1:162:75,86:40:-213.80,0.00,-180.97	0/0:101:101,0:40:0.00,-30.95,-309.41	0/1:102:51,51:40:-124.59,0.00,-125.38	1/1:145:1,144:40:-436.17,-40.33,0.00	0/1:166:75,91:40:-227.57,0.00,-179.47	1/1:142:0,141:40:-430.06,-42.19,0.00	0/0:244:244,0:40:0.00,-73.94,-746.37	0/0:145:145,0:40:-0.00,-44.18,-443.86	0/1:205:89,116:40:-292.24,0.00,-210.53	0/1:156:75,79:40:-194.51,0.00,-183.08	0/1:74:30,43:40:-108.86,0.00,-69.93	0/1:89:53,35:40:-79.91,0.00,-135.70	1/1:150:0,150:40:-457.56,-44.89,0.00	0/1:128:63,64:40:-156.80,0.00,-154.53	1/1:176:2,174:40:-524.78,-46.60,0.00	1/1:201:5,196:40:-582.84,-44.95,0.00	1/1:135:2,133:40:-399.50,-34.27,0.00	0/0:194:194,0:40:0.00,-58.91,-593.58	1/1:262:2,258:40:-781.46,-71.85,0.00	1/1:152:1,150:40:-454.50,-42.14,0.00	0/1:188:90,98:40:-242.35,0.00,-218.69	1/1:183:1,182:40:-552.28,-51.76,0.00	1/1:158:1,157:40:-475.89,-44.24,0.00	0/1:245:123,121:40:-295.79,0.00,-302.69	1/1:201:0,201:40:-613.40,-60.23,0.00	0/0:209:209,0:40:-0.00,-63.42,-639.42	0/1:135:59,76:40:-191.06,0.00,-139.90	1/1:291:0,291:40:-888.41,-87.28,0.00	0/0:243:243,0:40:0.00,-73.64,-743.31	0/0:158:157,0:40:0.00,-47.78,-480.53	1/1:290:2,287:40:-870.07,-80.57,0.00	0/0:99:99,0:40:0.00,-30.35,-303.30	0/0:138:138,0:40:0.00,-42.07,-422.47	0/1:202:97,105:40:-259.53,0.00,-235.87	0/0:92:92,0:40:0.00,-28.24,-281.91	0/1:76:40,36:40:-86.57,0.00,-99.58	0/0:101:101,0:40:0.00,-30.95,-309.41	0/0:88:87,1:40:0.00,-23.98,-263.57	0/0:109:109,0:40:0.00,-33.35,-333.85	0/1:102:48,54:40:-133.76,0.00,-116.21	1/1:60:0,60:40:-182.55,-17.83,0.00	0/0:163:163,0:40:-0.00,-49.59,-498.86	0/0:133:133,0:40:0.00,-40.57,-407.19	0/1:39:13,26:40:-67.14,0.00,-28.20	0/1:33:16,17:40:-41.44,0.00,-39.17	0/0:33:33,0:40:-0.00,-10.50,-101.62	0/0:23:23,0:40:-0.00,-7.50,-71.07	0/0:23:23,0:40:-0.00,-7.50,-71.07	1/1:15:0,15:40:-45.05,-4.30,-0.00	0/1:19:9,10:40:-24.26,0.00,-21.99	0/0:21:21,0:40:-0.00,-6.90,-64.96	0/1:19:7,12:40:-30.37,0.00,-15.88	0/0:20:20,0:40:-0.00,-6.60,-61.90	0/0:92:92,0:40:0.00,-28.24,-281.91	0/0:109:109,0:40:0.00,-33.35,-333.85	0/0:107:107,0:40:-0.00,-32.75,-327.74	0/0:87:87,0:40:0.00,-26.74,-266.63	0/0:58:58,0:40:0.00,-18.02,-178.02	0/0:85:85,0:40:-0.00,-26.14,-260.52	0/0:118:118,0:40:0.00,-36.06,-361.36	0/0:131:131,0:40:-0.00,-39.97,-401.08	0/0:66:66,0:40:-0.00,-20.43,-202.46	0/0:32:32,0:40:-0.00,-10.20,-98.57	0/0:63:63,0:40:0.00,-19.52,-193.29	0/0:75:75,0:40:0.00,-23.13,-229.96	0/0:26:26,0:40:-0.00,-8.40,-80.24	0/0:35:34,0:40:-0.00,-10.81,-104.68	0/0:23:23,0:40:-0.00,-7.50,-71.07	0/0:24:24,0:40:-0.00,-7.80,-74.12	0/0:13:13,0:40:-0.00,-4.49,-40.51	./.:.:.:.:.	0/0:18:18,0:40:-0.00,-5.99,-55.79	0/0:18:18,0:40:-0.00,-5.99,-55.79	0/0:322:322,0:40:0.00,-97.39,-984.71	0/0:175:174,1:40:0.00,-50.14,-529.42	0/0:58:58,0:40:0.00,-18.02,-178.02	0/0:60:60,0:40:-0.00,-18.62,-184.13	0/0:90:90,0:40:0.00,-27.64,-275.80	0/0:9:9,0:40:-0.00,-3.29,-28.29	0/0:11:11,0:40:-0.00,-3.89,-34.40	0/0:14:14,0:40:-0.00,-4.79,-43.57	0/0:22:22,0:40:-0.00,-7.20,-68.01	0/0:23:23,0:40:-0.00,-7.50,-71.07	0/0:16:16,0:40:-0.00,-5.39,-49.68	0/0:18:18,0:40:-0.00,-5.99,-55.79	0/0:12:12,0:40:-0.00,-4.19,-37.46	0/0:14:14,0:40:-0.00,-4.79,-43.57	0/0:14:14,0:40:-0.00,-4.79,-43.57	0/0:18:18,0:40:-0.00,-5.99,-55.79	0/0:40:40,0:40:-0.00,-12.61,-123.01	0/0:25:25,0:40:-0.00,-8.10,-77.18	0/0:20:20,0:40:-0.00,-6.60,-61.90	0/0:31:31,0:40:-0.00,-9.90,-95.51	0/0:106:106,0:40:-0.00,-32.45,-324.69	0/0:49:49,0:40:-0.00,-15.31,-150.52	0/0:151:151,0:40:0.00,-45.98,-462.19	0/0:117:117,0:40:-0.00,-35.76,-358.30	0/0:48:48,0:40:-0.00,-15.01,-147.46	0/0:102:102,0:40:0.00,-31.25,-312.46	0/0:143:143,0:40:0.00,-43.58,-437.75	0/0:7:7,0:33:-0.00,-2.69,-22.18	0/0:18:18,0:40:-0.00,-5.99,-55.79	0/0:19:19,0:40:-0.00,-6.30,-58.85	0/0:18:18,0:40:-0.00,-5.99,-55.79	0/0:13:13,0:40:-0.00,-4.49,-40.51	0/0:12:12,0:40:-0.00,-4.19,-37.46	0/0:22:22,0:40:-0.00,-7.20,-68.01	0/0:9:9,0:40:-0.00,-3.29,-28.29	0/0:24:24,0:40:-0.00,-7.80,-74.12	0/0:12:12,0:40:-0.00,-4.19,-37.46	0/0:10:10,0:40:-0.00,-3.59,-31.34	0/0:11:11,0:40:-0.00,-3.89,-34.40	0/0:59:59,0:40:0.00,-18.32,-181.07	0/0:182:182,0:40:0.00,-55.30,-556.92	0/1:132:65,67:40:-164.46,0.00,-159.14	0/1:122:55,67:40:-167.47,0.00,-131.59	0/0:60:60,0:40:-0.00,-18.62,-184.13	0/1:77:40,37:40:-89.33,0.00,-99.28	0/1:14:7,7:40:-16.60,0.00,-17.39	1/1:120:0,119:40:-362.83,-35.57,0.00	0/1:136:65,70:40:-172.73,0.00,-158.24	0/1:121:51,69:40:-174.18,0.00,-119.97	./.:.:.:.:.	0/0:106:106,0:40:-0.00,-32.45,-324.69	0/1:129:69,59:40:-141.22,0.00,-172.56	1/1:20:0,20:40:-60.32,-5.81,-0.00	1/1:27:0,26:40:-78.66,-7.61,-0.00	0/0:18:18,0:40:-0.00,-5.99,-55.79	0/0:33:33,0:40:-0.00,-10.50,-101.62	0/0:27:27,0:40:-0.00,-8.70,-83.29	0/0:51:50,1:40:-0.00,-12.86,-150.52
132	51	.	T	C	.	PASS	NS=374;AF=0.440	GT:DP:AD:GQ:GL	0/0:16:16,0:40:-0.00,-5.51,-55.71	0/0:23:23,0:40:-0.00,-7.61,-80.02	0/0:22:22,0:40:-0.00,-7.31,-76.55	./.:.:.:.:.	0/0:11:11,0:40:-0.00,-4.00,-38.35	1/1:60:0,60:40:-208.19,-18.59,0.00	1/1:58:0,58:40:-201.24,-17.99,0.00	./.:.:.:.:.	1/1:44:0,44:40:-152.63,-13.78,-0.00	1/1:39:0,39:40:-135.27,-12.27,-0.00	1/1:28:0,28:40:-97.07,-8.96,-0.00	1/1:3:0,3:20:-10.28,-1.46,-0.02	1/1:23:0,23:40:-79.71,-7.46,-0.00	1/1:41:0,41:40:-142.21,-12.87,-0.00	1/1:27:0,27:40:-93.60,-8.66,-0.00	1/1:14:0,14:40:-48.46,-4.75,-0.00	1/1:32:1,31:40:-104.02,-6.69,-0.00	1/1:19:0,19:40:-65.82,-6.26,-0.00	1/1:13:0,13:40:-44.99,-4.45,-0.00	./.:.:.:.:.	1/1:105:0,104:40:-360.97,-31.83,0.00	1/1:93:0,93:40:-322.77,-28.52,0.00	1/1:118:0,118:40:-409.58,-36.04,0.00	1/1:84:0,84:40:-291.52,-25.81,0.00	1/1:30:0,30:40:-104.02,-9.56,-0.00	1/1:50:0,50:40:-173.46,-15.58,-0.00	1/1:73:0,73:40:-253.33,-22.50,0.00	./.:.:.:.:.	0/1:54:45,9:40:-14.31,-0.00,-139.47	0/0:32:32,0:40:-0.00,-10.32,-111.27	0/0:62:62,0:40:0.00,-19.35,-215.44	0/0:41:41,0:40:-0.00,-13.03,-142.52	0/1:124:72,52:40:-142.56,0.00,-212.16	0/0:80:80,0:40:0.00,-24.76,-277.94	./.:.:.:.:.	0/0:78:78,0:40:0.00,-24.16,-271.00	0/0:91:91,0:40:0.00,-28.07,-316.14	0/1:15:6,9:40:-26.04,0.00,-15.78	0/1:15:6,9:40:-26.04,0.00,-15.78	0/0:16:16,0:40:-0.00,-5.51,-55.71	0/0:8:8,0:38:-0.00,-3.10,-27.93	./.:.:.:.:.	1/1:55:0,55:40:-190.82,-17.09,0.00	0/0:91:91,0:40:0.00,-28.07,-316.14	0/0:108:108,0:40:0.00,-33.19,-375.17	0/1:43:26,17:40:-45.40,0.00,-76.80	0/0:157:157,0:40:0.00,-47.93,-545.31	0/0:31:31,0:40:-0.00,-10.02,-107.80	0/1:21:13,8:40:-20.77,0.00,-38.28	1/1:23:0,23:40:-79.71,-7.46,-0.00	0/0:25:23,2:18:-0.02,-1.29,-73.10	1/1:11:0,11:40:-38.04,-3.85,-0.00	0/1:10:3,7:40:-20.60,-0.00,-6.87	1/1:14:0,14:40:-48.46,-4.75,-0.00	1/1:16:0,15:40:-51.93,-5.05,-0.00	1/1:27:0,27:40:-93.60,-8.66,-0.00	1/1:16:0,16:40:-55.40,-5.35,-0.00	1/1:11:0,11:40:-38.04,-3.85,-0.00	1/1:14:0,14:40:-48.46,-4.75,-0.00	1/1:41:0,41:40:-142.21,-12.87,-0.00	1/1:9:0,9:39:-31.10,-3.25,-0.00	1/1:30:0,30:40:-104.02,-9.56,-0.00	1/1:39:0,39:40:-135.27,-12.27,-0.00	1/1:14:0,14:40:-48.46,-4.75,-0.00	1/1:15:0,15:40:-51.93,-5.05,-0.00	1/1:106:0,106:40:-367.91,-32.43,0.00	1/1:27:0,27:40:-93.60,-8.66,-0.00	1/1:58:0,58:40:-201.24,-17.99,0.00	1/1:29:0,29:40:-100.54,-9.26,-0.00	1/1:86:0,86:40:-298.47,-26.41,0.00	1/1:143:0,143:40:-496.39,-43.56,0.00	1/1:17:0,17:40:-58.88,-5.65,-0.00	1/1:15:0,15:40:-51.93,-5.05,-0.00	1/1:21:0,21:40:-72.76,-6.86,-0.00	1/1:28:0,28:40:-97.07,-8.96,-0.00	1/1:115:0,115:40:-399.16,-35.14,0.00	./.:.:.:.:.	1/1:61:2,59:40:-197.77,-11.95,-0.00	1/1:59:0,59:40:-204.71,-18.29,0.00	1/1:57:0,57:40:-197.77,-17.69,0.00	1/1:58:0,58:40:-201.24,-17.99,0.00	1/1:49:0,49:40:-169.99,-15.28,-0.00	1/1:72:0,72:40:-249.85,-22.20,0.00	1/1:44:0,44:40:-152.63,-13.78,-0.00	1/1:21:0,21:40:-72.76,-6.86,-0.00	1/1:24:0,24:40:-83.18,-7.76,-0.00	1/1:15:0,15:40:-51.93,-5.05,-0.00	1/1:14:0,14:40:-48.46,-4.75,-0.00	1/1:15:0,15:40:-51.93,-5.05,-0.00	1/1:11:0,11:40:-38.04,-3.85,-0.00	1/1:91:0,91:40:-315.83,-27.92,0.00	1/1:107:0,106:40:-367.91,-32.43,0.00	1/1:29:0,28:40:-97.07,-8.96,-0.00	1/1:30:0,30:40:-104.02,-9.56,-0.00	1/1:21:0,21:40:-72.76,-6.86,-0.00	1/1:39:0,39:40:-135.27,-12.27,-0.00	1/1:29:0,29:40:-100.54,-9.26,-0.00	1/1:21:0,21:40:-72.76,-6.86,-0.00	./.:.:.:.:.	1/1:85:0,85:40:-294.99,-26.11,0.00	1/1:147:0,147:40:-510.28,-44.77,0.00	0/0:358:357,1:40:0.00,-104.94,-1236.31	1/1:295:0,295:40:-1024.19,-89.30,0.00	0/1:300:143,157:40:-454.20,0.00,-405.74	0/1:74:44,30:40:-81.21,0.00,-129.98	1/1:127:0,127:40:-440.83,-38.75,0.00	0/1:97:50,47:40:-133.32,0.00,-143.89	0/1:109:63,46:40:-126.24,0.00,-185.42	1/1:142:1,141:40:-485.97,-39.79,0.00	0/1:157:72,85:40:-247.22,0.00,-202.23	0/0:128:127,0:40:0.00,-38.91,-441.14	1/1:137:0,137:40:-475.56,-41.76,0.00	1/1:163:0,163:40:-565.84,-49.58,0.00	0/1:107:56,51:40:-144.20,0.00,-161.72	1/1:110:0,110:40:-381.80,-33.64,-0.00	0/1:198:101,97:40:-276.55,0.00,-290.59	0/0:219:218,1:40:0.00,-63.11,-753.65	0/0:147:147,0:40:0.00,-44.92,-510.59	0/0:56:56,0:40:0.00,-17.54,-194.61	0/0:87:87,0:40:0.00,-26.87,-302.25	0/0:224:224,0:40:0.00,-68.09,-777.96	0/0:41:41,0:40:-0.00,-13.03,-142.52	0/0:58:58,0:40:0.00,-18.14,-201.55	./.:.:.:.:.	0/0:47:47,0:40:-0.00,-14.83,-163.35	0/0:67:67,0:40:0.00,-20.85,-232.80	0/0:127:127,0:40:0.00,-38.91,-441.14	0/0:129:129,0:40:0.00,-39.51,-448.09	0/0:141:140,1:40:0.00,-39.65,-482.81	0/0:153:152,0:40:0.00,-46.43,-527.95	0/0:217:216,1:40:0.00,-62.51,-746.71	0/0:202:202,0:40:0.00,-61.47,-701.57	0/0:185:185,0:40:0.00,-56.36,-642.54	0/0:204:203,1:40:0.00,-58.60,-701.57	0/0:163:163,0:40:0.00,-49.74,-566.15	0/0:192:192,0:40:0.00,-58.46,-666.84	0/0:64:63,0:40:0.00,-19.65,-218.91	0/0:114:113,0:40:0.00,-34.69,-392.53	0/0:143:143,0:40:0.00,-43.72,-496.70	0/0:110:110,0:40:0.00,-33.79,-382.11	./.:.:.:.:.	0/0:264:263,0:40:0.00,-79.83,-913.38	./.:.:.:.:.	0/0:74:74,0:40:0.00,-22.96,-257.11	0/0:292:291,0:40:0.00,-88.25,-1010.61	0/0:161:161,0:40:0.00,-49.14,-559.20	0/0:96:96,0:40:0.00,-29.58,-333.50	0/0:141:140,1:40:0.00,-39.65,-482.81	0/0:138:138,0:40:0.00,-42.22,-479.34	0/0:86:86,0:40:0.00,-26.57,-298.78	0/0:214:214,0:40:0.00,-65.08,-743.24	0/0:200:200,0:40:0.00,-60.87,-694.62	0/0:44:44,0:40:-0.00,-13.93,-152.94	0/0:151:151,0:40:0.00,-46.13,-524.48	0/0:42:42,0:40:-0.00,-13.33,-145.99	0/0:31:31,0:40:-0.00,-10.02,-107.80	0/0:29:29,0:40:-0.00,-9.42,-100.85	0/0:16:16,0:40:-0.00,-5.51,-55.71	0/0:30:30,0:40:-0.00,-9.72,-104.33	0/0:32:32,0:40:-0.00,-10.32,-111.27	0/0:121:121,0:40:-0.00,-37.10,-420.31	0/0:32:32,0:40:-0.00,-10.32,-111.27	0/0:27:27,0:40:-0.00,-8.82,-93.91	0/0:26:26,0:40:-0.00,-8.52,-90.44	0/0:38:38,0:40:-0.00,-12.13,-132.10	0/0:33:33,0:40:-0.00,-10.62,-114.74	0/0:16:16,0:40:-0.00,-5.51,-55.71	0/0:42:41,1:40:-0.00,-9.86,-139.05	0/0:38:38,0:40:-0.00,-12.13,-132.10	0/0:54:54,0:40:0.00,-16.94,-187.66	0/0:33:33,0:40:-0.00,-10.62,-114.74	0/0:29:29,0:40:-0.00,-9.42,-100.85	0/0:29:29,0:40:-0.00,-9.42,-100.85	1/1:64:0,64:40:-222.08,-19.79,0.00	1/1:85:0,85:40:-294.99,-26.11,0.00	1/1:111:0,111:40:-385.28,-33.94,0.00	1/1:83:0,83:40:-288.05,-25.51,0.00	0/1:64:35,29:40:-80.75,0.00,-101.74	1/1:155:0,155:40:-538.06,-47.18,0.00	1/1:101:1,99:40:-340.13,-27.15,0.00	1/1:111:0,111:40:-385.28,-33.94,0.00	./.:.:.:.:.	1/1:124:0,124:40:-430.42,-37.85,0.00	1/1:78:0,78:40:-270.69,-24.01,0.00	1/1:98:0,98:40:-340.13,-30.02,0.00	1/1:98:0,98:40:-340.13,-30.02,0.00	1/1:126:0,126:40:-437.36,-38.45,0.00	1/1:77:0,77:40:-267.22,-23.71,0.00	1/1:59:0,59:40:-204.71,-18.29,0.00	0/1:110:54,56:40:-160.66,0.00,-153.87	0/1:62:29,33:40:-95.24,0.00,-81.50	1/1:75:0,75:40:-260.27,-23.10,0.00	1/1:130:0,130:40:-451.25,-39.65,0.00	1/1:92:0,92:40:-319.30,-28.22,-0.00	1/1:123:0,123:40:-426.94,-37.55,0.00	1/1:116:0,116:40:-402.64,-35.44,0.00	./.:.:.:.:.	1/1:80:0,80:40:-277.63,-24.61,0.00	0/1:46:18,28:40:-82.69,0.00,-48.12	1/1:44:0,44:40:-152.63,-13.78,-0.00	0/1:53:33,20:40:-52.81,0.00,-98.10	1/1:147:0,147:40:-510.28,-44.77,0.00	0/1:29:13,16:40:-46.14,0.00,-35.88	1/1:67:0,67:40:-232.49,-20.70,0.00	1/1:237:1,236:40:-815.85,-68.38,0.00	0/1:69:33,36:40:-103.55,0.00,-93.29	1/1:141:0,141:40:-489.45,-42.96,0.00	1/1:121:0,121:40:-420.00,-36.95,0.00	1/1:46:0,46:40:-159.57,-14.38,-0.00	0/1:95:48,47:40:-133.92,0.00,-137.55	1/1:130:0,130:40:-451.25,-39.65,0.00	1/1:155:0,155:40:-538.06,-47.18,0.00	0/1:21:3,18:40:-55.49,-0.00,-3.56	./.:.:.:.:.	1/1:80:0,80:40:-277.63,-24.61,0.00	1/1:29:0,29:40:-100.54,-9.26,-0.00	1/1:120:0,120:40:-416.53,-36.64,0.00	1/1:14:0,14:40:-48.46,-4.75,-0.00	1/1:30:0,30:40:-104.02,-9.56,-0.00	0/1:75:42,33:40:-91.33,0.00,-122.73	0/1:112:69,43:40:-114.92,0.00,-205.35	1/1:84:1,83:40:-284.58,-22.34,0.00	0/0:84:84,0:40:0.00,-25.97,-291.83	1/1:48:0,48:40:-166.52,-14.98,-0.00	1/1:87:0,87:40:-301.94,-26.72,0.00	0/1:90:45,45:40:-128.48,0.00,-128.64	0/1:57:24,33:40:-96.74,0.00,-65.65	./.:.:.:.:.	0/0:151:150,1:40:0.00,-42.65,-517.53	0/1:46:21,25:40:-72.27,0.00,-58.54	0/0:53:53,0:40:-0.00,-16.64,-184.19	0/1:67:42,25:40:-65.96,0.00,-125.14	0/1:53:24,29:40:-84.06,0.00,-66.85	0/1:51:30,21:40:-56.88,0.00,-88.29	1/1:25:0,25:40:-86.65,-8.06,-0.00	1/1:22:0,22:40:-76.24,-7.16,-0.00	0/0:30:29,1:40:-0.00,-6.25,-97.38	0/0:22:22,0:40:-0.00,-7.31,-76.55	1/1:22:0,22:40:-76.24,-7.16,-0.00	0/0:109:108,1:40:0.00,-30.02,-371.70	./.:.:.:.:.	0/0:74:74,0:40:0.00,-22.96,-257.11	0/0:71:71,0:40:0.00,-22.06,-246.69	0/0:17:17,0:40:-0.00,-5.81,-59.18	0/0:66:66,0:40:0.00,-20.55,-229.33	0/0:94:94,0:40:0.00,-28.98,-326.55	0/0:53:53,0:40:-0.00,-16.64,-184.19	0/0:34:34,0:40:-0.00,-10.92,-118.21	0/0:42:42,0:40:-0.00,-13.33,-145.99	0/0:76:76,0:40:0.00,-23.56,-264.05	0/0:33:33,0:40:-0.00,-10.62,-114.74	./.:.:.:.:.	0/0:71:71,0:40:0.00,-22.06,-246.69	0/0:18:18,0:40:-0.00,-6.11,-62.66	0/0:18:18,0:40:-0.00,-6.11,-62.66	0/0:28:27,1:40:-0.00,-5.65,-90.44	./.:.:.:.:.	0/0:57:57,0:40:-0.00,-17.84,-198.08	0/0:42:42,0:40:-0.00,-13.33,-145.99	0/0:272:272,0:40:0.00,-82.53,-944.63	0/0:191:189,2:40:0.00,-51.22,-649.48	0/0:72:71,1:40:0.00,-18.88,-243.22	0/0:107:107,0:40:0.00,-32.89,-371.70	0/0:87:87,0:40:0.00,-26.87,-302.25	0/0:9:9,0:40:-0.00,-3.40,-31.41	0/0:20:20,0:40:-0.00,-6.71,-69.60	0/0:35:35,0:40:-0.00,-11.22,-121.69	0/0:20:20,0:40:-0.00,-6.71,-69.60	0/0:35:35,0:40:-0.00,-11.22,-121.69	0/0:27:27,0:40:-0.00,-8.82,-93.91	0/0:47:47,0:40:-0.00,-14.83,-163.35	0/0:25:25,0:40:-0.00,-8.22,-86.96	0/0:27:27,0:40:-0.00,-8.82,-93.91	0/0:29:29,0:40:-0.00,-9.42,-100.85	0/0:40:40,0:40:-0.00,-12.73,-139.05	0/0:53:53,0:40:-0.00,-16.64,-184.19	./.:.:.:.:.	0/0:59:59,0:40:0.00,-18.45,-205.02	0/0:52:52,0:40:0.00,-16.34,-180.72	0/0:79:79,0:40:0.00,-24.46,-274.47	0/0:17:17,0:40:-0.00,-5.81,-59.18	0/0:174:174,0:40:0.00,-53.05,-604.34	0/0:54:54,0:40:0.00,-16.94,-187.66	0/0:23:23,0:40:-0.00,-7.61,-80.02	0/0:66:66,0:40:0.00,-20.55,-229.33	0/0:81:81,0:40:0.00,-25.06,-281.41	0/0:20:20,0:40:-0.00,-6.71,-69.60	0/0:25:25,0:40:-0.00,-8.22,-86.96	0/0:46:46,0:40:-0.00,-14.53,-159.88	0/0:21:21,0:40:-0.00,-7.01,-73.07	0/0:18:18,0:40:-0.00,-6.11,-62.66	0/0:22:21,0:40:-0.00,-7.01,-73.07	0/0:28:28,0:40:-0.00,-9.12,-97.38	0/0:23:23,0:40:-0.00,-7.61,-80.02	0/0:27:27,0:40:-0.00,-8.82,-93.91	0/0:12:12,0:40:-0.00,-4.30,-41.82	0/0:20:20,0:40:-0.00,-6.71,-69.60	0/0:16:16,0:40:-0.00,-5.51,-55.71	0/0:113:112,1:40:0.00,-31.22,-385.58	0/0:163:163,0:40:0.00,-49.74,-566.15	1/1:84:1,83:40:-284.58,-22.34,0.00	0/1:77:42,35:40:-97.67,0.00,-122.13	0/1:11:5,6:40:-16.83,-0.00,-13.51	0/1:34:18,16:40:-44.63,0.00,-51.73	1/1:14:0,14:40:-48.46,-4.75,-0.00	1/1:61:0,61:40:-211.66,-18.89,0.00	0/1:45:18,27:40:-79.52,0.00,-48.42	0/1:115:57,58:40:-166.10,0.00,-162.78	0/1:52:27,25:40:-70.47,0.00,-77.57	0/1:82:37,45:40:-130.89,0.00,-103.27	1/1:56:0,56:40:-194.30,-17.39,0.00	0/1:18:8,10:40:-28.61,0.00,-21.82	1/1:28:0,28:40:-97.07,-8.96,-0.00	0/0:55:55,0:40:0.00,-17.24,-191.13	0/0:56:56,0:40:0.00,-17.54,-194.61	0/0:53:53,0:40:-0.00,-16.64,-184.19	0/0:84:84,0:40:0.00,-25.97,-291.83
133	198	.	T	A	.	PASS	NS=371;AF=0.063	GT:DP:AD:GQ:GL	0/0:6:5,0:31:-0.00,-2.45,-15.47	0/0:12:12,0:40:-0.00,-4.55,-34.64	0/0:6:6,0:34:-0.00,-2.75,-18.21	0/0:17:16,0:40:-0.00,-5.75,-45.59	0/0:14:13,0:40:-0.00,-4.85,-37.37	0/1:18:8,10:40:-21.02,0.00,-17.33	0/1:27:14,13:40:-26.53,0.00,-31.06	0/0:19:19,0:40:-0.00,-6.65,-53.80	1/1:15:0,15:40:-39.28,-3.67,-0.00	0/1:18:10,8:40:-15.55,0.00,-22.81	0/1:22:10,12:40:-25.30,0.00,-21.61	./.:.:.:.:.	0/0:16:15,0:40:-0.00,-5.45,-42.85	0/0:12:12,0:40:-0.00,-4.55,-34.64	0/0:14:14,0:40:-0.00,-5.15,-40.11	0/0:18:18,0:40:-0.00,-6.35,-51.06	0/1:12:8,4:40:-6.40,-0.00,-19.13	0/1:10:3,7:40:-15.21,-0.00,-6.05	0/0:5:5,0:31:-0.00,-2.45,-15.47	0/0:35:35,0:40:-0.00,-11.46,-97.60	0/0:38:38,0:40:-0.00,-12.36,-105.81	0/1:45:20,23:40:-49.11,0.00,-42.68	0/0:35:35,0:40:-0.00,-11.46,-97.60	0/1:27:8,19:40:-42.96,-0.00,-14.63	0/1:15:8,7:40:-13.71,-0.00,-18.23	0/1:10:5,5:40:-9.74,-0.00,-11.52	0/0:21:21,0:40:-0.00,-7.25,-59.27	0/0:35:35,0:40:-0.00,-11.46,-97.60	0/0:35:33,1:40:-0.00,-8.42,-89.39	0/0:22:22,0:40:-0.00,-7.55,-62.01	0/0:31:31,0:40:-0.00,-10.26,-86.65	0/0:21:21,0:40:-0.00,-7.25,-59.27	0/0:86:86,0:40:-0.00,-26.77,-237.22	./.:.:.:.:.	0/0:21:21,0:40:-0.00,-7.25,-59.27	0/0:47:47,0:40:-0.00,-15.06,-130.45	0/0:62:62,0:40:0.00,-19.56,-171.52	0/0:7:7,0:37:-0.00,-3.05,-20.95	0/0:4:4,0:27:-0.00,-2.15,-12.74	0/0:6:6,0:34:-0.00,-2.75,-18.21	./.:.:.:.:.	0/0:19:18,1:40:-0.00,-3.92,-48.32	0/0:25:25,0:40:-0.00,-8.46,-70.22	./.:.:.:.:.	0/0:31:31,0:40:-0.00,-10.26,-86.65	0/0:14:14,0:40:-0.00,-5.15,-40.11	0/0:64:64,0:40:-0.00,-20.16,-176.99	0/0:24:24,0:40:-0.00,-8.15,-67.49	0/0:8:8,0:40:-0.00,-3.35,-23.69	0/0:7:7,0:37:-0.00,-3.05,-20.95	0/0:7:7,0:37:-0.00,-3.05,-20.95	0/0:8:8,0:40:-0.00,-3.35,-23.69	0/0:10:10,0:40:-0.00,-3.95,-29.16	./.:.:.:.:.	0/0:10:10,0:40:-0.00,-3.95,-29.16	./.:.:.:.:.	0/0:7:7,0:37:-0.00,-3.05,-20.95	0/0:3:3,0:24:-0.01,-1.86,-10.00	0/0:7:7,0:37:-0.00,-3.05,-20.95	0/0:12:12,0:40:-0.00,-4.55,-34.64	0/0:3:3,0:24:-0.01,-1.86,-10.00	0/0:13:13,0:40:-0.00,-4.85,-37.37	0/0:18:18,0:40:-0.00,-6.35,-51.06	./.:.:.:.:.	0/0:4:4,0:27:-0.00,-2.15,-12.74	1/1:52:0,52:40:-140.57,-14.78,-0.00	0/1:22:10,12:40:-25.30,0.00,-21.61	0/0:44:44,0:40:-0.00,-14.16,-122.24	0/0:23:23,0:40:-0.00,-7.85,-64.75	0/0:51:50,0:40:0.00,-15.96,-138.67	0/1:84:40,44:40:-94.29,0.00,-85.12	0/1:14:9,5:40:-8.54,-0.00,-21.27	0/0:16:16,0:40:-0.00,-5.75,-45.59	0/0:11:11,0:40:-0.00,-4.25,-31.90	0/0:14:14,0:40:-0.00,-5.15,-40.11	1/1:51:0,51:40:-137.83,-14.48,-0.00	0/0:26:26,0:40:-0.00,-8.76,-72.96	0/1:12:6,6:40:-11.87,-0.00,-13.66	0/0:29:29,0:40:-0.00,-9.66,-81.18	0/0:16:16,0:40:-0.00,-5.75,-45.59	0/0:34:34,0:40:-0.00,-11.16,-94.86	0/0:22:22,0:40:-0.00,-7.55,-62.01	0/0:18:17,1:40:-0.00,-3.62,-45.59	0/0:16:16,0:40:-0.00,-5.75,-45.59	0/0:16:16,0:40:-0.00,-5.75,-45.59	0/0:15:15,0:40:-0.00,-5.45,-42.85	0/0:16:16,0:40:-0.00,-5.75,-45.59	0/1:11:6,5:40:-9.44,-0.00,-13.96	0/0:6:6,0:34:-0.00,-2.75,-18.21	0/0:7:7,0:37:-0.00,-3.05,-20.95	0/0:43:43,0:40:-0.00,-13.86,-119.50	0/0:40:40,0:40:-0.00,-12.96,-111.29	0/0:13:13,0:40:-0.00,-4.85,-37.37	0/0:23:22,0:40:-0.00,-7.55,-62.01	0/0:14:14,0:40:-0.00,-5.15,-40.11	0/0:11:11,0:40:-0.00,-4.25,-31.90	0/1:13:5,8:40:-17.05,-0.00,-10.62	0/1:10:7,3:40:-4.26,-0.00,-17.00	0/1:8:2,6:40:-13.07,-0.00,-3.91	./.:.:.:.:.	./.:.:.:.:.	0/0:375:374,0:40:0.00,-113.24,-1025.66	0/0:321:319,2:40:0.00,-91.85,-869.61	0/0:378:376,0:40:0.00,-113.84,-1031.13	0/0:45:44,0:40:-0.00,-14.16,-122.24	./.:.:.:.:.	0/0:51:51,0:40:0.00,-16.26,-141.40	0/0:45:45,0:40:-0.00,-14.46,-124.98	0/0:368:368,0:40:0.00,-111.44,-1009.23	0/0:78:78,0:40:0.00,-24.37,-215.32	0/0:62:62,0:40:0.00,-19.56,-171.52	0/0:89:89,0:40:0.00,-27.67,-245.43	0/0:71:69,1:40:0.00,-19.23,-187.94	0/0:67:67,0:40:0.00,-21.06,-185.21	0/0:87:87,0:40:0.00,-27.07,-239.96	0/0:188:187,1:40:0.00,-54.66,-510.98	0/0:175:175,0:40:0.00,-53.49,-480.87	0/0:63:63,0:40:-0.00,-19.86,-174.25	0/0:44:44,0:40:-0.00,-14.16,-122.24	0/0:48:48,0:40:-0.00,-15.36,-133.19	./.:.:.:.:.	0/0:14:14,0:40:-0.00,-5.15,-40.11	0/0:18:18,0:40:-0.00,-6.35,-51.06	0/0:23:21,0:40:-0.00,-7.25,-59.27	0/0:17:17,0:40:-0.00,-6.05,-48.32	0/0:24:24,0:40:-0.00,-8.15,-67.49	0/0:61:61,0:40:0.00,-19.26,-168.78	0/0:62:62,0:40:0.00,-19.56,-171.52	0/0:56:56,0:40:-0.00,-17.76,-155.09	0/0:51:51,0:40:0.00,-16.26,-141.40	0/0:109:107,1:40:0.00,-30.64,-291.97	0/0:105:104,0:40:0.00,-32.17,-286.50	0/0:76:76,0:40:-0.00,-23.77,-209.84	0/0:79:77,0:40:0.00,-24.07,-212.58	0/0:57:57,0:40:0.00,-18.06,-157.83	0/0:74:74,0:40:0.00,-23.17,-204.37	0/0:46:46,0:40:-0.00,-14.76,-127.72	0/0:48:47,0:40:-0.00,-15.06,-130.45	0/0:73:73,0:40:0.00,-22.87,-201.63	0/0:50:50,0:40:-0.00,-15.96,-138.67	./.:.:.:.:.	0/0:279:278,0:40:0.00,-84.41,-762.84	0/0:64:64,0:40:-0.00,-20.16,-176.99	0/0:132:132,0:40:0.00,-40.58,-363.15	0/0:194:193,0:40:0.00,-58.89,-530.15	0/0:104:103,1:40:0.00,-29.44,-281.02	0/0:61:61,0:40:0.00,-19.26,-168.78	0/0:79:79,0:40:0.00,-24.67,-218.06	0/0:93:93,0:40:0.00,-28.87,-256.38	0/0:70:67,1:40:0.00,-18.63,-182.47	0/0:9:9,0:40:-0.00,-3.65,-26.42	./.:.:.:.:.	0/0:108:108,0:40:0.00,-33.37,-297.45	./.:.:.:.:.	0/0:11:11,0:40:-0.00,-4.25,-31.90	0/0:6:5,0:31:-0.00,-2.45,-15.47	0/0:21:20,0:40:-0.00,-6.95,-56.54	0/0:20:20,0:40:-0.00,-6.95,-56.54	0/0:17:17,0:40:-0.00,-6.05,-48.32	0/0:16:16,0:40:-0.00,-5.75,-45.59	0/0:33:33,0:40:-0.00,-10.86,-92.13	0/0:12:12,0:40:-0.00,-4.55,-34.64	0/0:6:6,0:34:-0.00,-2.75,-18.21	0/0:10:10,0:40:-0.00,-3.95,-29.16	0/0:16:16,0:40:-0.00,-5.75,-45.59	./.:.:.:.:.	0/0:14:14,0:40:-0.00,-5.15,-40.11	0/0:14:14,0:40:-0.00,-5.15,-40.11	0/0:6:6,0:34:-0.00,-2.75,-18.21	0/0:14:14,0:40:-0.00,-5.15,-40.11	0/0:10:10,0:40:-0.00,-3.95,-29.16	0/0:18:18,0:40:-0.00,-6.35,-51.06	0/0:17:17,0:40:-0.00,-6.05,-48.32	0/0:81:81,0:40:0.00,-25.27,-223.53	0/0:103:102,0:40:0.00,-31.57,-281.02	0/0:118:118,0:40:-0.00,-36.38,-324.82	0/0:90:90,0:40:0.00,-27.97,-248.17	./.:.:.:.:.	0/0:154:154,0:40:0.00,-47.19,-423.38	0/0:115:115,0:40:0.00,-35.48,-316.61	0/0:117:117,0:40:-0.00,-36.08,-322.09	0/0:154:153,0:40:0.00,-46.89,-420.64	0/1:131:73,58:40:-118.50,0.00,-161.35	0/0:56:56,0:40:-0.00,-17.76,-155.09	0/0:8:8,0:40:-0.00,-3.35,-23.69	0/0:108:107,1:40:0.00,-30.64,-291.97	0/1:127:73,54:40:-108.75,0.00,-162.55	0/0:93:93,0:40:0.00,-28.87,-256.38	0/0:52:52,0:40:0.00,-16.56,-144.14	0/0:115:115,0:40:0.00,-35.48,-316.61	0/0:62:59,2:40:-0.00,-13.79,-157.83	0/0:68:67,1:40:0.00,-18.63,-182.47	0/1:138:75,61:40:-125.21,0.00,-165.32	0/0:116:116,0:40:0.00,-35.78,-319.35	0/0:130:130,0:40:0.00,-39.98,-357.68	0/0:135:134,1:40:0.00,-38.74,-365.89	0/0:196:194,1:40:0.00,-56.76,-530.15	0/0:80:80,0:40:0.00,-24.97,-220.79	0/0:36:36,0:40:-0.00,-11.76,-100.34	0/0:46:46,0:40:-0.00,-14.76,-127.72	0/0:59:59,0:40:0.00,-18.66,-163.30	0/0:175:174,0:40:0.00,-53.19,-478.13	0/1:32:16,16:40:-33.25,0.00,-35.03	./.:.:.:.:.	0/0:245:244,0:40:0.00,-74.21,-669.76	0/1:101:60,41:40:-80.97,0.00,-134.77	0/0:169:169,0:40:0.00,-51.69,-464.44	0/0:140:140,0:40:0.00,-42.98,-385.05	0/0:155:155,0:40:0.00,-47.49,-426.12	0/0:113:112,0:40:0.00,-34.58,-308.40	0/0:170:167,1:40:0.00,-48.65,-456.23	0/0:167:166,0:40:0.00,-50.79,-456.23	0/0:29:29,0:40:-0.00,-9.66,-81.18	0/1:217:115,100:40:-208.26,0.00,-251.11	0/0:110:110,0:40:0.00,-33.98,-302.92	0/0:36:35,0:40:-0.00,-11.46,-97.60	0/0:156:156,0:40:0.00,-47.79,-428.85	0/0:31:31,0:40:-0.00,-10.26,-86.65	0/1:32:19,13:40:-25.03,0.00,-43.24	0/0:107:107,0:40:0.00,-33.07,-294.71	0/0:71:71,0:40:0.00,-22.27,-196.16	0/0:49:49,0:40:-0.00,-15.66,-135.93	0/0:38:38,0:40:-0.00,-12.36,-105.81	0/0:42:41,0:40:-0.00,-13.26,-114.03	0/0:46:45,0:40:-0.00,-14.46,-124.98	0/0:84:83,0:40:0.00,-25.87,-229.01	0/0:39:39,0:40:-0.00,-12.66,-108.55	0/0:117:117,0:40:-0.00,-36.08,-322.09	0/0:90:90,0:40:0.00,-27.97,-248.17	0/0:15:15,0:40:-0.00,-5.45,-42.85	0/0:13:13,0:40:-0.00,-4.85,-37.37	0/0:20:20,0:40:-0.00,-6.95,-56.54	0/0:17:17,0:40:-0.00,-6.05,-48.32	0/0:26:26,0:40:-0.00,-8.76,-72.96	0/0:12:12,0:40:-0.00,-4.55,-34.64	0/0:13:13,0:40:-0.00,-4.85,-37.37	0/0:11:11,0:40:-0.00,-4.25,-31.90	0/0:19:19,0:40:-0.00,-6.65,-53.80	0/0:16:15,1:37:-0.00,-3.02,-40.11	0/0:72:72,0:40:0.00,-22.57,-198.89	0/0:62:62,0:40:0.00,-19.56,-171.52	0/0:51:51,0:40:0.00,-16.26,-141.40	0/0:57:57,0:40:0.00,-18.06,-157.83	0/0:14:14,0:40:-0.00,-5.15,-40.11	0/0:40:39,0:40:-0.00,-12.66,-108.55	0/0:60:60,0:40:0.00,-18.96,-166.04	0/0:29:29,0:40:-0.00,-9.66,-81.18	0/0:26:26,0:40:-0.00,-8.76,-72.96	0/0:29:28,0:40:-0.00,-9.36,-78.44	0/0:59:59,0:40:0.00,-18.66,-163.30	0/0:14:14,0:40:-0.00,-5.15,-40.11	./.:.:.:.:.	0/0:32:32,0:40:-0.00,-10.56,-89.39	0/0:6:6,0:34:-0.00,-2.75,-18.21	0/0:5:5,0:31:-0.00,-2.45,-15.47	0/0:6:6,0:34:-0.00,-2.75,-18.21	0/0:4:4,0:27:-0.00,-2.15,-12.74	0/0:17:17,0:40:-0.00,-6.05,-48.32	0/0:14:14,0:40:-0.00,-5.15,-40.11	./.:.:.:.:.	0/0:188:187,1:40:0.00,-54.66,-510.98	0/0:40:40,0:40:-0.00,-12.96,-111.29	0/0:42:42,0:40:-0.00,-13.56,-116.76	0/0:35:35,0:40:-0.00,-11.46,-97.60	0/0:4:4,0:27:-0.00,-2.15,-12.74	0/0:10:10,0:40:-0.00,-3.95,-29.16	0/0:10:10,0:40:-0.00,-3.95,-29.16	0/0:9:9,0:40:-0.00,-3.65,-26.42	0/0:13:13,0:40:-0.00,-4.85,-37.37	0/0:8:7,0:37:-0.00,-3.05,-20.95	0/0:8:8,0:40:-0.00,-3.35,-23.69	0/0:14:14,0:40:-0.00,-5.15,-40.11	0/0:7:7,0:37:-0.00,-3.05,-20.95	0/0:9:9,0:40:-0.00,-3.65,-26.42	0/0:14:14,0:40:-0.00,-5.15,-40.11	0/0:39:39,0:40:-0.00,-12.66,-108.55	0/0:21:21,0:40:-0.00,-7.25,-59.27	0/0:19:19,0:40:-0.00,-6.65,-53.80	0/0:18:18,0:40:-0.00,-6.35,-51.06	0/0:63:62,0:40:0.00,-19.56,-171.52	0/0:14:14,0:40:-0.00,-5.15,-40.11	0/0:91:91,0:40:-0.00,-28.27,-250.91	0/0:31:31,0:40:-0.00,-10.26,-86.65	0/0:16:16,0:40:-0.00,-5.75,-45.59	0/0:30:29,0:40:-0.00,-9.66,-81.18	0/0:51:51,0:40:0.00,-16.26,-141.40	0/0:5:5,0:31:-0.00,-2.45,-15.47	0/0:5:5,0:31:-0.00,-2.45,-15.47	0/0:10:9,0:40:-0.00,-3.65,-26.42	0/0:10:10,0:40:-0.00,-3.95,-29.16	0/0:8:8,0:40:-0.00,-3.35,-23.69	0/0:7:7,0:37:-0.00,-3.05,-20.95	0/0:5:5,0:31:-0.00,-2.45,-15.47	0/0:5:5,0:31:-0.00,-2.45,-15.47	0/0:10:10,0:40:-0.00,-3.95,-29.16	0/0:5:5,0:31:-0.00,-2.45,-15.47	0/0:11:11,0:40:-0.00,-4.25,-31.90	0/0:13:13,0:40:-0.00,-4.85,-37.37	0/0:46:46,0:40:-0.00,-14.76,-127.72	0/0:174:174,0:40:0.00,-53.19,-478.13	0/0:54:54,0:40:0.00,-17.16,-149.62	0/0:66:66,0:40:0.00,-20.76,-182.47	0/0:7:7,0:37:-0.00,-3.05,-20.95	0/0:43:42,0:40:-0.00,-13.56,-116.76	0/0:8:8,0:40:-0.00,-3.35,-23.69	0/0:46:46,0:40:-0.00,-14.76,-127.72	0/0:47:47,0:40:-0.00,-15.06,-130.45	0/1:87:47,40:40:-82.44,0.00,-103.38	0/1:40:19,21:40:-44.53,0.00,-40.84	./.:.:.:.:.	0/0:32:32,0:40:-0.00,-10.56,-89.39	0/0:23:23,0:40:-0.00,-7.85,-64.75	0/1:18:5,13:40:-29.24,-0.00,-9.12	0/0:30:30,0:40:-0.00,-9.96,-83.91	0/0:26:26,0:40:-0.00,-8.76,-72.96	0/0:18:18,0:40:-0.00,-6.35,-51.06	0/0:28:28,0:40:-0.00,-9.36,-78.44
157	47	.	G	A	.	PASS	NS=377;AF=0.082	GT:DP:AD:GQ:GL	0/0:61:61,0:40:0.00,-19.47,-239.15	0/0:55:55,0:40:-0.00,-17.66,-215.76	0/0:75:74,1:40:0.00,-19.78,-285.94	0/0:79:79,0:40:-0.00,-24.88,-309.33	0/0:52:52,0:40:0.00,-16.76,-204.06	0/0:97:97,0:40:-0.00,-30.30,-379.52	0/0:82:82,0:40:0.00,-25.79,-321.03	0/0:91:91,0:40:-0.00,-28.49,-356.12	0/0:90:90,0:40:-0.00,-28.19,-352.22	0/0:73:73,0:40:0.00,-23.08,-285.94	0/0:40:40,0:40:-0.00,-13.15,-157.27	0/0:43:43,0:40:-0.00,-14.05,-168.97	0/0:31:31,0:40:-0.00,-10.44,-122.18	0/0:91:91,0:40:-0.00,-28.49,-356.12	0/0:59:59,0:40:0.00,-18.86,-231.35	0/0:42:42,0:40:-0.00,-13.75,-165.07	0/0:42:41,1:40:-0.00,-9.85,-157.27	0/0:64:64,0:40:0.00,-20.37,-250.85	0/0:37:37,0:40:-0.00,-12.24,-145.57	0/0:133:133,0:40:0.00,-41.14,-519.88	0/0:125:125,0:40:0.00,-38.73,-488.69	0/0:120:120,0:40:-0.00,-37.22,-469.19	0/0:142:142,0:40:-0.00,-43.84,-554.97	0/0:101:101,0:40:-0.00,-31.50,-395.11	0/0:73:73,0:40:0.00,-23.08,-285.94	0/0:68:68,0:40:0.00,-21.57,-266.44	0/0:90:90,0:40:-0.00,-28.19,-352.22	0/0:163:163,0:40:0.00,-50.17,-636.85	0/0:103:103,0:40:-0.00,-32.11,-402.91	0/1:124:64,60:40:-195.52,0.00,-212.42	0/0:185:185,0:40:0.00,-56.79,-722.63	0/0:82:82,0:40:0.00,-25.79,-321.03	0/0:158:158,0:40:0.00,-48.66,-617.36	0/0:207:207,0:40:-0.00,-63.41,-808.41	0/0:128:128,0:40:-0.00,-39.63,-500.39	0/0:177:177,0:40:-0.00,-54.38,-691.44	0/1:154:76,78:40:-256.67,0.00,-250.18	0/1:86:44,42:40:-136.77,0.00,-145.88	0/0:78:78,0:40:0.00,-24.58,-305.43	0/0:56:56,0:40:0.00,-17.96,-219.65	0/1:100:48,52:40:-171.55,0.00,-157.26	0/1:82:39,43:40:-141.87,0.00,-127.58	0/0:78:78,0:40:0.00,-24.58,-305.43	0/0:118:117,1:40:0.00,-32.72,-453.60	0/0:126:126,0:40:-0.00,-39.03,-492.59	0/0:70:70,0:40:0.00,-22.17,-274.24	0/0:144:144,0:40:0.00,-44.45,-562.77	0/0:138:138,0:40:0.00,-42.64,-539.38	0/0:45:45,0:40:-0.00,-14.65,-176.77	0/0:73:69,4:40:-0.00,-7.48,-254.75	0/0:75:73,2:40:0.00,-15.88,-278.14	0/0:28:28,0:40:-0.00,-9.53,-110.48	0/0:38:38,0:40:-0.00,-12.54,-149.47	0/0:43:43,0:40:-0.00,-14.05,-168.97	0/0:31:31,0:40:-0.00,-10.44,-122.18	0/0:64:64,0:40:0.00,-20.37,-250.85	0/0:26:26,0:40:-0.00,-8.93,-102.68	0/0:61:61,0:40:0.00,-19.47,-239.15	0/0:47:47,0:40:-0.00,-15.25,-184.56	0/0:76:75,1:40:0.00,-20.08,-289.84	0/0:53:53,0:40:-0.00,-17.06,-207.96	0/0:61:61,0:40:0.00,-19.47,-239.15	0/0:74:74,0:40:0.00,-23.38,-289.84	0/0:23:23,0:40:-0.00,-8.03,-90.99	0/0:32:32,0:40:-0.00,-10.74,-126.08	0/0:323:323,0:40:0.00,-98.32,-1260.70	0/0:174:174,0:40:-0.00,-53.48,-679.74	0/0:123:122,1:40:0.00,-34.23,-473.09	0/0:156:156,0:40:0.00,-48.06,-609.56	0/0:203:203,0:40:0.00,-62.20,-792.82	0/0:271:271,0:40:0.00,-82.67,-1057.95	0/0:26:26,0:40:-0.00,-8.93,-102.68	0/0:47:47,0:40:-0.00,-15.25,-184.56	0/0:44:44,0:40:-0.00,-14.35,-172.87	0/0:54:54,0:40:0.00,-17.36,-211.86	0/0:143:143,0:40:0.00,-44.15,-558.87	0/0:88:88,0:40:0.00,-27.59,-344.42	0/0:70:70,0:40:0.00,-22.17,-274.24	0/0:97:97,0:40:-0.00,-30.30,-379.52	0/0:70:70,0:40:0.00,-22.17,-274.24	0/0:81:81,0:40:0.00,-25.49,-317.13	0/0:94:94,0:40:0.00,-29.40,-367.82	0/0:88:88,0:40:0.00,-27.59,-344.42	0/0:77:77,0:40:0.00,-24.28,-301.54	0/0:49:49,0:40:-0.00,-15.85,-192.36	./.:.:.:.:.	0/0:27:27,0:40:-0.00,-9.23,-106.58	0/0:24:24,0:40:-0.00,-8.33,-94.89	0/0:31:31,0:40:-0.00,-10.44,-122.18	0/0:21:20,0:40:-0.00,-7.13,-79.29	./.:.:.:.:.	0/0:132:132,0:40:-0.00,-40.83,-515.98	0/0:70:70,0:40:0.00,-22.17,-274.24	./.:.:.:.:.	0/0:84:84,0:40:0.00,-26.39,-328.83	./.:.:.:.:.	0/0:46:46,0:40:-0.00,-14.95,-180.66	0/0:37:37,0:40:-0.00,-12.24,-145.57	0/0:42:42,0:40:-0.00,-13.75,-165.07	0/0:80:80,0:40:0.00,-25.18,-313.23	0/0:114:114,0:40:0.00,-35.42,-445.80	0/0:271:271,0:40:0.00,-82.67,-1057.95	./.:.:.:.:.	0/0:217:217,0:40:-0.00,-66.42,-847.40	0/0:101:101,0:40:-0.00,-31.50,-395.11	0/0:125:125,0:40:0.00,-38.73,-488.69	0/0:112:112,0:40:0.00,-34.82,-438.00	0/0:126:126,0:40:-0.00,-39.03,-492.59	0/0:286:284,1:40:0.00,-82.99,-1104.74	0/0:187:186,1:40:0.00,-53.49,-722.63	0/0:154:154,0:40:0.00,-47.46,-601.76	0/0:180:180,0:40:0.00,-55.28,-703.14	0/0:205:205,0:40:-0.00,-62.81,-800.61	0/0:139:139,0:40:0.00,-42.94,-543.28	0/0:138:138,0:40:0.00,-42.64,-539.38	0/0:161:161,0:40:-0.00,-49.56,-629.06	0/0:320:320,0:40:0.00,-97.42,-1249.01	0/0:238:238,0:40:0.00,-72.74,-929.28	./.:.:.:.:.	0/0:111:111,0:40:0.00,-34.51,-434.10	./.:.:.:.:.	0/0:54:54,0:40:0.00,-17.36,-211.86	0/0:89:89,0:40:0.00,-27.89,-348.32	0/0:91:91,0:40:-0.00,-28.49,-356.12	0/0:82:82,0:40:0.00,-25.79,-321.03	0/0:92:92,0:40:0.00,-28.80,-360.02	0/0:165:165,0:40:0.00,-50.77,-644.65	0/0:145:145,0:40:0.00,-44.75,-566.67	0/0:148:148,0:40:0.00,-45.65,-578.37	0/0:208:208,0:40:0.00,-63.71,-812.31	0/0:295:295,0:40:-0.00,-89.89,-1151.53	0/0:264:264,0:40:0.00,-80.56,-1030.66	0/0:230:230,0:40:-0.00,-70.33,-898.09	0/0:259:259,0:40:0.00,-79.06,-1011.16	0/0:201:201,0:40:-0.00,-61.60,-785.02	0/0:223:223,0:40:-0.00,-68.22,-870.80	0/0:175:175,0:40:-0.00,-53.78,-683.64	0/0:123:123,0:40:-0.00,-38.13,-480.89	./.:.:.:.:.	0/0:151:151,0:40:0.00,-46.55,-590.07	0/0:184:184,0:40:0.00,-56.49,-718.73	0/0:263:262,1:40:0.00,-76.36,-1018.96	0/0:125:125,0:40:0.00,-38.73,-488.69	0/0:209:209,0:40:0.00,-64.01,-816.21	0/0:285:285,0:40:0.00,-86.88,-1112.54	0/0:166:166,0:40:0.00,-51.07,-648.55	0/0:113:113,0:40:-0.00,-35.12,-441.90	./.:.:.:.:.	0/0:154:153,0:40:0.00,-47.16,-597.86	0/0:102:102,0:40:-0.00,-31.81,-399.01	0/0:242:241,1:40:0.00,-70.04,-937.08	0/0:234:234,0:40:-0.00,-71.53,-913.69	0/0:217:217,0:40:-0.00,-66.42,-847.40	0/0:209:209,0:40:0.00,-64.01,-816.21	0/0:62:61,1:40:0.00,-15.87,-235.25	0/0:40:40,0:40:-0.00,-13.15,-157.27	0/0:36:36,0:40:-0.00,-11.94,-141.67	0/0:16:16,0:40:-0.00,-5.92,-63.69	0/0:32:32,0:40:-0.00,-10.74,-126.08	0/0:19:19,0:40:-0.00,-6.82,-75.39	0/0:112:111,0:40:0.00,-34.51,-434.10	0/0:77:76,1:40:0.00,-20.38,-293.74	0/0:54:54,0:40:0.00,-17.36,-211.86	0/0:63:63,0:40:-0.00,-20.07,-246.95	0/0:55:55,0:40:-0.00,-17.66,-215.76	0/0:62:62,0:40:-0.00,-19.77,-243.05	0/0:43:43,0:40:-0.00,-14.05,-168.97	0/0:56:56,0:40:0.00,-17.96,-219.65	0/0:72:72,0:40:-0.00,-22.78,-282.04	0/0:78:78,0:40:0.00,-24.58,-305.43	0/0:53:53,0:40:-0.00,-17.06,-207.96	0/0:38:38,0:40:-0.00,-12.54,-149.47	0/0:40:40,0:40:-0.00,-13.15,-157.27	1/1:89:0,89:40:-345.71,-26.59,0.00	0/0:101:101,0:40:-0.00,-31.50,-395.11	1/1:105:1,104:40:-400.29,-27.50,0.00	0/0:76:76,0:40:-0.00,-23.98,-297.64	1/1:107:0,107:40:-415.89,-32.00,0.00	0/1:112:61,51:40:-164.04,0.00,-204.33	1/1:93:0,93:40:-361.30,-27.79,0.00	1/1:103:0,103:40:-400.29,-30.80,0.00	1/1:121:1,119:40:-458.78,-32.02,0.00	1/1:116:0,116:40:-450.98,-34.71,0.00	1/1:104:0,104:40:-404.19,-31.10,0.00	0/1:117:54,63:40:-209.32,0.00,-175.54	0/1:118:70,48:40:-150.53,0.00,-237.62	0/1:129:59,70:40:-233.00,0.00,-191.42	0/1:65:35,30:40:-96.30,0.00,-117.11	0/0:68:68,0:40:0.00,-21.57,-266.44	0/0:116:116,0:40:0.00,-36.02,-453.60	0/1:115:63,52:40:-167.03,0.00,-211.23	0/1:75:33,42:40:-140.08,0.00,-106.30	1/1:154:0,154:40:-599.15,-46.15,0.00	0/1:117:67,49:40:-155.03,0.00,-226.53	0/1:138:81,57:40:-179.61,0.00,-274.49	0/1:126:63,63:40:-206.61,0.00,-207.92	./.:.:.:.:.	1/1:68:1,67:40:-256.03,-16.37,0.00	1/1:133:0,133:40:-517.27,-39.83,0.00	0/0:92:92,0:40:0.00,-28.80,-360.02	0/0:134:134,0:40:0.00,-41.44,-523.78	0/0:143:143,0:40:0.00,-44.15,-558.87	1/1:156:1,155:40:-599.15,-42.85,0.00	./.:.:.:.:.	1/1:195:2,193:40:-743.41,-50.69,0.00	1/1:100:1,99:40:-380.80,-26.00,0.00	0/1:117:51,66:40:-221.02,0.00,-163.84	0/1:121:61,60:40:-196.42,0.00,-201.63	0/1:119:69,50:40:-158.03,0.00,-233.42	./.:.:.:.:.	0/0:100:100,0:40:0.00,-31.20,-391.21	0/1:141:66,75:40:-248.89,0.00,-215.10	1/1:95:0,95:40:-369.10,-28.39,0.00	0/1:166:81,84:40:-276.75,0.00,-266.36	0/1:174:79,95:40:-316.93,0.00,-255.86	1/1:110:0,110:40:-427.59,-32.91,0.00	0/1:172:84,88:40:-290.24,0.00,-275.95	0/1:78:35,43:40:-143.08,0.00,-113.19	./.:.:.:.:.	1/1:151:0,151:40:-587.45,-45.25,0.00	0/0:128:128,0:40:-0.00,-39.63,-500.39	0/0:163:163,0:40:0.00,-50.17,-636.85	0/0:184:184,0:40:0.00,-56.49,-718.73	0/0:110:110,0:40:0.00,-34.21,-430.20	0/0:154:154,0:40:0.00,-47.46,-601.76	0/0:158:158,0:40:0.00,-48.66,-617.36	0/0:62:62,0:40:-0.00,-19.77,-243.05	0/0:224:224,0:40:-0.00,-68.52,-874.70	0/0:209:209,0:40:0.00,-64.01,-816.21	0/0:94:94,0:40:0.00,-29.40,-367.82	0/0:92:92,0:40:0.00,-28.80,-360.02	0/0:78:78,0:40:0.00,-24.58,-305.43	0/0:85:85,0:40:0.00,-26.69,-332.73	0/0:76:76,0:40:-0.00,-23.98,-297.64	0/0:32:32,0:40:-0.00,-10.74,-126.08	0/0:47:47,0:40:-0.00,-15.25,-184.56	0/0:39:39,0:40:-0.00,-12.84,-153.37	0/0:37:37,0:40:-0.00,-12.24,-145.57	0/0:31:31,0:40:-0.00,-10.44,-122.18	0/0:129:129,0:40:0.00,-39.93,-504.29	./.:.:.:.:.	0/0:155:155,0:40:-0.00,-47.76,-605.66	0/0:126:126,0:40:-0.00,-39.03,-492.59	0/0:93:93,0:40:0.00,-29.10,-363.92	./.:.:.:.:.	0/0:158:158,0:40:0.00,-48.66,-617.36	0/0:167:167,0:40:0.00,-51.37,-652.45	0/0:126:126,0:40:-0.00,-39.03,-492.59	0/0:71:71,0:40:0.00,-22.48,-278.14	0/0:108:107,1:40:0.00,-29.71,-414.61	0/0:99:99,0:40:0.00,-30.90,-387.31	0/0:110:110,0:40:0.00,-34.21,-430.20	0/0:126:126,0:40:-0.00,-39.03,-492.59	0/0:109:109,0:40:0.00,-33.91,-426.30	0/0:141:141,0:40:-0.00,-43.54,-551.07	0/0:32:32,0:40:-0.00,-10.74,-126.08	0/0:15:15,0:40:-0.00,-5.62,-59.79	0/0:57:57,0:40:0.00,-18.26,-223.55	0/0:63:63,0:40:-0.00,-20.07,-246.95	0/0:294:294,0:40:-0.00,-89.59,-1147.63	./.:.:.:.:.	0/0:121:121,0:40:0.00,-37.52,-473.09	0/0:114:114,0:40:0.00,-35.42,-445.80	0/0:118:118,0:40:0.00,-36.62,-461.40	0/0:67:67,0:40:0.00,-21.27,-262.54	0/0:59:59,0:40:0.00,-18.86,-231.35	0/0:71:71,0:40:0.00,-22.48,-278.14	0/0:84:84,0:40:0.00,-26.39,-328.83	0/0:80:79,0:40:0.00,-24.88,-309.33	0/0:37:37,0:40:-0.00,-12.24,-145.57	0/0:71:71,0:40:0.00,-22.48,-278.14	0/0:63:63,0:40:-0.00,-20.07,-246.95	0/0:48:48,0:40:-0.00,-15.55,-188.46	0/0:51:51,0:40:0.00,-16.46,-200.16	0/0:59:59,0:40:0.00,-18.86,-231.35	0/0:104:104,0:40:-0.00,-32.41,-406.81	0/0:75:75,0:40:0.00,-23.68,-293.74	0/0:89:88,1:40:0.00,-23.99,-340.53	0/0:99:99,0:40:0.00,-30.90,-387.31	0/0:153:151,2:40:0.00,-39.36,-582.27	0/0:91:91,0:40:-0.00,-28.49,-356.12	0/0:242:242,0:40:0.00,-73.94,-944.88	0/0:196:196,0:40:0.00,-60.10,-765.52	0/0:106:106,0:40:0.00,-33.01,-414.61	0/0:164:164,0:40:0.00,-50.47,-640.75	0/0:187:187,0:40:-0.00,-57.39,-730.43	0/0:51:50,1:40:-0.00,-12.56,-192.36	0/0:65:65,0:40:-0.00,-20.67,-254.75	0/0:85:85,0:40:0.00,-26.69,-332.73	0/0:64:64,0:40:0.00,-20.37,-250.85	0/0:52:52,0:40:0.00,-16.76,-204.06	0/0:38:38,0:40:-0.00,-12.54,-149.47	./.:.:.:.:.	0/0:56:56,0:40:0.00,-17.96,-219.65	0/0:81:80,1:40:0.00,-21.59,-309.33	0/0:34:34,0:40:-0.00,-11.34,-133.88	0/0:21:21,0:40:-0.00,-7.43,-83.19	0/0:38:38,0:40:-0.00,-12.54,-149.47	0/0:102:102,0:40:-0.00,-31.81,-399.01	0/0:162:162,0:40:0.00,-49.86,-632.95	0/0:190:190,0:40:0.00,-58.29,-742.13	0/0:153:153,0:40:0.00,-47.16,-597.86	0/0:125:125,0:40:0.00,-38.73,-488.69	0/0:120:120,0:40:-0.00,-37.22,-469.19	0/0:33:33,0:40:-0.00,-11.04,-129.98	0/0:151:151,0:40:0.00,-46.55,-590.07	0/0:160:160,0:40:0.00,-49.26,-625.16	0/0:161:161,0:40:-0.00,-49.56,-629.06	0/0:183:183,0:40:0.00,-56.18,-714.83	0/0:182:182,0:40:-0.00,-55.88,-710.94	0/0:165:165,0:40:0.00,-50.77,-644.65	0/0:35:35,0:40:-0.00,-11.64,-137.77	0/0:43:43,0:40:-0.00,-14.05,-168.97	0/0:105:105,0:40:0.00,-32.71,-410.71	0/0:91:91,0:40:-0.00,-28.49,-356.12	0/0:84:84,0:40:0.00,-26.39,-328.83	0/0:108:108,0:40:0.00,-33.61,-422.41
203	100	.	A	G	.	PASS	NS=383;AF=0.108	GT:DP:AD:GQ:GL	0/0:105:99,3:40:0.00,-24.48,-219.29	0/0:85:85,0:40:0.00,-26.21,-194.32	0/0:136:135,1:40:0.00,-39.18,-305.56	0/0:112:110,1:40:0.00,-31.71,-248.80	0/0:105:104,0:40:0.00,-31.89,-237.45	0/0:149:145,2:40:0.00,-40.19,-325.99	0/1:126:52,72:40:-125.59,0.00,-81.54	0/0:112:109,3:40:0.00,-27.47,-241.99	0/0:75:73,1:40:0.00,-20.66,-164.80	0/0:85:85,0:40:0.00,-26.21,-194.32	0/0:116:110,3:40:0.00,-27.77,-244.26	0/0:120:116,3:40:0.00,-29.56,-257.88	0/0:77:74,1:40:0.00,-20.96,-167.07	0/0:74:70,0:40:0.00,-21.73,-160.26	0/0:173:170,0:40:0.00,-51.60,-387.29	0/0:82:82,0:40:0.00,-25.32,-187.51	0/0:137:135,0:40:0.00,-41.15,-307.83	0/0:143:137,3:40:0.00,-35.83,-305.56	0/0:115:111,4:40:0.00,-26.09,-244.26	0/0:146:145,0:40:0.00,-44.14,-330.53	0/0:142:142,0:40:0.00,-43.24,-323.72	0/0:109:109,0:40:0.00,-33.38,-248.80	0/0:175:174,0:40:0.00,-52.80,-396.37	0/0:123:122,1:40:0.00,-35.29,-276.05	0/0:146:142,2:40:0.00,-39.30,-319.18	0/0:103:100,1:40:0.00,-28.72,-226.10	0/0:104:99,2:40:0.00,-26.45,-221.56	0/0:151:148,1:40:0.00,-43.06,-335.07	./.:.:.:.:.	0/0:107:106,0:40:0.00,-32.49,-241.99	./.:.:.:.:.	0/1:77:44,31:40:-47.15,0.00,-78.01	0/0:144:140,0:40:0.00,-42.64,-319.18	0/0:154:150,1:40:0.00,-43.66,-339.61	0/0:84:83,0:40:0.00,-25.62,-189.78	0/0:49:47,1:40:-0.00,-12.89,-105.78	0/0:135:131,1:40:0.00,-37.98,-296.48	0/1:130:67,62:40:-101.40,0.00,-114.10	0/0:145:141,3:40:0.00,-37.03,-314.64	0/0:110:108,1:40:0.00,-31.11,-244.26	0/0:186:175,6:40:0.00,-41.27,-385.02	0/0:194:193,1:40:0.00,-56.50,-437.23	0/0:179:176,0:40:0.00,-53.40,-400.91	0/0:262:260,1:40:0.00,-76.52,-589.33	0/0:246:243,1:40:0.00,-71.44,-550.74	0/0:170:168,1:40:0.00,-49.03,-380.47	1/1:173:0,173:40:-391.40,-51.15,-0.00	0/0:20:20,0:40:-0.00,-6.80,-46.75	0/1:91:41,50:40:-85.50,0.00,-66.42	0/0:117:112,2:40:0.00,-30.34,-251.07	0/0:103:100,1:40:0.00,-28.72,-226.10	0/0:55:54,0:40:0.00,-16.95,-123.94	0/0:66:63,1:40:0.00,-17.67,-142.10	0/0:83:82,0:40:0.00,-25.32,-187.51	0/0:71:70,1:40:0.00,-19.76,-157.99	0/0:122:120,1:40:0.00,-34.70,-271.50	0/0:51:49,1:40:-0.00,-13.49,-110.32	0/0:92:89,0:40:0.00,-27.41,-203.40	0/0:99:98,1:40:0.00,-28.13,-221.56	0/0:111:105,3:40:0.00,-26.27,-232.91	0/0:85:82,0:40:0.00,-25.32,-187.51	0/0:90:86,3:40:0.00,-20.60,-189.78	0/0:102:97,2:40:0.00,-25.85,-217.02	0/0:73:70,1:40:0.00,-19.76,-157.99	0/0:102:98,2:40:0.00,-26.15,-219.29	1/1:80:0,80:40:-180.27,-23.37,0.00	0/0:67:66,0:40:0.00,-20.54,-151.18	0/0:113:112,0:40:0.00,-34.28,-255.61	0/0:107:102,1:40:0.00,-29.32,-230.64	0/0:135:131,1:40:0.00,-37.98,-296.48	0/0:80:76,0:40:0.00,-23.53,-173.89	0/1:134:60,72:40:-123.20,0.00,-97.31	0/1:82:39,42:40:-70.33,0.00,-64.87	0/0:125:125,0:40:0.00,-38.16,-285.13	0/0:120:116,2:40:0.00,-31.53,-260.15	0/0:122:121,0:40:0.00,-36.97,-276.05	0/1:106:50,55:40:-92.67,0.00,-82.67	0/0:82:80,1:40:0.00,-22.75,-180.70	0/0:113:110,1:40:0.00,-31.71,-248.80	0/1:131:46,85:40:-153.01,0.00,-65.83	0/0:111:104,5:40:0.00,-22.03,-226.10	0/0:128:125,1:40:0.00,-36.19,-282.86	0/0:110:106,2:40:0.00,-28.54,-237.45	0/0:115:111,3:40:0.00,-28.07,-246.53	0/1:150:72,77:40:-129.48,0.00,-119.47	0/0:69:68,0:40:0.00,-21.14,-155.72	0/0:83:82,0:40:0.00,-25.32,-187.51	./.:.:.:.:.	1/1:80:1,79:40:-175.73,-21.10,0.00	0/0:80:79,1:40:0.00,-22.45,-178.43	0/0:182:181,1:40:0.00,-52.92,-409.99	0/0:135:134,1:40:0.00,-38.88,-303.29	0/0:111:111,0:40:0.00,-33.98,-253.34	0/0:94:92,1:40:0.00,-26.33,-207.94	0/0:116:114,0:40:0.00,-34.88,-260.15	0/0:72:70,1:40:0.00,-19.76,-157.99	0/0:58:58,0:40:-0.00,-18.15,-133.02	0/0:116:113,1:40:0.00,-32.61,-255.61	./.:.:.:.:.	0/0:6:6,0:32:-0.00,-2.62,-14.97	0/0:7:7,0:36:-0.00,-2.92,-17.24	0/1:38:16,22:40:-37.77,0.00,-25.50	0/0:29:29,0:40:-0.00,-9.49,-67.19	./.:.:.:.:.	0/1:66:24,41:40:-72.84,0.00,-35.60	0/1:116:52,62:40:-105.88,0.00,-84.52	1/1:117:1,116:40:-259.72,-32.15,0.00	0/0:149:149,0:40:0.00,-45.33,-339.61	0/0:30:30,0:40:-0.00,-9.78,-69.46	0/0:168:165,1:40:0.00,-48.14,-373.66	0/1:153:77,76:40:-126.01,0.00,-129.63	0/0:167:165,2:40:0.00,-46.17,-371.39	0/0:164:163,1:40:0.00,-47.54,-369.12	0/0:133:132,1:40:0.00,-38.28,-298.75	0/0:167:165,1:40:0.00,-48.14,-373.66	0/0:27:27,0:40:-0.00,-8.89,-62.65	0/0:37:36,0:40:-0.00,-11.58,-83.08	0/0:110:100,5:40:0.00,-20.84,-217.02	0/0:59:57,1:40:0.00,-15.88,-128.48	0/0:64:62,2:40:0.00,-15.40,-137.56	0/0:174:171,1:40:0.00,-49.93,-387.29	0/0:101:99,1:40:0.00,-28.42,-223.83	0/0:141:141,0:40:0.00,-42.94,-321.45	0/0:139:138,1:40:0.00,-40.07,-312.37	0/0:92:88,0:40:0.00,-27.11,-201.13	0/0:152:151,0:40:0.00,-45.93,-344.15	0/0:151:150,1:40:0.00,-43.66,-339.61	0/0:172:171,1:40:0.00,-49.93,-387.29	0/0:182:182,0:40:0.00,-55.19,-414.53	0/0:189:187,1:40:0.00,-54.71,-423.61	0/0:238:233,3:40:0.00,-64.51,-523.50	0/0:275:273,2:40:0.00,-78.43,-616.58	0/0:217:214,2:40:0.00,-60.80,-482.63	0/0:285:282,1:40:0.00,-83.09,-639.28	0/0:179:177,2:40:0.00,-49.75,-398.64	0/0:214:212,2:40:0.00,-60.21,-478.09	0/0:154:152,2:40:0.00,-42.28,-341.88	0/0:124:123,1:40:0.00,-35.59,-278.32	0/0:6:6,0:32:-0.00,-2.62,-14.97	0/0:144:141,1:40:0.00,-40.97,-319.18	0/0:143:142,0:40:0.00,-43.24,-323.72	0/0:24:24,0:40:-0.00,-7.99,-55.83	0/0:111:109,0:40:0.00,-33.38,-248.80	0/0:65:61,1:40:0.00,-17.07,-137.56	./.:.:.:.:.	0/0:147:141,3:40:0.00,-37.03,-314.64	./.:.:.:.:.	0/0:106:105,0:40:0.00,-32.19,-239.72	./.:.:.:.:.	0/0:60:58,1:40:0.00,-16.18,-130.75	0/0:182:177,1:40:0.00,-51.72,-400.91	0/0:78:75,1:40:0.00,-21.25,-169.35	0/0:138:133,2:40:0.00,-36.61,-298.75	0/0:71:67,1:40:0.00,-18.87,-151.18	0/0:81:79,1:40:0.00,-22.45,-178.43	0/0:63:61,1:40:0.00,-17.07,-137.56	0/0:94:92,2:40:0.00,-24.36,-205.67	0/0:77:75,1:40:0.00,-21.25,-169.35	0/0:71:69,1:40:0.00,-19.46,-155.72	0/0:60:59,0:40:0.00,-18.45,-135.29	0/0:117:117,0:40:0.00,-35.77,-266.96	0/0:99:96,0:40:0.00,-29.50,-219.29	0/0:66:64,0:40:0.00,-19.94,-146.64	0/0:84:84,0:40:0.00,-25.91,-192.05	0/0:69:69,0:40:-0.00,-21.43,-157.99	0/0:85:85,0:40:0.00,-26.21,-194.32	0/0:69:68,0:40:0.00,-21.14,-155.72	0/0:100:99,0:40:0.00,-30.40,-226.10	0/0:77:77,0:40:0.00,-23.82,-176.16	0/0:90:89,0:40:0.00,-27.41,-203.40	0/0:79:78,1:40:0.00,-22.15,-176.16	0/0:116:115,0:40:0.00,-35.17,-262.42	0/0:114:112,2:40:0.00,-30.34,-251.07	0/1:25:15,10:40:-14.41,-0.00,-27.11	0/1:25:14,11:40:-16.68,0.00,-24.84	0/0:44:44,0:40:-0.00,-13.97,-101.24	0/1:19:9,10:40:-16.20,0.00,-15.28	0/0:31:30,1:40:-0.00,-7.81,-67.19	1/1:40:0,40:40:-89.46,-11.42,-0.00	0/0:33:33,0:40:-0.00,-10.68,-76.27	0/1:23:7,16:40:-28.63,-0.00,-9.55	0/0:33:33,0:40:-0.00,-10.68,-76.27	0/0:36:36,0:40:-0.00,-11.58,-83.08	0/1:26:12,14:40:-23.19,0.00,-20.00	0/1:33:14,19:40:-32.45,0.00,-22.45	0/0:20:20,0:40:-0.00,-6.80,-46.75	0/0:38:38,0:40:-0.00,-12.17,-87.62	0/1:7:4,3:40:-3.90,-0.00,-7.52	0/1:17:6,11:40:-19.07,-0.00,-9.07	0/0:28:28,0:40:-0.00,-9.19,-64.92	0/0:24:24,0:40:-0.00,-7.99,-55.83	0/0:14:14,0:40:-0.00,-5.01,-33.13	0/0:37:37,0:40:-0.00,-11.88,-85.35	0/0:17:17,0:40:-0.00,-5.90,-39.94	0/1:28:16,12:40:-18.06,0.00,-28.49	0/0:28:28,0:40:-0.00,-9.19,-64.92	0/0:13:13,0:40:-0.00,-4.71,-30.86	0/0:11:11,0:40:-0.00,-4.11,-26.32	./.:.:.:.:.	0/1:20:8,12:40:-20.44,-0.00,-12.71	1/1:35:0,35:40:-78.11,-9.93,-0.00	0/1:20:10,10:40:-15.90,0.00,-17.25	0/0:22:22,0:40:-0.00,-7.40,-51.29	0/0:18:18,0:40:-0.00,-6.20,-42.21	0/1:29:10,19:40:-33.65,-0.00,-14.57	0/0:7:7,0:36:-0.00,-2.92,-17.24	0/1:16:6,10:40:-17.10,-0.00,-9.37	0/0:7:7,0:36:-0.00,-2.92,-17.24	0/1:11:5,6:40:-9.51,-0.00,-8.59	0/0:8:8,0:39:-0.00,-3.21,-19.51	0/0:10:10,0:40:-0.00,-3.81,-24.05	0/0:10:10,0:40:-0.00,-3.81,-24.05	1/1:6:0,6:18:-12.29,-1.29,-0.02	0/1:9:3,6:40:-10.11,-0.00,-4.65	1/1:22:0,22:40:-48.60,-6.05,-0.00	0/0:15:15,0:40:-0.00,-5.30,-35.40	0/0:15:15,0:40:-0.00,-5.30,-35.40	1/1:18:0,18:40:-39.51,-4.85,-0.00	0/0:10:10,0:40:-0.00,-3.81,-24.05	0/0:17:17,0:40:-0.00,-5.90,-39.94	0/1:90:37,53:40:-92.61,0.00,-57.64	0/0:83:83,0:40:0.00,-25.62,-189.78	0/1:111:47,63:40:-109.34,0.00,-74.37	0/1:103:43,60:40:-104.62,0.00,-67.38	0/1:160:68,92:40:-160.24,0.00,-107.11	0/1:163:96,66:40:-100.62,0.00,-170.08	0/1:69:29,37:40:-63.46,0.00,-46.65	0/1:200:91,109:40:-186.89,0.00,-147.37	0/1:187:71,114:40:-202.72,0.00,-106.45	1/1:177:0,177:40:-400.48,-52.34,0.00	0/0:126:124,1:40:0.00,-35.89,-280.59	1/1:134:1,133:40:-298.32,-37.23,0.00	0/0:131:127,2:40:0.00,-34.82,-285.13	0/1:122:61,61:40:-101.22,0.00,-102.57	0/1:81:28,52:40:-93.33,0.00,-40.20	0/1:132:67,64:40:-105.34,0.00,-113.50	1/1:130:0,130:40:-293.78,-38.31,0.00	0/1:96:51,43:40:-68.72,0.00,-88.23	0/1:97:45,51:40:-86.28,0.00,-74.01	0/0:131:129,1:40:0.00,-37.39,-291.94	0/0:151:147,1:40:0.00,-42.76,-332.80	0/0:127:124,3:40:0.00,-31.95,-276.05	0/0:121:119,0:40:0.00,-36.37,-271.50	0/0:91:90,0:40:0.00,-27.71,-205.67	0/0:84:83,1:40:0.00,-23.64,-187.51	./.:.:.:.:.	0/0:185:179,3:40:0.00,-48.38,-400.91	0/0:80:79,1:40:0.00,-22.45,-178.43	0/0:58:54,0:40:0.00,-16.95,-123.94	0/0:67:65,2:40:0.00,-16.30,-144.37	0/0:43:43,0:40:-0.00,-13.67,-98.97	0/0:135:130,2:40:0.00,-35.71,-291.94	0/0:5:5,0:29:-0.00,-2.32,-12.70	0/0:142:137,1:40:0.00,-39.77,-310.10	0/0:194:184,6:40:0.00,-43.96,-405.45	0/0:68:67,1:40:0.00,-18.87,-151.18	0/0:63:61,0:40:0.00,-19.04,-139.83	0/0:106:104,1:40:0.00,-29.92,-235.18	0/0:108:108,0:40:0.00,-33.08,-246.53	0/0:36:34,1:40:-0.00,-9.01,-76.27	0/0:20:20,0:40:-0.00,-6.80,-46.75	0/0:132:131,0:40:0.00,-39.95,-298.75	0/0:138:138,0:40:0.00,-42.04,-314.64	0/0:135:134,1:40:0.00,-38.88,-303.29	0/0:108:106,1:40:0.00,-30.51,-239.72	0/0:106:104,0:40:0.00,-31.89,-237.45	0/0:108:105,1:40:0.00,-30.22,-237.45	0/0:171:166,4:40:0.00,-42.52,-369.12	0/0:116:114,1:40:0.00,-32.90,-257.88	./.:.:.:.:.	0/0:107:107,0:40:0.00,-32.79,-244.26	0/0:70:70,0:40:-0.00,-21.73,-160.26	0/0:74:72,1:40:0.00,-20.36,-162.53	./.:.:.:.:.	0/0:91:91,0:40:0.00,-28.01,-207.94	0/0:9:9,0:40:-0.00,-3.51,-21.78	0/0:89:87,1:40:0.00,-24.84,-196.59	0/0:110:109,1:40:0.00,-31.41,-246.53	0/0:119:118,1:40:0.00,-34.10,-266.96	0/0:138:129,3:40:0.00,-33.44,-287.40	0/0:60:59,0:40:0.00,-18.45,-135.29	0/0:205:200,2:40:0.00,-56.62,-450.85	0/0:177:171,3:40:0.00,-45.99,-382.74	0/0:100:97,0:40:0.00,-29.80,-221.56	0/0:18:18,0:40:-0.00,-6.20,-42.21	0/0:200:195,2:40:0.00,-55.13,-439.50	0/0:80:77,2:40:0.00,-19.88,-171.62	0/0:88:86,1:40:0.00,-24.54,-194.32	0/0:133:129,3:40:0.00,-33.44,-287.40	0/0:94:93,1:40:0.00,-26.63,-210.21	0/0:68:66,2:40:0.00,-16.60,-146.64	0/0:56:55,0:40:0.00,-17.25,-126.21	0/0:101:95,0:40:0.00,-29.20,-217.02	./.:.:.:.:.	0/0:125:123,0:40:0.00,-37.56,-280.59	0/0:148:146,1:40:0.00,-42.46,-330.53	0/0:93:91,0:40:0.00,-28.01,-207.94	0/0:93:92,0:40:0.00,-28.30,-210.21	0/0:123:121,1:40:0.00,-35.00,-273.77	0/0:18:18,0:40:-0.00,-6.20,-42.21	0/1:197:91,105:40:-179.00,0.00,-148.57	0/0:119:112,4:40:0.00,-26.39,-246.53	0/1:114:52,61:40:-103.91,0.00,-84.82	0/1:124:65,58:40:-94.11,0.00,-111.35	0/0:93:91,1:40:0.00,-26.03,-205.67	./.:.:.:.:.	1/1:157:0,157:40:-355.07,-46.37,0.00	0/1:142:73,68:40:-111.43,0.00,-124.13	0/0:71:67,0:40:0.00,-20.84,-153.45	0/0:137:134,0:40:0.00,-40.85,-305.56	0/1:134:53,81:40:-143.04,0.00,-80.82	0/1:92:44,48:40:-80.67,0.00,-72.93	0/1:120:62,57:40:-93.03,0.00,-105.73	0/0:132:124,5:40:0.00,-28.01,-271.50	0/0:116:112,2:40:0.00,-30.34,-251.07	0/0:117:114,0:40:0.00,-34.88,-260.15	0/0:114:114,0:40:0.00,-34.88,-260.15
205	139	.	G	T	.	PASS	NS=374;AF=0.144	GT:DP:AD:GQ:GL	0/0:142:142,0:40:0.00,-43.34,-399.60	0/0:80:79,0:40:0.00,-24.41,-222.80	0/0:100:98,0:40:0.00,-30.12,-276.12	0/0:127:126,1:40:0.00,-36.02,-351.89	0/0:91:91,0:40:0.00,-28.02,-256.47	0/1:192:101,91:40:-197.03,0.00,-226.18	0/1:142:70,72:40:-158.72,0.00,-154.20	0/1:136:62,74:40:-166.14,0.00,-133.56	0/0:106:106,0:40:-0.00,-32.52,-298.57	0/1:98:43,55:40:-124.23,0.00,-91.65	0/0:130:128,0:40:0.00,-39.13,-360.31	1/1:65:1,64:40:-175.70,-16.31,0.00	0/1:106:50,56:40:-124.63,0.00,-108.89	0/0:232:230,2:40:0.00,-64.76,-640.95	0/0:194:194,0:40:0.00,-58.95,-545.53	0/0:76:76,0:40:0.00,-23.51,-214.38	0/1:151:70,81:40:-181.28,0.00,-151.50	0/0:137:133,1:40:0.00,-38.13,-371.54	0/0:69:68,1:40:0.00,-18.60,-189.12	0/0:112:111,0:40:0.00,-34.03,-312.60	0/1:151:77,74:40:-161.63,0.00,-171.15	0/0:134:133,1:40:0.00,-38.13,-371.54	0/1:204:98,106:40:-235.52,0.00,-214.16	1/1:106:0,106:40:-296.38,-31.43,0.00	1/1:150:0,150:40:-419.86,-44.64,0.00	0/0:113:113,0:40:-0.00,-34.63,-318.21	0/0:122:122,0:40:0.00,-37.33,-343.47	0/0:136:135,1:40:0.00,-38.73,-377.15	0/0:87:87,0:40:0.00,-26.82,-245.25	0/0:81:81,0:40:0.00,-25.01,-228.41	0/0:132:132,0:40:0.00,-40.33,-371.54	0/0:60:60,0:40:0.00,-18.71,-169.48	./.:.:.:.:.	0/0:170:170,0:40:0.00,-51.75,-478.18	./.:.:.:.:.	0/0:151:148,1:40:0.00,-42.63,-413.63	0/0:152:151,1:40:0.00,-43.53,-422.05	0/0:123:121,0:40:0.00,-37.03,-340.67	0/0:83:83,0:40:0.00,-25.62,-234.02	0/0:88:84,4:40:0.00,-15.89,-225.60	0/0:75:75,0:40:0.00,-23.21,-211.57	0/0:187:187,0:40:0.00,-56.85,-525.88	0/0:204:204,0:40:-0.00,-61.96,-573.59	0/0:215:214,0:40:0.00,-64.96,-601.66	0/1:268:126,141:40:-314.82,0.00,-273.82	0/0:151:150,1:40:0.00,-43.23,-419.24	0/0:122:120,2:40:0.00,-31.72,-332.25	0/0:13:12,0:40:-0.00,-4.29,-34.77	0/0:94:94,0:40:0.00,-28.92,-264.89	0/1:125:69,55:40:-116.42,0.00,-156.80	0/0:103:101,1:40:0.00,-28.52,-281.73	0/0:65:64,1:40:0.00,-17.40,-177.90	0/1:79:42,36:40:-76.92,0.00,-94.85	0/0:84:82,0:40:0.00,-25.31,-231.22	0/0:69:68,0:40:0.00,-21.11,-191.93	0/1:124:68,56:40:-119.23,0.00,-154.00	0/1:71:38,33:40:-70.60,0.00,-85.73	0/1:86:45,41:40:-88.54,0.00,-100.87	0/0:109:107,1:40:0.00,-30.32,-298.57	0/0:92:91,0:40:0.00,-28.02,-256.47	0/0:53:51,2:40:-0.00,-10.99,-138.61	0/0:105:105,0:40:0.00,-32.22,-295.76	0/1:103:48,55:40:-122.73,0.00,-104.18	1/1:88:0,88:40:-245.86,-26.02,0.00	0/0:74:74,0:40:0.00,-22.91,-208.77	0/0:292:289,2:40:0.00,-82.48,-806.52	0/1:82:46,35:40:-73.21,0.00,-105.17	1/1:108:0,108:40:-301.99,-32.03,0.00	0/1:78:37,41:40:-90.95,0.00,-80.82	0/1:175:93,80:40:-171.86,0.00,-209.44	0/1:262:151,111:40:-232.13,0.00,-345.48	0/0:143:141,1:40:0.00,-40.53,-393.99	0/1:111:48,62:40:-140.27,0.00,-102.08	0/1:143:70,72:40:-158.72,0.00,-154.20	1/1:153:0,152:40:-425.47,-45.24,0.00	1/1:114:0,114:40:-318.83,-33.83,0.00	1/1:132:0,131:40:-366.54,-38.94,0.00	0/1:86:51,34:40:-69.20,0.00,-118.00	1/1:143:0,143:40:-400.21,-42.54,0.00	0/0:131:128,1:40:0.00,-36.63,-357.50	1/1:153:0,152:40:-425.47,-45.24,0.00	1/1:190:0,190:40:-532.11,-56.66,0.00	0/0:136:134,1:40:0.00,-38.43,-374.34	0/1:115:50,65:40:-147.19,0.00,-106.19	1/1:178:0,176:40:-492.82,-52.45,0.00	0/1:78:33,45:40:-102.17,0.00,-69.59	0/1:96:39,56:40:-127.94,0.00,-81.32	1/1:78:0,77:40:-214.99,-22.72,0.00	1/1:70:1,69:40:-189.74,-17.81,0.00	0/0:81:80,1:40:0.00,-22.21,-222.80	./.:.:.:.:.	0/1:110:51,58:40:-129.34,0.00,-110.80	0/1:114:59,55:40:-119.42,0.00,-131.74	0/1:124:55,68:40:-153.20,0.00,-117.82	0/0:129:129,0:40:0.00,-39.43,-363.12	0/0:104:103,0:40:0.00,-31.62,-290.15	1/1:84:0,84:40:-234.64,-24.82,0.00	0/1:155:75,80:40:-177.27,0.00,-164.33	0/1:88:38,49:40:-110.69,0.00,-80.92	./.:.:.:.:.	./.:.:.:.:.	0/1:51:32,19:40:-37.32,0.00,-74.90	0/1:37:27,10:40:-16.26,0.00,-65.07	0/0:75:74,0:40:0.00,-22.91,-208.77	0/0:101:101,0:40:0.00,-31.02,-284.54	0/1:128:61,67:40:-148.89,0.00,-133.15	0/0:123:123,0:40:-0.00,-37.63,-346.28	0/0:111:111,0:40:0.00,-34.03,-312.60	0/1:44:30,14:40:-25.39,0.00,-71.38	./.:.:.:.:.	0/0:168:167,0:40:0.00,-50.84,-469.76	0/0:159:159,0:40:0.00,-48.44,-447.31	0/0:170:170,0:40:0.00,-51.75,-478.18	0/0:144:144,0:40:0.00,-43.94,-405.21	0/1:155:79,76:40:-166.04,0.00,-175.56	0/0:32:31,0:40:-0.00,-10.00,-88.09	0/0:80:77,1:40:0.00,-21.31,-214.38	./.:.:.:.:.	./.:.:.:.:.	./.:.:.:.:.	./.:.:.:.:.	0/0:105:105,0:40:0.00,-32.22,-295.76	0/0:115:115,0:40:0.00,-35.23,-323.83	0/0:108:107,0:40:0.00,-32.82,-301.38	0/0:102:102,0:40:0.00,-31.32,-287.34	0/0:105:105,0:40:0.00,-32.22,-295.76	0/0:124:123,0:40:0.00,-37.63,-346.28	0/0:189:188,1:40:0.00,-54.65,-525.88	0/0:138:137,1:40:0.00,-39.33,-382.76	0/0:180:180,0:40:0.00,-54.75,-506.24	0/0:263:263,0:40:0.00,-79.68,-739.17	0/0:242:241,1:40:0.00,-70.56,-674.62	./.:.:.:.:.	./.:.:.:.:.	0/0:183:182,0:40:0.00,-55.35,-511.85	0/0:220:220,0:40:0.00,-66.76,-618.49	0/0:187:187,0:40:0.00,-56.85,-525.88	0/0:134:134,0:40:-0.00,-40.93,-377.15	0/0:188:187,1:40:0.00,-54.35,-523.08	0/0:164:164,0:40:-0.00,-49.94,-461.34	0/0:166:166,0:40:0.00,-50.54,-466.95	0/0:59:59,0:40:0.00,-18.41,-166.67	0/0:144:143,0:40:0.00,-43.64,-402.41	0/0:208:207,1:40:0.00,-60.35,-579.21	0/0:341:340,0:40:0.00,-102.81,-955.26	0/0:172:172,0:40:0.00,-52.35,-483.79	0/0:123:123,0:40:-0.00,-37.63,-346.28	0/0:169:168,0:40:0.00,-51.15,-472.56	./.:.:.:.:.	0/0:119:119,0:40:0.00,-36.43,-335.05	0/0:53:53,0:40:-0.00,-16.60,-149.83	0/0:259:259,0:40:0.00,-78.48,-727.94	0/0:222:222,0:40:0.00,-67.36,-624.11	0/0:226:225,1:40:0.00,-65.76,-629.72	0/0:104:103,0:40:0.00,-31.62,-290.15	0/0:87:87,0:40:0.00,-26.82,-245.25	0/0:114:113,0:40:0.00,-34.63,-318.21	0/0:58:58,0:40:0.00,-18.11,-163.86	0/0:71:70,1:40:0.00,-19.20,-194.73	0/0:64:63,0:40:0.00,-19.61,-177.90	0/0:123:123,0:40:-0.00,-37.63,-346.28	0/0:122:122,0:40:0.00,-37.33,-343.47	0/0:105:105,0:40:0.00,-32.22,-295.76	0/0:115:114,0:40:0.00,-34.93,-321.02	0/0:112:112,0:40:-0.00,-34.33,-315.41	0/0:95:95,0:40:-0.00,-29.22,-267.70	0/0:83:82,1:40:0.00,-22.81,-228.41	0/0:109:108,1:40:0.00,-30.62,-301.38	0/0:107:107,0:40:0.00,-32.82,-301.38	0/0:135:134,1:40:0.00,-38.43,-374.34	0/0:103:102,1:40:0.00,-28.82,-284.54	0/0:116:114,1:40:0.00,-32.42,-318.21	0/0:134:132,1:40:0.00,-37.83,-368.73	0/0:57:57,0:40:0.00,-17.81,-161.06	0/0:38:37,1:40:-0.00,-9.29,-102.12	0/0:58:58,0:40:0.00,-18.11,-163.86	0/0:46:46,0:40:-0.00,-14.50,-130.19	0/0:53:53,0:40:-0.00,-16.60,-149.83	0/0:66:65,0:40:0.00,-20.21,-183.51	0/0:57:57,0:40:0.00,-17.81,-161.06	0/0:54:54,0:40:0.00,-16.91,-152.64	0/0:73:73,0:40:-0.00,-22.61,-205.96	0/0:63:63,0:40:0.00,-19.61,-177.90	0/0:63:63,0:40:0.00,-19.61,-177.90	0/0:66:66,0:40:0.00,-20.51,-186.32	0/0:81:81,0:40:0.00,-25.01,-228.41	0/1:54:34,20:40:-39.22,0.00,-79.61	0/0:21:21,0:40:-0.00,-6.99,-60.03	0/0:22:22,0:40:-0.00,-7.29,-62.84	0/0:54:53,1:40:-0.00,-14.10,-147.03	0/1:20:14,6:40:-10.15,-0.00,-33.69	0/0:33:33,0:40:-0.00,-10.60,-93.71	0/0:61:61,0:40:0.00,-19.01,-172.28	0/0:43:43,0:40:-0.00,-13.60,-121.77	0/0:54:53,1:40:-0.00,-14.10,-147.03	0/0:58:58,0:40:0.00,-18.11,-163.86	0/0:37:36,1:40:-0.00,-8.99,-99.32	0/1:21:15,5:40:-7.34,-0.00,-36.50	0/0:30:30,0:40:-0.00,-9.70,-85.29	0/0:23:23,0:40:-0.00,-7.59,-65.64	0/0:26:26,0:40:-0.00,-8.50,-74.06	0/0:47:45,1:40:-0.00,-11.70,-124.58	0/1:15:11,4:40:-6.03,-0.00,-26.77	0/0:19:19,0:40:-0.00,-6.39,-54.42	0/0:51:49,0:40:-0.00,-15.40,-138.61	0/0:29:29,0:40:-0.00,-9.40,-82.48	0/0:27:27,0:40:-0.00,-8.80,-76.87	0/0:37:37,0:40:-0.00,-11.80,-104.93	0/0:15:15,0:40:-0.00,-5.19,-43.19	0/0:29:29,0:40:-0.00,-9.40,-82.48	0/1:22:14,7:40:-12.65,-0.00,-33.39	0/0:27:27,0:40:-0.00,-8.80,-76.87	0/0:7:7,0:34:-0.00,-2.79,-20.74	0/1:15:6,9:40:-20.07,-0.00,-12.74	0/0:34:33,1:40:-0.00,-8.09,-90.90	0/0:19:19,0:40:-0.00,-6.39,-54.42	0/1:20:16,4:40:-4.53,-0.00,-39.30	0/0:8:8,0:37:-0.00,-3.09,-23.55	0/0:16:16,0:40:-0.00,-5.49,-46.00	0/0:30:30,0:40:-0.00,-9.70,-85.29	0/0:134:134,0:40:-0.00,-40.93,-377.15	0/0:138:138,0:40:0.00,-42.13,-388.37	0/1:145:75,70:40:-152.21,0.00,-167.34	0/0:105:105,0:40:0.00,-32.22,-295.76	0/1:148:70,78:40:-173.76,0.00,-152.40	0/0:179:178,0:40:0.00,-54.15,-500.63	0/0:91:90,1:40:0.00,-25.21,-250.86	0/0:233:232,1:40:0.00,-67.86,-649.36	0/0:227:224,1:40:0.00,-65.46,-626.91	0/0:144:144,0:40:0.00,-43.94,-405.21	0/0:133:133,0:40:-0.00,-40.63,-374.34	./.:.:.:.:.	0/1:140:65,75:40:-167.74,0.00,-140.77	0/0:142:141,0:40:0.00,-43.04,-396.79	0/0:80:79,0:40:0.00,-24.41,-222.80	0/0:118:116,0:40:0.00,-35.53,-326.63	0/0:134:132,2:40:0.00,-35.32,-365.92	0/1:90:39,51:40:-115.41,0.00,-82.83	0/0:93:92,1:40:0.00,-25.81,-256.47	0/0:179:178,1:40:0.00,-51.64,-497.82	0/0:141:140,1:40:0.00,-40.23,-391.18	0/0:138:138,0:40:0.00,-42.13,-388.37	0/0:123:123,0:40:-0.00,-37.63,-346.28	0/0:50:50,0:40:-0.00,-15.70,-141.41	0/0:92:92,0:40:0.00,-28.32,-259.28	0/0:152:151,1:40:0.00,-43.53,-422.05	0/0:140:137,2:40:0.00,-36.82,-379.95	0/0:97:97,0:40:0.00,-29.82,-273.31	0/0:63:62,1:40:0.00,-16.80,-172.28	0/0:120:120,0:40:-0.00,-36.73,-337.86	0/0:84:83,0:40:0.00,-25.62,-234.02	0/0:137:136,1:40:0.00,-39.03,-379.95	0/0:143:143,0:40:0.00,-43.64,-402.41	0/0:87:87,0:40:0.00,-26.82,-245.25	0/0:131:131,0:40:0.00,-40.03,-368.73	0/0:85:84,1:40:0.00,-23.41,-234.02	./.:.:.:.:.	0/0:83:83,0:40:0.00,-25.62,-234.02	0/0:79:79,0:40:0.00,-24.41,-222.80	0/0:96:92,2:40:0.00,-23.31,-253.67	0/0:39:39,0:40:-0.00,-12.40,-110.54	0/0:133:133,0:40:-0.00,-40.63,-374.34	0/0:106:106,0:40:-0.00,-32.52,-298.57	0/0:145:145,0:40:0.00,-44.24,-408.02	0/0:57:57,0:40:0.00,-17.81,-161.06	0/0:107:105,1:40:0.00,-29.72,-292.96	0/0:147:144,1:40:0.00,-41.43,-402.41	0/0:173:168,5:40:0.00,-38.62,-458.53	0/0:119:119,0:40:0.00,-36.43,-335.05	0/0:78:76,1:40:0.00,-21.01,-211.57	0/0:123:123,0:40:-0.00,-37.63,-346.28	0/0:73:72,1:40:0.00,-19.81,-200.35	0/0:65:65,0:40:0.00,-20.21,-183.51	0/0:101:101,0:40:0.00,-31.02,-284.54	0/0:126:125,1:40:0.00,-35.72,-349.08	0/0:114:112,1:40:0.00,-31.82,-312.60	0/0:108:108,0:40:-0.00,-33.12,-304.18	0/0:155:154,0:40:0.00,-46.94,-433.28	0/0:146:146,0:40:0.00,-44.54,-410.82	0/0:172:172,0:40:0.00,-52.35,-483.79	0/0:68:68,0:40:0.00,-21.11,-191.93	0/0:252:250,1:40:0.00,-73.27,-699.88	0/0:122:122,0:40:0.00,-37.33,-343.47	0/0:51:51,0:40:-0.00,-16.00,-144.22	0/0:114:111,1:40:0.00,-31.52,-309.80	0/0:162:160,0:40:0.00,-48.74,-450.11	0/0:91:89,1:40:0.00,-24.91,-248.06	0/0:113:113,0:40:-0.00,-34.63,-318.21	0/0:142:141,1:40:0.00,-40.53,-393.99	0/0:100:100,0:40:0.00,-30.72,-281.73	0/0:85:85,0:40:0.00,-26.22,-239.64	0/0:81:81,0:40:0.00,-25.01,-228.41	0/0:120:118,1:40:0.00,-33.62,-329.44	0/0:88:88,0:40:0.00,-27.12,-248.06	0/0:117:117,0:40:0.00,-35.83,-329.44	0/0:120:119,0:40:0.00,-36.43,-335.05	0/0:91:91,0:40:0.00,-28.02,-256.47	0/0:121:121,0:40:0.00,-37.03,-340.67	./.:.:.:.:.	0/0:52:49,0:40:0.00,-15.40,-138.61	0/1:162:87,75:40:-161.13,0.00,-195.91	./.:.:.:.:.	1/1:49:0,49:40:-136.42,-14.31,-0.00	0/1:65:35,30:40:-63.98,0.00,-79.11	0/1:71:31,40:40:-90.24,0.00,-66.08	0/1:116:58,57:40:-124.74,0.00,-128.64	0/0:125:124,1:40:0.00,-35.42,-346.28	1/1:141:1,140:40:-388.99,-39.13,0.00	0/0:164:164,0:40:-0.00,-49.94,-461.34	0/0:137:136,1:40:0.00,-39.03,-379.95	0/0:130:129,1:40:0.00,-36.93,-360.31	0/1:112:49,61:40:-137.46,0.00,-104.88	1/1:157:1,156:40:-433.89,-43.94,0.00	./.:.:.:.:.	0/0:146:143,0:40:0.00,-43.64,-402.41	0/0:156:155,0:40:0.00,-47.24,-436.08	0/0:118:118,0:40:0.00,-36.13,-332.25
211	9	.	G	C	.	PASS	NS=381;AF=0.093	GT:DP:AD:GQ:GL	0/0:24:24,0:40:-0.00,-7.97,-85.41	0/0:22:22,0:40:-0.00,-7.37,-78.44	0/0:37:37,0:40:-0.00,-11.88,-130.76	0/0:22:22,0:40:-0.00,-7.37,-78.44	0/0:31:31,0:40:-0.00,-10.07,-109.83	0/0:39:39,0:40:-0.00,-12.48,-137.73	0/0:38:38,0:40:-0.00,-12.18,-134.24	0/0:33:33,0:40:-0.00,-10.68,-116.80	0/0:19:19,0:40:-0.00,-6.46,-67.97	0/0:28:28,0:40:-0.00,-9.17,-99.36	./.:.:.:.:.	./.:.:.:.:.	0/0:14:14,0:40:-0.00,-4.96,-50.53	0/0:25:25,0:40:-0.00,-8.27,-88.90	0/0:31:31,0:40:-0.00,-10.07,-109.83	0/0:14:14,0:40:-0.00,-4.96,-50.53	0/0:17:17,0:40:-0.00,-5.86,-61.00	0/0:26:26,0:40:-0.00,-8.57,-92.39	0/0:13:13,0:40:-0.00,-4.66,-47.04	0/0:61:61,0:40:-0.00,-19.10,-214.47	0/0:50:50,0:40:-0.00,-15.79,-176.10	0/0:43:43,0:40:-0.00,-13.68,-151.68	0/0:105:105,0:40:0.00,-32.34,-367.94	0/0:58:58,0:40:-0.00,-18.20,-204.00	0/0:44:44,0:40:-0.00,-13.99,-155.17	0/0:31:31,0:40:-0.00,-10.07,-109.83	0/0:36:36,0:40:-0.00,-11.58,-127.27	0/0:94:94,0:40:-0.00,-29.03,-329.57	0/1:63:36,27:40:-74.47,0.00,-107.57	0/0:65:65,0:40:0.00,-20.30,-228.42	0/1:95:58,37:40:-99.72,0.00,-174.67	0/1:50:27,22:40:-61.25,0.00,-80.39	0/0:108:108,0:40:-0.00,-33.24,-378.40	0/0:122:121,1:40:0.00,-33.97,-420.26	0/1:77:35,42:40:-122.58,0.00,-99.86	0/0:88:88,0:40:0.00,-27.22,-308.64	0/1:81:45,36:40:-100.45,0.00,-133.54	0/0:21:21,0:40:-0.00,-7.06,-74.95	0/0:14:14,0:40:-0.00,-4.96,-50.53	0/1:20:5,15:40:-45.56,-0.00,-12.38	0/0:11:11,0:40:-0.00,-4.06,-40.07	0/0:22:22,0:40:-0.00,-7.37,-78.44	0/1:14:5,9:40:-26.43,-0.00,-14.18	1/1:37:0,37:40:-127.36,-10.18,-0.00	0/0:32:32,0:40:-0.00,-10.37,-113.32	0/0:17:17,0:40:-0.00,-5.86,-61.00	0/1:55:22,33:40:-97.81,0.00,-61.14	./.:.:.:.:.	0/0:18:18,0:40:-0.00,-6.16,-64.48	0/0:18:18,0:40:-0.00,-6.16,-64.48	0/0:30:30,0:40:-0.00,-9.77,-106.34	0/0:9:9,0:40:-0.00,-3.45,-33.09	0/0:10:10,0:40:-0.00,-3.76,-36.58	0/0:13:13,0:40:-0.00,-4.66,-47.04	0/0:9:9,0:40:-0.00,-3.45,-33.09	0/0:19:19,0:40:-0.00,-6.46,-67.97	0/0:17:17,0:40:-0.00,-5.86,-61.00	0/0:9:9,0:40:-0.00,-3.45,-33.09	0/0:17:17,0:40:-0.00,-5.86,-61.00	0/0:35:35,0:40:-0.00,-11.28,-123.78	0/0:15:15,0:40:-0.00,-5.26,-54.02	0/0:23:23,0:40:-0.00,-7.67,-81.92	0/0:20:20,0:40:-0.00,-6.76,-71.46	0/0:9:9,0:40:-0.00,-3.45,-33.09	0/0:17:17,0:40:-0.00,-5.86,-61.00	0/1:225:118,107:40:-304.77,0.00,-344.84	0/0:59:59,0:40:0.00,-18.50,-207.49	0/0:80:80,0:40:0.00,-24.82,-280.74	0/0:101:101,0:40:-0.00,-31.14,-353.99	0/0:133:133,0:40:0.00,-40.76,-465.60	0/0:176:176,0:40:-0.00,-53.70,-615.58	0/1:23:17,6:40:-13.26,-0.00,-53.33	0/0:14:14,0:40:-0.00,-4.96,-50.53	0/0:10:10,0:40:-0.00,-3.76,-36.58	0/0:20:20,0:40:-0.00,-6.76,-71.46	0/0:84:84,0:40:0.00,-26.02,-294.69	0/0:31:31,0:40:-0.00,-10.07,-109.83	0/0:27:27,0:40:-0.00,-8.87,-95.88	0/0:25:25,0:40:-0.00,-8.27,-88.90	0/1:22:11,11:40:-31.00,0.00,-32.70	0/0:23:23,0:40:-0.00,-7.67,-81.92	0/0:32:32,0:40:-0.00,-10.37,-113.32	0/0:34:34,0:40:-0.00,-10.98,-120.29	1/1:28:0,28:40:-95.96,-7.47,-0.00	0/0:22:22,0:40:-0.00,-7.37,-78.44	0/0:14:14,0:40:-0.00,-4.96,-50.53	0/0:16:16,0:40:-0.00,-5.56,-57.51	0/0:15:15,0:40:-0.00,-5.26,-54.02	0/0:8:8,0:38:-0.00,-3.15,-29.60	0/0:20:20,0:40:-0.00,-6.76,-71.46	0/1:66:30,36:40:-104.96,0.00,-85.73	0/0:58:58,0:40:-0.00,-18.20,-204.00	0/0:18:18,0:40:-0.00,-6.16,-64.48	0/0:24:24,0:40:-0.00,-7.97,-85.41	0/0:24:24,0:40:-0.00,-7.97,-85.41	0/0:16:16,0:40:-0.00,-5.56,-57.51	0/0:17:16,0:40:-0.00,-5.56,-57.51	0/1:20:3,17:40:-52.53,-0.00,-5.40	0/0:24:24,0:40:-0.00,-7.97,-85.41	0/0:62:62,0:40:-0.00,-19.40,-217.95	0/0:122:121,1:40:0.00,-33.97,-420.26	./.:.:.:.:.	0/0:149:147,2:40:0.00,-38.60,-507.46	0/0:312:312,0:40:0.00,-94.62,-1089.95	0/0:48:48,0:40:-0.00,-15.19,-169.12	0/1:64:33,31:40:-88.12,0.00,-96.80	0/0:61:61,0:40:-0.00,-19.10,-214.47	0/1:53:19,34:40:-101.90,0.00,-51.28	0/1:338:174,164:40:-469.58,0.00,-506.16	0/0:94:94,0:40:-0.00,-29.03,-329.57	0/0:84:84,0:40:0.00,-26.02,-294.69	0/0:105:105,0:40:0.00,-32.34,-367.94	0/1:91:47,44:40:-125.34,0.00,-137.51	0/0:74:74,0:40:0.00,-23.01,-259.81	0/0:66:66,0:40:0.00,-20.60,-231.91	0/0:194:194,0:40:0.00,-59.12,-678.37	0/1:276:143,133:40:-380.11,0.00,-416.69	0/0:143:143,0:40:-0.00,-43.77,-500.48	0/0:67:67,0:40:0.00,-20.91,-235.39	0/0:69:69,0:40:-0.00,-21.51,-242.37	0/0:239:239,0:40:-0.00,-72.66,-835.33	0/0:27:27,0:40:-0.00,-8.87,-95.88	./.:.:.:.:.	0/0:28:28,0:40:-0.00,-9.17,-99.36	0/0:34:34,0:40:-0.00,-10.98,-120.29	0/0:45:45,0:40:-0.00,-14.29,-158.66	0/0:90:90,0:40:-0.00,-27.83,-315.62	0/0:82:82,0:40:-0.00,-25.42,-287.71	0/0:80:80,0:40:0.00,-24.82,-280.74	0/0:92:92,0:40:0.00,-28.43,-322.59	0/0:159:159,0:40:-0.00,-48.59,-556.29	0/0:124:124,0:40:0.00,-38.06,-434.21	0/0:101:101,0:40:-0.00,-31.14,-353.99	0/0:131:131,0:40:0.00,-40.16,-458.63	0/0:122:122,0:40:0.00,-37.45,-427.23	0/0:125:125,0:40:0.00,-38.36,-437.70	0/0:93:93,0:40:0.00,-28.73,-326.08	0/0:75:75,0:40:-0.00,-23.31,-263.30	0/0:93:93,0:40:0.00,-28.73,-326.08	0/0:61:61,0:40:-0.00,-19.10,-214.47	0/0:94:94,0:40:-0.00,-29.03,-329.57	0/0:316:316,0:40:-0.00,-95.83,-1103.90	0/0:96:96,0:40:0.00,-29.63,-336.55	0/0:158:158,0:40:0.00,-48.29,-552.80	0/0:256:256,0:40:-0.00,-77.77,-894.62	./.:.:.:.:.	0/0:90:90,0:40:-0.00,-27.83,-315.62	0/0:131:131,0:40:0.00,-40.16,-458.63	0/0:106:106,0:40:0.00,-32.64,-371.43	0/0:70:70,0:40:0.00,-21.81,-245.86	0/0:169:169,0:40:0.00,-51.60,-591.17	0/0:158:158,0:40:0.00,-48.29,-552.80	0/0:154:154,0:40:-0.00,-47.08,-538.85	0/0:143:143,0:40:-0.00,-43.77,-500.48	0/0:20:20,0:40:-0.00,-6.76,-71.46	0/0:14:14,0:40:-0.00,-4.96,-50.53	0/0:20:20,0:40:-0.00,-6.76,-71.46	0/0:18:18,0:40:-0.00,-6.16,-64.48	0/0:17:17,0:40:-0.00,-5.86,-61.00	0/0:14:14,0:40:-0.00,-4.96,-50.53	0/0:72:72,0:40:0.00,-22.41,-252.83	0/0:20:20,0:40:-0.00,-6.76,-71.46	0/0:16:16,0:40:-0.00,-5.56,-57.51	0/0:21:21,0:40:-0.00,-7.06,-74.95	0/0:19:19,0:40:-0.00,-6.46,-67.97	0/0:20:19,0:40:-0.00,-6.46,-67.97	0/0:16:16,0:40:-0.00,-5.56,-57.51	0/0:15:15,0:40:-0.00,-5.26,-54.02	0/0:20:20,0:40:-0.00,-6.76,-71.46	0/0:23:23,0:40:-0.00,-7.67,-81.92	0/0:16:16,0:40:-0.00,-5.56,-57.51	0/0:16:16,0:40:-0.00,-5.56,-57.51	0/0:20:20,0:40:-0.00,-6.76,-71.46	1/1:105:0,105:40:-364.54,-30.64,0.00	0/0:101:101,0:40:-0.00,-31.14,-353.99	0/1:129:72,57:40:-159.25,0.00,-213.27	0/1:65:36,29:40:-80.85,0.00,-106.96	0/1:99:50,49:40:-140.38,0.00,-145.57	0/0:135:135,0:40:0.00,-41.37,-472.58	0/1:90:48,42:40:-118.67,0.00,-141.30	0/0:99:99,0:40:-0.00,-30.53,-347.01	0/1:150:83,67:40:-187.82,0.00,-245.32	0/0:128:128,0:40:0.00,-39.26,-448.16	0/0:97:97,0:40:0.00,-29.93,-340.03	0/0:101:100,1:40:0.00,-27.65,-347.01	0/0:112:112,0:40:-0.00,-34.45,-392.35	0/0:113:113,0:40:0.00,-34.75,-395.84	0/0:51:51,0:40:-0.00,-16.09,-179.59	0/0:72:72,0:40:0.00,-22.41,-252.83	./.:.:.:.:.	0/0:118:118,0:40:-0.00,-36.25,-413.28	0/1:105:52,53:40:-152.52,0.00,-150.74	0/1:173:83,90:40:-261.12,0.00,-238.40	0/1:97:43,54:40:-158.42,0.00,-121.75	0/0:126:126,0:40:-0.00,-38.66,-441.19	./.:.:.:.:.	0/1:142:70,72:40:-207.66,0.00,-202.39	0/0:86:86,0:40:0.00,-26.62,-301.67	0/0:96:96,0:40:0.00,-29.63,-336.55	0/0:99:99,0:40:-0.00,-30.53,-347.01	0/0:116:116,0:40:-0.00,-35.65,-406.31	0/0:151:151,0:40:0.00,-46.18,-528.39	0/1:95:45,50:40:-145.07,0.00,-129.33	0/0:128:128,0:40:0.00,-39.26,-448.16	0/0:204:204,0:40:0.00,-62.13,-713.25	0/0:103:103,0:40:-0.00,-31.74,-360.96	0/0:135:135,0:40:0.00,-41.37,-472.58	0/0:178:178,0:40:0.00,-54.30,-622.56	0/0:137:136,0:40:0.00,-41.67,-476.07	0/0:157:157,0:40:0.00,-47.99,-549.31	0/0:158:158,0:40:0.00,-48.29,-552.80	./.:.:.:.:.	0/1:61:32,29:40:-82.05,0.00,-94.22	0/0:157:157,0:40:0.00,-47.99,-549.31	0/0:206:206,0:40:0.00,-62.73,-720.22	0/1:99:55,44:40:-122.94,0.00,-163.00	0/0:193:192,1:40:0.00,-55.33,-667.90	0/1:53:32,21:40:-56.55,0.00,-96.62	0/1:76:34,42:40:-122.88,0.00,-96.68	0/0:128:128,0:40:0.00,-39.26,-448.16	0/1:106:54,52:40:-148.73,0.00,-157.41	1/1:106:0,105:40:-364.54,-30.64,0.00	0/1:102:54,48:40:-135.99,0.00,-158.61	1/1:62:0,62:40:-214.55,-17.70,0.00	0/1:95:52,43:40:-120.65,0.00,-153.74	0/0:114:114,0:40:-0.00,-35.05,-399.33	0/1:55:32,23:40:-62.93,0.00,-96.02	0/1:189:81,108:40:-319.09,0.00,-226.61	0/1:156:74,82:40:-238.33,0.00,-212.13	0/1:30:15,15:40:-42.55,0.00,-44.25	0/0:37:37,0:40:-0.00,-11.88,-130.76	0/1:32:19,13:40:-34.97,0.00,-57.60	0/1:25:8,17:40:-51.03,0.00,-21.34	0/1:27:9,18:40:-53.91,0.00,-24.22	0/0:15:15,0:40:-0.00,-5.26,-54.02	0/1:18:10,8:40:-21.74,0.00,-30.42	0/1:19:7,12:40:-35.39,0.00,-19.65	0/1:25:13,12:40:-33.59,0.00,-38.78	0/0:17:17,0:40:-0.00,-5.86,-61.00	0/0:116:116,0:40:-0.00,-35.65,-406.31	0/0:112:112,0:40:-0.00,-34.45,-392.35	0/0:103:103,0:40:-0.00,-31.74,-360.96	0/0:83:83,0:40:0.00,-25.72,-291.20	0/0:48:48,0:40:-0.00,-15.19,-169.12	0/0:66:66,0:40:0.00,-20.60,-231.91	0/0:98:98,0:40:0.00,-30.23,-343.52	0/0:92:92,0:40:0.00,-28.43,-322.59	./.:.:.:.:.	0/0:55:55,0:40:-0.00,-17.29,-193.54	0/0:98:98,0:40:0.00,-30.23,-343.52	0/0:71:71,0:40:-0.00,-22.11,-249.35	0/0:23:23,0:40:-0.00,-7.67,-81.92	0/0:48:48,0:40:-0.00,-15.19,-169.12	0/0:22:22,0:40:-0.00,-7.37,-78.44	0/0:39:39,0:40:-0.00,-12.48,-137.73	0/0:10:10,0:40:-0.00,-3.76,-36.58	0/0:7:7,0:35:-0.00,-2.85,-26.12	0/0:32:32,0:40:-0.00,-10.37,-113.32	0/0:19:19,0:40:-0.00,-6.46,-67.97	0/0:280:280,0:40:-0.00,-84.99,-978.33	./.:.:.:.:.	0/0:70:70,0:40:0.00,-21.81,-245.86	0/0:69:69,0:40:-0.00,-21.51,-242.37	0/0:67:67,0:40:0.00,-20.91,-235.39	0/1:10:7,3:40:-6.71,-0.00,-22.36	0/0:16:16,0:40:-0.00,-5.56,-57.51	0/1:27:10,17:40:-50.43,0.00,-27.71	1/1:25:0,25:40:-85.50,-6.57,-0.00	0/0:25:24,1:40:-0.00,-4.78,-81.92	0/0:17:17,0:40:-0.00,-5.86,-61.00	0/0:18:18,0:40:-0.00,-6.16,-64.48	0/0:17:17,0:40:-0.00,-5.86,-61.00	0/0:15:15,0:40:-0.00,-5.26,-54.02	0/0:17:17,0:40:-0.00,-5.86,-61.00	0/0:34:34,0:40:-0.00,-10.98,-120.29	1/1:37:0,37:40:-127.36,-10.18,-0.00	0/1:27:15,12:40:-32.99,0.00,-45.15	0/1:29:17,12:40:-32.38,0.00,-51.52	0/0:18:18,0:40:-0.00,-6.16,-64.48	0/0:94:94,0:40:-0.00,-29.03,-329.57	0/0:51:51,0:40:-0.00,-16.09,-179.59	0/0:132:132,0:40:0.00,-40.46,-462.11	0/0:101:101,0:40:-0.00,-31.14,-353.99	0/0:61:61,0:40:-0.00,-19.10,-214.47	0/0:113:113,0:40:0.00,-34.75,-395.84	0/0:144:144,0:40:-0.00,-44.07,-503.97	0/0:10:10,0:40:-0.00,-3.76,-36.58	0/0:18:18,0:40:-0.00,-6.16,-64.48	0/0:17:17,0:40:-0.00,-5.86,-61.00	0/0:22:22,0:40:-0.00,-7.37,-78.44	0/0:18:18,0:40:-0.00,-6.16,-64.48	0/0:15:15,0:40:-0.00,-5.26,-54.02	0/0:23:23,0:40:-0.00,-7.67,-81.92	0/0:20:20,0:40:-0.00,-6.76,-71.46	0/0:24:23,1:40:-0.00,-4.48,-78.44	0/0:11:11,0:40:-0.00,-4.06,-40.07	0/0:10:10,0:40:-0.00,-3.76,-36.58	0/0:12:12,0:40:-0.00,-4.36,-43.56	0/0:49:49,0:40:-0.00,-15.49,-172.61	0/0:161:161,0:40:-0.00,-49.19,-563.26	0/0:140:140,0:40:0.00,-42.87,-490.02	0/0:106:106,0:40:0.00,-32.64,-371.43	0/0:38:38,0:40:-0.00,-12.18,-134.24	0/0:72:72,0:40:0.00,-22.41,-252.83	0/0:13:13,0:40:-0.00,-4.66,-47.04	0/0:91:91,0:40:0.00,-28.13,-319.11	0/0:109:109,0:40:0.00,-33.54,-381.89	0/0:107:107,0:40:-0.00,-32.94,-374.91	0/1:94:50,44:40:-124.44,0.00,-147.07	0/0:85:85,0:40:0.00,-26.32,-298.18	0/0:107:107,0:40:-0.00,-32.94,-374.91	0/0:17:17,0:40:-0.00,-5.86,-61.00	0/0:28:28,0:40:-0.00,-9.17,-99.36	./.:.:.:.:.	0/0:27:27,0:40:-0.00,-8.87,-95.88	0/0:33:33,0:40:-0.00,-10.68,-116.80	0/0:73:73,0:40:0.00,-22.71,-256.32
214	65	.	G	A	.	PASS	NS=384;AF=0.108	GT:DP:AD:GQ:GL	0/0:24:24,0:40:-0.00,-7.87,-79.01	0/0:16:16,0:40:-0.00,-5.47,-53.16	0/0:14:14,0:40:-0.00,-4.87,-46.70	0/0:38:38,0:40:-0.00,-12.08,-124.24	0/0:20:20,0:40:-0.00,-6.67,-66.08	0/0:37:37,0:40:-0.00,-11.78,-121.01	0/1:44:25,19:40:-47.49,0.00,-68.35	0/0:49:49,0:40:-0.00,-15.39,-159.77	0/1:35:17,18:40:-46.97,0.00,-45.21	0/0:35:35,0:40:-0.00,-11.18,-114.54	0/1:16:9,7:40:-17.15,0.00,-25.08	0/1:8:6,2:40:-3.40,-0.00,-17.79	0/0:10:10,0:40:-0.00,-3.66,-33.78	0/0:16:16,0:40:-0.00,-5.47,-53.16	0/1:26:15,11:40:-27.06,0.00,-41.46	0/1:12:6,6:40:-15.12,0.00,-16.59	0/0:22:22,0:40:-0.00,-7.27,-72.54	0/0:24:24,0:40:-0.00,-7.87,-79.01	0/0:10:10,0:40:-0.00,-3.66,-33.78	0/0:75:75,0:40:0.00,-23.21,-243.77	0/0:98:98,0:40:0.00,-30.13,-318.08	0/0:89:89,0:40:-0.00,-27.42,-289.00	0/0:101:101,0:40:0.00,-31.03,-327.77	0/1:75:36,39:40:-102.78,0.00,-94.56	0/1:34:19,15:40:-37.58,0.00,-51.97	0/1:34:15,19:40:-50.50,0.00,-39.05	0/1:40:17,23:40:-61.62,0.00,-43.71	0/0:75:74,0:40:0.00,-22.91,-240.54	0/0:63:63,0:40:0.00,-19.60,-205.00	0/0:40:40,0:40:-0.00,-12.69,-130.70	0/0:55:55,0:40:0.00,-17.20,-179.16	0/0:36:36,0:40:-0.00,-11.48,-117.77	0/0:145:145,0:40:-0.00,-44.27,-469.92	0/0:94:94,0:40:0.00,-28.93,-305.16	0/0:46:46,0:40:-0.00,-14.49,-150.08	0/0:74:74,0:40:0.00,-22.91,-240.54	0/0:105:105,0:40:-0.00,-32.24,-340.69	0/0:30:30,0:40:-0.00,-9.68,-98.39	0/0:11:11,0:40:-0.00,-3.96,-37.01	0/0:12:11,0:40:-0.00,-3.96,-37.01	0/0:8:8,0:37:-0.00,-3.06,-27.32	0/0:30:30,0:40:-0.00,-9.68,-98.39	0/0:30:30,0:40:-0.00,-9.68,-98.39	0/0:51:51,0:40:-0.00,-15.99,-166.24	0/1:54:13,41:40:-115.56,0.00,-26.57	0/0:28:28,0:40:-0.00,-9.08,-91.93	0/0:110:110,0:40:0.00,-33.74,-356.85	0/0:35:35,0:40:-0.00,-11.18,-114.54	0/0:19:19,0:40:-0.00,-6.37,-62.85	0/0:16:15,1:28:-0.00,-2.24,-46.70	0/0:22:22,0:40:-0.00,-7.27,-72.54	0/1:8:2,6:40:-16.32,-0.00,-4.87	0/0:15:15,0:40:-0.00,-5.17,-49.93	1/1:12:0,12:34:-37.30,-2.80,-0.00	0/1:9:7,2:38:-3.10,-0.00,-20.72	0/0:23:23,0:40:-0.00,-7.57,-75.78	0/0:9:9,0:40:-0.00,-3.36,-30.55	./.:.:.:.:.	0/0:13:13,0:40:-0.00,-4.56,-43.47	0/1:24:12,12:40:-30.90,0.00,-32.36	0/1:13:5,8:40:-21.28,-0.00,-13.06	0/1:33:11,22:40:-60.50,0.00,-26.43	0/0:29:29,0:40:-0.00,-9.38,-95.16	./.:.:.:.:.	1/1:9:0,9:25:-27.61,-1.90,-0.01	0/1:135:64,71:40:-188.12,0.00,-166.98	0/0:39:39,0:40:-0.00,-12.38,-127.47	0/1:66:28,38:40:-102.26,0.00,-71.42	0/0:32:32,0:40:-0.00,-10.28,-104.85	0/1:89:40,49:40:-130.88,0.00,-103.27	0/1:152:76,76:40:-199.16,0.00,-200.63	0/1:16:7,9:40:-23.61,0.00,-18.62	0/1:18:11,7:40:-16.55,0.00,-30.94	0/1:30:11,19:40:-51.71,0.00,-27.33	0/1:33:19,14:40:-34.65,0.00,-52.27	0/0:119:119,0:40:0.00,-36.45,-385.92	0/0:35:35,0:40:-0.00,-11.18,-114.54	0/1:42:17,25:40:-67.48,0.00,-43.10	1/1:35:0,35:40:-111.61,-9.71,-0.00	0/1:32:18,14:40:-34.95,0.00,-49.34	0/1:40:21,19:40:-48.70,0.00,-56.63	0/1:54:29,24:40:-60.94,0.00,-78.56	0/1:38:19,19:40:-49.30,0.00,-50.77	0/0:34:34,0:40:-0.00,-10.88,-111.31	0/1:26:11,15:40:-39.99,0.00,-28.53	0/1:17:11,6:40:-13.62,-0.00,-31.24	0/0:17:17,0:40:-0.00,-5.77,-56.39	0/1:16:7,9:40:-23.61,0.00,-18.62	0/0:16:15,1:28:-0.00,-2.24,-46.70	0/0:15:15,0:40:-0.00,-5.17,-49.93	0/0:95:95,0:40:-0.00,-29.23,-308.39	0/0:85:85,0:40:0.00,-26.22,-276.08	0/0:14:14,0:40:-0.00,-4.87,-46.70	0/0:27:27,0:40:-0.00,-8.78,-88.70	0/0:33:33,0:40:-0.00,-10.58,-108.08	0/0:16:16,0:40:-0.00,-5.47,-53.16	0/1:15:4,11:40:-30.37,-0.00,-9.23	0/0:20:20,0:40:-0.00,-6.67,-66.08	0/1:17:7,9:40:-23.61,0.00,-18.62	0/0:87:87,0:40:0.00,-26.82,-282.54	0/0:149:149,0:40:0.00,-45.47,-482.84	0/0:343:343,0:40:0.00,-103.82,-1109.60	0/0:369:369,0:40:0.00,-111.64,-1193.60	0/0:363:363,0:40:0.00,-109.84,-1174.21	0/1:61:32,29:40:-74.69,0.00,-85.85	0/0:91:91,0:40:0.00,-28.03,-295.46	0/0:70:70,0:40:0.00,-21.71,-227.62	0/0:99:99,0:40:0.00,-30.43,-321.31	0/0:386:386,0:40:-0.00,-116.75,-1248.52	0/0:103:103,0:40:0.00,-31.63,-334.23	0/0:108:108,0:40:0.00,-33.14,-350.39	0/1:97:57,40:40:-99.40,0.00,-155.79	0/0:131:131,0:40:0.00,-40.06,-424.69	./.:.:.:.:.	0/0:114:113,1:40:0.00,-31.71,-363.31	0/1:192:100,92:40:-238.82,0.00,-266.14	0/0:282:282,0:40:0.00,-85.47,-912.53	0/0:140:140,0:40:0.00,-42.76,-453.77	0/0:68:68,0:40:0.00,-21.11,-221.16	0/0:65:64,0:40:0.00,-19.90,-208.23	0/0:190:189,0:40:0.00,-57.50,-612.07	0/0:45:45,0:40:-0.00,-14.19,-146.85	0/0:51:51,0:40:-0.00,-15.99,-166.24	0/0:66:66,0:40:-0.00,-20.51,-214.70	0/0:40:40,0:40:-0.00,-12.69,-130.70	0/0:44:44,0:40:-0.00,-13.89,-143.62	0/0:116:116,0:40:0.00,-35.54,-376.23	0/0:115:115,0:40:0.00,-35.24,-373.00	0/0:119:119,0:40:0.00,-36.45,-385.92	0/0:128:128,0:40:0.00,-39.15,-415.00	0/0:196:195,1:40:0.00,-56.38,-628.23	0/0:172:172,0:40:0.00,-52.39,-557.15	0/0:133:132,0:40:0.00,-40.36,-427.92	0/0:159:159,0:40:0.00,-48.48,-515.15	0/0:136:136,0:40:0.00,-41.56,-440.84	0/0:179:179,0:40:0.00,-54.49,-579.77	0/0:128:127,0:40:0.00,-38.85,-411.77	0/0:118:118,0:40:0.00,-36.15,-382.69	0/0:143:143,0:40:0.00,-43.67,-463.46	0/0:122:122,0:40:0.00,-37.35,-395.62	0/0:115:115,0:40:0.00,-35.24,-373.00	0/0:401:399,0:40:0.00,-120.66,-1290.52	0/0:108:108,0:40:0.00,-33.14,-350.39	0/0:148:148,0:40:0.00,-45.17,-479.61	./.:.:.:.:.	0/0:131:131,0:40:0.00,-40.06,-424.69	0/0:98:98,0:40:0.00,-30.13,-318.08	0/0:117:117,0:40:0.00,-35.85,-379.46	0/0:120:120,0:40:0.00,-36.75,-389.15	0/0:81:81,0:40:0.00,-25.02,-263.16	0/0:198:198,0:40:0.00,-60.21,-641.15	0/0:205:205,0:40:0.00,-62.31,-663.76	0/0:166:166,0:40:0.00,-50.58,-537.77	0/0:161:161,0:40:0.00,-49.08,-521.61	0/0:26:26,0:40:-0.00,-8.47,-85.47	0/0:16:16,0:40:-0.00,-5.47,-53.16	0/0:18:18,0:40:-0.00,-6.07,-59.62	0/0:16:16,0:40:-0.00,-5.47,-53.16	0/0:17:17,0:40:-0.00,-5.77,-56.39	0/0:19:19,0:40:-0.00,-6.37,-62.85	0/0:95:95,0:40:-0.00,-29.23,-308.39	0/0:14:14,0:40:-0.00,-4.87,-46.70	0/0:19:19,0:40:-0.00,-6.37,-62.85	./.:.:.:.:.	0/0:17:17,0:40:-0.00,-5.77,-56.39	0/0:25:25,0:40:-0.00,-8.17,-82.24	0/0:18:18,0:40:-0.00,-6.07,-59.62	0/0:22:22,0:40:-0.00,-7.27,-72.54	0/0:12:12,0:40:-0.00,-4.26,-40.24	0/0:23:23,0:40:-0.00,-7.57,-75.78	0/0:16:16,0:40:-0.00,-5.47,-53.16	0/0:20:20,0:40:-0.00,-6.67,-66.08	0/0:25:25,0:40:-0.00,-8.17,-82.24	0/0:128:128,0:40:0.00,-39.15,-415.00	0/0:80:80,0:40:0.00,-24.72,-259.93	0/0:144:144,0:40:0.00,-43.97,-466.69	0/1:93:48,44:40:-113.83,0.00,-128.22	0/0:96:95,0:40:0.00,-29.23,-308.39	1/1:143:3,139:40:-437.91,-32.20,0.00	0/0:139:139,0:40:-0.00,-42.46,-450.54	0/0:121:121,0:40:-0.00,-37.05,-392.38	0/0:145:144,0:40:0.00,-43.97,-466.69	0/0:140:140,0:40:0.00,-42.76,-453.77	0/0:98:98,0:40:0.00,-30.13,-318.08	0/1:121:65,56:40:-143.87,0.00,-174.42	./.:.:.:.:.	./.:.:.:.:.	0/1:73:36,37:40:-96.92,0.00,-95.16	0/0:82:82,0:40:0.00,-25.32,-266.39	0/1:165:79,86:40:-227.56,0.00,-206.41	0/0:81:81,0:40:0.00,-25.02,-263.16	0/0:103:103,0:40:0.00,-31.63,-334.23	0/0:185:185,0:40:-0.00,-56.30,-599.15	0/1:150:86,64:40:-160.99,0.00,-233.54	0/0:149:149,0:40:0.00,-45.47,-482.84	0/0:140:139,0:40:0.00,-42.46,-450.54	0/0:171:171,0:40:0.00,-52.09,-553.92	0/1:94:54,40:40:-100.30,0.00,-147.00	0/0:71:71,0:40:0.00,-22.01,-230.85	0/0:79:79,0:40:0.00,-24.42,-256.69	0/0:80:80,0:40:0.00,-24.72,-259.93	0/1:162:89,73:40:-186.46,0.00,-239.62	0/0:42:42,0:40:-0.00,-13.29,-137.16	0/1:81:38,43:40:-113.90,0.00,-99.22	0/0:220:220,0:40:0.00,-66.82,-712.22	0/1:114:49,65:40:-175.05,0.00,-124.83	0/0:168:168,0:40:0.00,-51.18,-544.23	0/1:173:87,86:40:-225.15,0.00,-229.85	0/0:159:159,0:40:0.00,-48.48,-515.15	0/0:163:162,0:40:0.00,-49.38,-524.84	0/0:165:165,0:40:0.00,-50.28,-534.54	0/0:208:208,0:40:-0.00,-63.22,-673.46	0/0:38:38,0:40:-0.00,-12.08,-124.24	0/1:193:107,86:40:-219.14,0.00,-288.45	0/0:144:144,0:40:0.00,-43.97,-466.69	0/0:64:64,0:40:0.00,-19.90,-208.23	0/0:148:148,0:40:0.00,-45.17,-479.61	0/1:23:15,8:40:-18.27,0.00,-42.36	0/0:44:44,0:40:-0.00,-13.89,-143.62	0/0:112:111,1:40:0.00,-31.11,-356.85	0/1:103:49,54:40:-142.82,0.00,-128.14	0/0:90:90,0:40:0.00,-27.72,-292.23	0/0:80:80,0:40:0.00,-24.72,-259.93	0/1:75:38,37:40:-96.32,0.00,-101.02	0/0:94:94,0:40:0.00,-28.93,-305.16	0/0:102:102,0:40:-0.00,-31.33,-331.00	0/1:58:30,28:40:-72.36,0.00,-80.29	0/0:177:177,0:40:0.00,-53.89,-573.30	0/0:150:150,0:40:-0.00,-45.77,-486.07	0/0:24:24,0:40:-0.00,-7.87,-79.01	0/0:49:49,0:40:-0.00,-15.39,-159.77	0/1:36:17,19:40:-49.90,0.00,-44.91	0/0:36:36,0:40:-0.00,-11.48,-117.77	0/0:34:34,0:40:-0.00,-10.88,-111.31	0/0:14:14,0:40:-0.00,-4.87,-46.70	0/0:27:27,0:40:-0.00,-8.78,-88.70	0/0:18:18,0:40:-0.00,-6.07,-59.62	0/0:14:14,0:40:-0.00,-4.87,-46.70	0/1:8:5,3:40:-6.63,-0.00,-14.56	0/0:110:110,0:40:0.00,-33.74,-356.85	0/0:115:115,0:40:0.00,-35.24,-373.00	0/0:92:92,0:40:0.00,-28.33,-298.69	0/0:82:82,0:40:0.00,-25.32,-266.39	0/0:16:16,0:40:-0.00,-5.47,-53.16	0/0:57:57,0:40:0.00,-17.80,-185.62	0/0:104:104,0:40:0.00,-31.94,-337.46	0/0:60:60,0:40:0.00,-18.70,-195.31	0/0:39:39,0:40:-0.00,-12.38,-127.47	0/0:33:33,0:40:-0.00,-10.58,-108.08	0/0:84:84,0:40:0.00,-25.92,-272.85	0/0:45:45,0:40:-0.00,-14.19,-146.85	0/0:42:42,0:40:-0.00,-13.29,-137.16	0/0:40:40,0:40:-0.00,-12.69,-130.70	0/0:16:15,1:28:-0.00,-2.24,-46.70	0/0:11:11,0:40:-0.00,-3.96,-37.01	0/0:16:16,0:40:-0.00,-5.47,-53.16	0/0:10:10,0:40:-0.00,-3.66,-33.78	0/0:32:31,0:40:-0.00,-9.98,-101.62	0/0:22:22,0:40:-0.00,-7.27,-72.54	0/0:299:299,0:40:0.00,-90.59,-967.45	0/0:169:169,0:40:0.00,-51.49,-547.46	0/0:97:97,0:40:0.00,-29.83,-314.85	0/0:102:102,0:40:-0.00,-31.33,-331.00	./.:.:.:.:.	./.:.:.:.:.	0/0:11:11,0:40:-0.00,-3.96,-37.01	0/0:25:25,0:40:-0.00,-8.17,-82.24	0/0:19:19,0:40:-0.00,-6.37,-62.85	0/0:23:23,0:40:-0.00,-7.57,-75.78	0/0:8:8,0:37:-0.00,-3.06,-27.32	0/0:16:16,0:40:-0.00,-5.47,-53.16	0/0:21:21,0:40:-0.00,-6.97,-69.31	0/0:19:19,0:40:-0.00,-6.37,-62.85	0/0:25:25,0:40:-0.00,-8.17,-82.24	0/0:25:25,0:40:-0.00,-8.17,-82.24	0/0:42:42,0:40:-0.00,-13.29,-137.16	0/0:25:25,0:40:-0.00,-8.17,-82.24	0/0:42:42,0:40:-0.00,-13.29,-137.16	0/0:33:33,0:40:-0.00,-10.58,-108.08	0/0:79:79,0:40:0.00,-24.42,-256.69	0/0:25:25,0:40:-0.00,-8.17,-82.24	0/0:145:145,0:40:-0.00,-44.27,-469.92	0/0:57:57,0:40:0.00,-17.80,-185.62	0/0:30:29,0:40:-0.00,-9.38,-95.16	0/0:104:104,0:40:0.00,-31.94,-337.46	0/0:103:103,0:40:0.00,-31.63,-334.23	0/0:12:12,0:40:-0.00,-4.26,-40.24	0/0:10:10,0:40:-0.00,-3.66,-33.78	0/0:20:20,0:40:-0.00,-6.67,-66.08	0/0:17:17,0:40:-0.00,-5.77,-56.39	0/0:15:15,0:40:-0.00,-5.17,-49.93	./.:.:.:.:.	0/0:21:21,0:40:-0.00,-6.97,-69.31	0/0:11:11,0:40:-0.00,-3.96,-37.01	0/0:18:18,0:40:-0.00,-6.07,-59.62	0/0:11:11,0:40:-0.00,-3.96,-37.01	0/0:13:13,0:40:-0.00,-4.56,-43.47	0/0:14:14,0:40:-0.00,-4.87,-46.70	0/0:93:93,0:40:0.00,-28.63,-301.92	0/0:167:167,0:40:0.00,-50.88,-541.00	0/1:120:69,51:40:-128.02,0.00,-187.64	0/0:97:96,1:40:0.00,-26.60,-308.39	0/0:22:22,0:40:-0.00,-7.27,-72.54	0/0:48:48,0:40:-0.00,-15.09,-156.54	0/0:9:9,0:40:-0.00,-3.36,-30.55	0/0:77:76,1:40:0.00,-20.58,-243.77	0/0:68:68,0:40:0.00,-21.11,-221.16	./.:.:.:.:.	0/1:68:34,34:40:-88.74,0.00,-90.21	0/1:86:42,44:40:-115.63,0.00,-110.64	0/0:84:84,0:40:0.00,-25.92,-272.85	0/0:20:20,0:40:-0.00,-6.67,-66.08	0/0:29:29,0:40:-0.00,-9.38,-95.16	0/1:31:17,14:40:-35.25,0.00,-46.41	0/0:50:50,0:40:-0.00,-15.69,-163.00	0/0:33:33,0:40:-0.00,-10.58,-108.08	0/0:70:70,0:40:0.00,-21.71,-227.62
250	60	.	G	C	.	PASS	NS=392;AF=0.056	GT:DP:AD:GQ:GL	0/0:27:26,0:40:-0.00,-8.92,-84.91	0/0:23:23,0:40:-0.00,-8.02,-75.31	0/0:8:8,0:40:-0.00,-3.51,-27.33	0/0:24:24,0:40:-0.00,-8.32,-78.51	0/0:12:12,0:40:-0.00,-4.71,-40.12	1/1:39:0,39:40:-123.01,-11.09,-0.00	0/1:34:21,13:40:-30.26,0.00,-57.58	0/0:28:28,0:40:-0.00,-9.52,-91.30	0/0:23:23,0:40:-0.00,-8.02,-75.31	0/0:26:26,0:40:-0.00,-8.92,-84.91	0/1:26:13,13:40:-32.66,0.00,-34.40	./.:.:.:.:.	0/1:18:11,7:40:-15.88,0.00,-30.41	0/1:19:8,11:40:-28.37,0.00,-20.51	0/1:17:9,8:40:-19.38,0.00,-24.31	0/0:21:21,0:40:-0.00,-7.42,-68.91	0/0:23:23,0:40:-0.00,-8.02,-75.31	1/1:12:0,12:36:-36.65,-2.97,-0.00	0/1:15:8,7:40:-16.78,0.00,-21.72	0/1:52:27,25:40:-63.23,0.00,-71.36	1/1:56:0,56:40:-177.39,-16.21,0.00	0/1:75:34,41:40:-107.49,0.00,-86.84	0/0:79:79,0:40:0.00,-24.86,-254.44	0/0:60:60,0:40:-0.00,-19.15,-193.66	0/0:20:20,0:40:-0.00,-7.12,-65.71	0/0:25:25,0:40:-0.00,-8.62,-81.71	0/0:42:42,0:40:-0.00,-13.73,-136.09	./.:.:.:.:.	0/0:50:50,0:40:-0.00,-16.14,-161.68	0/0:30:30,0:40:-0.00,-10.12,-97.70	0/0:56:56,0:40:-0.00,-17.94,-180.87	0/0:50:50,0:40:-0.00,-16.14,-161.68	0/0:107:107,0:40:-0.00,-33.28,-344.01	0/0:72:72,0:40:-0.00,-22.76,-232.05	0/0:51:51,0:40:0.00,-16.44,-164.88	0/0:73:73,0:40:0.00,-23.06,-235.25	0/0:78:78,0:40:-0.00,-24.56,-251.24	0/0:14:14,0:40:-0.00,-5.31,-46.52	0/0:6:6,0:35:-0.00,-2.91,-20.93	0/0:14:14,0:40:-0.00,-5.31,-46.52	0/0:6:6,0:35:-0.00,-2.91,-20.93	0/0:32:32,0:40:-0.00,-10.73,-104.10	0/0:23:23,0:40:-0.00,-8.02,-75.31	0/0:36:36,0:40:-0.00,-11.93,-116.89	0/0:33:33,0:40:-0.00,-11.03,-107.30	0/0:29:29,0:40:-0.00,-9.82,-94.50	0/0:67:67,0:40:0.00,-21.25,-216.06	0/0:37:37,0:40:-0.00,-12.23,-120.09	0/0:10:10,0:40:-0.00,-4.11,-33.73	0/0:15:15,0:40:-0.00,-5.61,-49.72	0/0:17:17,0:40:-0.00,-6.21,-56.12	0/0:12:12,0:40:-0.00,-4.71,-40.12	0/0:14:14,0:40:-0.00,-5.31,-46.52	0/0:10:10,0:40:-0.00,-4.11,-33.73	0/0:7:7,0:39:-0.00,-3.21,-24.13	0/0:25:25,0:40:-0.00,-8.62,-81.71	0/0:6:6,0:35:-0.00,-2.91,-20.93	./.:.:.:.:.	0/0:10:10,0:40:-0.00,-4.11,-33.73	0/0:16:16,0:40:-0.00,-5.91,-52.92	0/0:12:12,0:40:-0.00,-4.71,-40.12	0/0:18:18,0:40:-0.00,-6.52,-59.32	0/0:16:16,0:40:-0.00,-5.91,-52.92	0/0:8:8,0:40:-0.00,-3.51,-27.33	0/0:14:14,0:40:-0.00,-5.31,-46.52	0/0:120:120,0:40:0.00,-37.19,-385.59	0/1:32:13,19:40:-50.05,0.00,-32.60	0/0:61:61,0:40:0.00,-19.45,-196.86	0/1:34:18,16:40:-39.85,0.00,-47.99	0/0:86:86,0:40:0.00,-26.97,-276.83	0/1:150:66,84:40:-222.48,0.00,-166.64	0/0:15:15,0:40:-0.00,-5.61,-49.72	0/0:16:16,0:40:-0.00,-5.91,-52.92	0/0:14:14,0:40:-0.00,-5.31,-46.52	0/0:16:16,0:40:-0.00,-5.91,-52.92	0/0:85:85,0:40:0.00,-26.67,-273.63	0/0:36:36,0:40:-0.00,-11.93,-116.89	0/0:30:30,0:40:-0.00,-10.12,-97.70	0/0:34:34,0:40:-0.00,-11.33,-110.50	0/0:21:21,0:40:-0.00,-7.42,-68.91	0/0:23:23,0:40:-0.00,-8.02,-75.31	0/1:32:14,18:40:-46.85,0.00,-35.80	0/1:38:20,18:40:-45.05,0.00,-53.18	0/0:33:33,0:40:-0.00,-11.03,-107.30	0/1:25:15,10:40:-23.37,0.00,-41.10	0/0:14:14,0:40:-0.00,-5.31,-46.52	0/0:15:15,0:40:-0.00,-5.61,-49.72	0/0:17:17,0:40:-0.00,-6.21,-56.12	0/0:13:13,0:40:-0.00,-5.01,-43.32	0/0:9:9,0:40:-0.00,-3.81,-30.53	0/1:62:38,24:40:-57.02,0.00,-103.54	1/1:53:0,53:40:-167.80,-15.30,0.00	0/1:25:16,9:40:-20.17,0.00,-44.30	0/0:22:22,0:40:-0.00,-7.72,-72.11	0/0:21:21,0:40:-0.00,-7.42,-68.91	0/1:19:8,11:40:-28.37,0.00,-20.51	0/0:16:16,0:40:-0.00,-5.91,-52.92	0/0:10:10,0:40:-0.00,-4.11,-33.73	0/0:17:17,0:40:-0.00,-6.21,-56.12	0/0:117:117,0:40:0.00,-36.29,-375.99	0/0:165:165,0:40:0.00,-50.73,-529.53	0/0:367:366,1:40:0.00,-108.28,-1169.29	0/0:324:324,0:40:-0.00,-98.55,-1038.14	0/0:319:319,0:40:-0.00,-97.04,-1022.14	0/0:47:47,0:40:-0.00,-15.24,-152.08	0/0:86:86,0:40:0.00,-26.97,-276.83	0/0:81:81,0:40:0.00,-25.46,-260.84	0/0:69:69,0:40:0.00,-21.85,-222.45	0/0:413:410,1:40:0.00,-121.51,-1310.03	0/0:81:81,0:40:0.00,-25.46,-260.84	0/0:86:86,0:40:0.00,-26.97,-276.83	0/0:97:97,0:40:-0.00,-30.28,-312.02	0/0:125:125,0:40:0.00,-38.70,-401.58	0/0:75:75,0:40:0.00,-23.66,-241.65	0/0:72:72,0:40:-0.00,-22.76,-232.05	0/0:200:200,0:40:0.00,-61.25,-641.49	0/0:256:256,0:40:-0.00,-78.10,-820.62	0/0:119:119,0:40:-0.00,-36.89,-382.39	0/0:53:53,0:40:-0.00,-17.04,-171.27	0/0:68:68,0:40:0.00,-21.55,-219.25	0/0:152:152,0:40:0.00,-46.82,-487.95	0/0:32:32,0:40:-0.00,-10.73,-104.10	0/0:30:30,0:40:-0.00,-10.12,-97.70	0/0:25:25,0:40:-0.00,-8.62,-81.71	0/0:44:44,0:40:-0.00,-14.34,-142.48	0/0:42:42,0:40:-0.00,-13.73,-136.09	0/0:88:88,0:40:-0.00,-27.57,-283.23	0/0:80:80,0:40:-0.00,-25.16,-257.64	0/0:79:79,0:40:0.00,-24.86,-254.44	0/0:94:94,0:40:0.00,-29.37,-302.42	0/0:155:155,0:40:0.00,-47.72,-497.55	0/0:140:140,0:40:0.00,-43.21,-449.56	0/0:110:110,0:40:0.00,-34.19,-353.60	0/0:157:157,0:40:0.00,-48.32,-503.94	0/0:123:122,0:40:0.00,-37.79,-391.99	0/0:133:133,0:40:-0.00,-41.10,-427.17	0/0:81:81,0:40:0.00,-25.46,-260.84	0/0:82:82,0:40:0.00,-25.76,-264.04	0/0:123:123,0:40:-0.00,-38.10,-395.19	0/0:76:76,0:40:-0.00,-23.96,-244.84	0/0:118:118,0:40:0.00,-36.59,-379.19	0/0:434:433,0:40:0.00,-131.33,-1386.80	0/0:85:84,0:40:0.00,-26.37,-270.43	0/0:138:138,0:40:0.00,-42.61,-443.17	0/0:231:230,0:40:0.00,-70.28,-737.45	0/0:135:135,0:40:0.00,-41.70,-433.57	0/0:85:85,0:40:0.00,-26.67,-273.63	0/0:111:111,0:40:0.00,-34.49,-356.80	0/0:111:111,0:40:0.00,-34.49,-356.80	0/0:89:89,0:40:0.00,-27.87,-286.43	0/0:196:196,0:40:0.00,-60.05,-628.70	0/0:161:161,0:40:0.00,-49.52,-516.74	0/0:151:151,0:40:0.00,-46.52,-484.75	0/0:124:124,0:40:-0.00,-38.40,-398.38	0/0:13:12,1:24:-0.01,-1.82,-36.93	0/0:17:17,0:40:-0.00,-6.21,-56.12	0/0:21:21,0:40:-0.00,-7.42,-68.91	0/0:22:22,0:40:-0.00,-7.72,-72.11	0/0:13:13,0:40:-0.00,-5.01,-43.32	0/0:16:16,0:40:-0.00,-5.91,-52.92	0/0:66:66,0:40:0.00,-20.95,-212.86	0/0:11:11,0:40:-0.00,-4.41,-36.93	0/0:16:16,0:40:-0.00,-5.91,-52.92	0/0:20:20,0:40:-0.00,-7.12,-65.71	0/0:13:13,0:40:-0.00,-5.01,-43.32	0/0:22:22,0:40:-0.00,-7.72,-72.11	0/0:22:22,0:40:-0.00,-7.72,-72.11	0/0:14:14,0:40:-0.00,-5.31,-46.52	0/0:18:18,0:40:-0.00,-6.52,-59.32	0/0:21:21,0:40:-0.00,-7.42,-68.91	0/0:15:15,0:40:-0.00,-5.61,-49.72	0/0:23:23,0:40:-0.00,-8.02,-75.31	0/0:24:24,0:40:-0.00,-8.32,-78.51	0/1:94:52,42:40:-104.97,0.00,-138.70	0/0:120:120,0:40:0.00,-37.19,-385.59	0/0:126:125,0:40:0.00,-38.70,-401.58	0/0:114:114,0:40:0.00,-35.39,-366.40	0/0:113:112,0:40:0.00,-34.79,-360.00	0/0:161:160,0:40:0.00,-49.22,-513.54	0/0:135:135,0:40:0.00,-41.70,-433.57	0/0:114:113,0:40:0.00,-35.09,-363.20	0/1:157:69,88:40:-233.17,0.00,-174.13	0/0:153:152,0:40:0.00,-46.82,-487.95	1/1:117:0,116:40:-369.32,-34.25,0.00	0/0:135:135,0:40:0.00,-41.70,-433.57	1/1:151:1,150:40:-474.88,-41.58,0.00	0/0:165:165,0:40:0.00,-50.73,-529.53	0/0:103:103,0:40:0.00,-32.08,-331.21	0/0:83:83,0:40:0.00,-26.06,-267.24	0/0:167:167,0:40:-0.00,-51.33,-535.93	0/1:115:51,64:40:-169.03,0.00,-129.19	0/1:117:58,59:40:-152.44,0.00,-150.98	0/0:211:211,0:40:0.00,-64.56,-676.68	0/0:143:143,0:40:0.00,-44.11,-459.16	0/1:167:75,92:40:-242.96,0.00,-190.32	0/0:159:159,0:40:-0.00,-48.92,-510.34	0/0:181:180,0:40:0.00,-55.24,-577.52	0/0:76:76,0:40:-0.00,-23.96,-244.84	0/0:80:80,0:40:-0.00,-25.16,-257.64	0/0:106:106,0:40:0.00,-32.98,-340.81	0/0:122:122,0:40:0.00,-37.79,-391.99	0/0:188:188,0:40:-0.00,-57.64,-603.11	0/0:178:178,0:40:0.00,-54.64,-571.12	0/0:112:112,0:40:0.00,-34.79,-360.00	0/0:205:205,0:40:-0.00,-62.76,-657.48	0/0:117:117,0:40:0.00,-36.29,-375.99	0/0:151:150,1:40:0.00,-43.32,-478.35	0/0:186:186,0:40:-0.00,-57.04,-596.71	0/0:120:120,0:40:0.00,-37.19,-385.59	0/0:203:201,0:40:0.00,-61.55,-644.69	0/0:216:216,0:40:0.00,-66.07,-692.67	0/0:221:220,0:40:0.00,-67.27,-705.47	0/1:75:35,40:40:-104.29,0.00,-90.04	0/0:225:225,0:40:0.00,-68.77,-721.46	0/0:216:216,0:40:0.00,-66.07,-692.67	0/1:127:59,67:40:-175.32,0.00,-151.47	0/0:209:209,0:40:-0.00,-63.96,-670.28	0/1:60:37,23:40:-54.42,0.00,-100.95	0/0:86:86,0:40:0.00,-26.97,-276.83	0/0:159:158,1:40:0.00,-45.72,-503.94	0/0:95:94,0:40:0.00,-29.37,-302.42	0/0:86:85,0:40:0.00,-26.67,-273.63	0/0:75:75,0:40:0.00,-23.66,-241.65	0/0:47:47,0:40:-0.00,-15.24,-152.08	0/0:90:90,0:40:0.00,-28.17,-289.63	0/0:100:100,0:40:0.00,-31.18,-321.61	0/0:45:45,0:40:-0.00,-14.64,-145.68	0/1:127:60,66:40:-172.12,0.00,-154.67	0/0:136:136,0:40:-0.00,-42.00,-436.77	0/0:25:25,0:40:-0.00,-8.62,-81.71	0/0:35:35,0:40:-0.00,-11.63,-113.70	0/0:27:27,0:40:-0.00,-9.22,-88.11	0/0:28:28,0:40:-0.00,-9.52,-91.30	0/0:34:34,0:40:-0.00,-11.33,-110.50	0/0:14:14,0:40:-0.00,-5.31,-46.52	0/0:24:24,0:40:-0.00,-8.32,-78.51	0/1:17:9,8:40:-19.38,0.00,-24.31	0/0:19:19,0:40:-0.00,-6.82,-62.52	0/0:18:18,0:40:-0.00,-6.52,-59.32	0/0:107:107,0:40:-0.00,-33.28,-344.01	0/0:90:90,0:40:0.00,-28.17,-289.63	0/0:64:64,0:40:-0.00,-20.35,-206.46	0/0:75:75,0:40:0.00,-23.66,-241.65	0/0:21:21,0:40:-0.00,-7.42,-68.91	0/0:32:32,0:40:-0.00,-10.73,-104.10	0/0:104:104,0:40:0.00,-32.38,-334.41	0/0:54:54,0:40:0.00,-17.34,-174.47	0/0:42:41,0:40:-0.00,-13.43,-132.89	0/0:35:35,0:40:-0.00,-11.63,-113.70	0/0:77:77,0:40:0.00,-24.26,-248.04	0/0:44:44,0:40:-0.00,-14.34,-142.48	0/0:38:37,0:40:-0.00,-12.23,-120.09	0/0:38:38,0:40:-0.00,-12.53,-123.29	0/0:13:13,0:40:-0.00,-5.01,-43.32	0/0:14:14,0:40:-0.00,-5.31,-46.52	0/0:10:10,0:40:-0.00,-4.11,-33.73	0/0:6:6,0:35:-0.00,-2.91,-20.93	0/0:25:25,0:40:-0.00,-8.62,-81.71	0/0:41:41,0:40:-0.00,-13.43,-132.89	0/0:335:335,0:40:-0.00,-101.86,-1073.32	0/0:172:172,0:40:0.00,-52.83,-551.93	0/0:64:64,0:40:-0.00,-20.35,-206.46	0/0:69:69,0:40:0.00,-21.85,-222.45	0/0:53:53,0:40:-0.00,-17.04,-171.27	0/0:12:12,0:40:-0.00,-4.71,-40.12	0/0:11:11,0:40:-0.00,-4.41,-36.93	0/0:22:22,0:40:-0.00,-7.72,-72.11	0/0:12:12,0:40:-0.00,-4.71,-40.12	0/0:17:17,0:40:-0.00,-6.21,-56.12	0/0:20:20,0:40:-0.00,-7.12,-65.71	0/0:22:22,0:40:-0.00,-7.72,-72.11	./.:.:.:.:.	0/0:13:13,0:40:-0.00,-5.01,-43.32	0/0:13:13,0:40:-0.00,-5.01,-43.32	0/0:18:18,0:40:-0.00,-6.52,-59.32	0/0:31:31,0:40:-0.00,-10.43,-100.90	0/0:31:31,0:40:-0.00,-10.43,-100.90	0/0:18:18,0:40:-0.00,-6.52,-59.32	0/0:35:34,0:40:-0.00,-11.33,-110.50	0/0:66:66,0:40:0.00,-20.95,-212.86	0/0:32:32,0:40:-0.00,-10.73,-104.10	0/0:150:150,0:40:0.00,-46.22,-481.55	0/0:47:47,0:40:-0.00,-15.24,-152.08	0/0:30:30,0:40:-0.00,-10.12,-97.70	0/0:84:84,0:40:-0.00,-26.37,-270.43	0/0:78:78,0:40:-0.00,-24.56,-251.24	0/0:13:13,0:40:-0.00,-5.01,-43.32	0/0:17:16,0:40:-0.00,-5.91,-52.92	0/0:15:15,0:40:-0.00,-5.61,-49.72	0/0:22:22,0:40:-0.00,-7.72,-72.11	0/0:13:13,0:40:-0.00,-5.01,-43.32	0/0:12:12,0:40:-0.00,-4.71,-40.12	0/0:19:19,0:40:-0.00,-6.82,-62.52	0/0:7:7,0:39:-0.00,-3.21,-24.13	0/0:16:16,0:40:-0.00,-5.91,-52.92	0/0:6:6,0:35:-0.00,-2.91,-20.93	0/0:12:12,0:40:-0.00,-4.71,-40.12	0/0:16:16,0:40:-0.00,-5.91,-52.92	0/0:72:72,0:40:-0.00,-22.76,-232.05	0/0:198:198,0:40:0.00,-60.65,-635.09	0/0:83:83,0:40:0.00,-26.06,-267.24	0/0:84:84,0:40:-0.00,-26.37,-270.43	1/1:33:0,33:40:-103.82,-9.29,-0.00	0/1:50:18,32:40:-86.22,0.00,-43.18	0/0:12:12,0:40:-0.00,-4.71,-40.12	0/0:55:55,0:40:-0.00,-17.64,-177.67	0/0:63:63,0:40:-0.00,-20.05,-203.26	0/0:89:89,0:40:0.00,-27.87,-286.43	0/0:76:76,0:40:-0.00,-23.96,-244.84	0/0:61:61,0:40:0.00,-19.45,-196.86	0/0:68:68,0:40:0.00,-21.55,-219.25	0/1:21:11,10:40:-24.57,0.00,-29.51	0/1:15:9,6:40:-13.58,-0.00,-24.91	0/0:25:25,0:40:-0.00,-8.62,-81.71	0/0:27:27,0:40:-0.00,-9.22,-88.11	0/0:27:27,0:40:-0.00,-9.22,-88.11	0/0:91:91,0:40:-0.00,-28.47,-292.83
254	12	.	A	G	.	PASS	NS=365;AF=0.241	GT:DP:AD:GQ:GL	0/0:24:23,1:40:-0.00,-3.85,-86.46	0/0:20:20,0:40:-0.00,-6.54,-78.66	0/0:23:23,0:40:-0.00,-7.45,-90.36	0/0:22:22,0:40:-0.00,-7.14,-86.46	0/0:9:9,0:39:-0.00,-3.23,-35.76	0/1:70:14,56:40:-196.77,0.00,-33.67	1/1:134:0,134:40:-521.85,-40.18,0.00	1/1:104:1,103:40:-397.07,-27.26,0.00	0/1:53:10,43:40:-151.20,0.00,-23.19	1/1:100:0,100:40:-389.27,-29.95,0.00	0/0:22:22,0:40:-0.00,-7.14,-86.46	1/1:43:0,43:40:-167.00,-12.80,-0.00	0/1:35:10,25:40:-86.43,0.00,-28.61	0/1:61:16,45:40:-156.59,0.00,-44.18	./.:.:.:.:.	0/1:32:17,15:40:-48.34,0.00,-56.80	1/1:74:0,74:40:-287.88,-22.13,0.00	1/1:74:0,74:40:-287.88,-22.13,0.00	1/1:47:0,47:40:-182.60,-14.00,-0.00	0/1:84:27,57:40:-196.46,0.00,-80.15	1/1:127:0,127:40:-494.55,-38.08,0.00	0/1:115:56,59:40:-194.93,0.00,-183.90	1/1:172:0,172:40:-670.02,-51.62,0.00	1/1:150:0,150:40:-584.24,-45.00,0.00	1/1:107:1,106:40:-408.77,-28.16,0.00	1/1:79:0,79:40:-307.38,-23.63,0.00	1/1:113:0,113:40:-439.96,-33.86,0.00	0/0:116:116,0:40:0.00,-35.44,-453.00	0/1:74:66,8:40:-8.40,-0.00,-235.23	./.:.:.:.:.	0/1:143:55,88:40:-299.58,0.00,-171.57	0/1:64:25,39:40:-132.29,0.00,-78.37	0/1:158:56,102:40:-349.66,0.00,-170.96	0/1:156:64,92:40:-311.27,0.00,-202.75	0/1:89:41,48:40:-159.86,0.00,-133.23	1/1:161:1,160:40:-619.33,-44.41,0.00	0/1:125:55,70:40:-234.81,0.00,-176.99	1/1:114:0,114:40:-443.86,-34.16,0.00	0/0:17:17,0:40:-0.00,-5.64,-66.96	0/0:28:26,2:16:-0.03,-1.18,-94.28	0/0:20:20,0:40:-0.00,-6.54,-78.66	0/1:87:18,69:40:-242.35,0.00,-44.15	1/1:138:0,138:40:-537.45,-41.39,0.00	0/1:111:17,94:40:-332.61,0.00,-33.03	0/1:116:27,89:40:-311.61,0.00,-70.52	0/1:108:47,61:40:-204.83,0.00,-150.91	1/1:157:1,156:40:-603.73,-43.21,0.00	./.:.:.:.:.	0/0:10:10,0:40:-0.00,-3.53,-39.66	0/0:42:42,0:40:-0.00,-13.16,-164.44	0/1:60:15,45:40:-156.89,0.00,-40.58	0/0:17:17,0:40:-0.00,-5.64,-66.96	0/0:14:14,0:40:-0.00,-4.74,-55.26	0/0:14:14,0:40:-0.00,-4.74,-55.26	0/0:7:7,0:33:-0.00,-2.63,-27.97	0/0:18:18,0:40:-0.00,-5.94,-70.86	0/0:7:7,0:33:-0.00,-2.63,-27.97	0/0:17:17,0:40:-0.00,-5.64,-66.96	0/0:16:16,0:40:-0.00,-5.34,-63.06	0/0:27:27,0:40:-0.00,-8.65,-105.95	0/0:18:18,0:40:-0.00,-5.94,-70.86	0/0:19:19,0:40:-0.00,-6.24,-74.76	0/0:26:26,0:40:-0.00,-8.35,-102.05	0/0:10:10,0:40:-0.00,-3.53,-39.66	0/0:18:18,0:40:-0.00,-5.94,-70.86	0/1:303:132,171:40:-575.08,0.00,-423.67	0/1:75:35,40:40:-132.88,0.00,-114.05	1/1:152:0,152:40:-592.04,-45.60,0.00	1/1:95:0,95:40:-369.77,-28.45,0.00	1/1:212:0,212:40:-826.00,-63.66,0.00	1/1:246:0,246:40:-958.58,-73.89,0.00	1/1:67:0,67:40:-260.59,-20.02,0.00	0/0:20:19,1:33:-0.00,-2.64,-70.86	1/1:58:0,58:40:-225.49,-17.31,0.00	1/1:72:0,72:40:-280.09,-21.52,0.00	1/1:132:0,132:40:-514.05,-39.58,0.00	1/1:108:0,108:40:-420.46,-32.36,0.00	1/1:94:0,94:40:-365.87,-28.15,0.00	1/1:112:0,112:40:-436.06,-33.56,0.00	1/1:105:0,105:40:-408.77,-31.46,0.00	1/1:121:0,121:40:-471.16,-36.27,0.00	1/1:132:1,131:40:-506.25,-35.68,0.00	0/1:99:49,50:40:-164.65,0.00,-161.42	0/0:37:37,0:40:-0.00,-11.66,-144.95	./.:.:.:.:.	1/1:40:0,40:40:-155.31,-11.89,-0.00	1/1:32:0,32:40:-124.11,-9.48,-0.00	0/1:30:12,18:40:-60.64,0.00,-37.91	1/1:39:0,39:40:-151.41,-11.59,-0.00	0/1:29:10,19:40:-64.84,0.00,-30.41	0/1:100:28,72:40:-250.13,0.00,-79.23	1/1:164:0,164:40:-638.83,-49.21,0.00	0/0:47:46,1:40:-0.00,-10.77,-176.14	1/1:90:0,90:40:-350.27,-26.94,0.00	0/1:93:44,49:40:-162.56,0.00,-143.73	./.:.:.:.:.	1/1:65:0,65:40:-252.79,-19.42,0.00	0/1:42:13,29:40:-99.92,0.00,-38.20	0/1:44:11,33:40:-114.91,0.00,-29.80	0/1:86:61,25:40:-71.08,0.00,-212.12	1/1:112:0,112:40:-436.06,-33.56,0.00	./.:.:.:.:.	0/1:327:191,136:40:-431.37,0.00,-646.51	0/0:356:356,0:40:0.00,-107.67,-1388.85	./.:.:.:.:.	./.:.:.:.:.	./.:.:.:.:.	./.:.:.:.:.	./.:.:.:.:.	0/0:99:99,0:40:0.00,-30.32,-386.71	0/0:105:104,1:40:0.00,-28.23,-402.31	0/1:137:49,88:40:-301.39,0.00,-149.98	0/0:133:133,0:40:0.00,-40.55,-519.29	0/1:110:51,59:40:-196.43,0.00,-165.91	1/1:164:0,164:40:-638.83,-49.21,0.00	0/1:161:92,69:40:-220.08,0.00,-310.43	0/0:335:333,2:40:0.00,-93.55,-1291.36	0/0:162:162,0:40:0.00,-49.28,-632.37	0/0:83:83,0:40:-0.00,-25.50,-324.32	0/0:84:84,0:40:0.00,-25.81,-328.22	0/0:210:210,0:40:0.00,-63.73,-819.54	0/0:44:44,0:40:-0.00,-13.77,-172.24	0/0:48:48,0:40:-0.00,-14.97,-187.84	0/0:48:48,0:40:-0.00,-14.97,-187.84	0/0:42:41,1:40:-0.00,-9.26,-156.64	0/0:33:33,0:40:-0.00,-10.46,-129.35	0/0:97:97,0:40:0.00,-29.72,-378.91	0/0:83:83,0:40:-0.00,-25.50,-324.32	0/0:89:89,0:40:0.00,-27.31,-347.71	0/0:119:119,0:40:-0.00,-36.34,-464.70	0/0:202:202,0:40:-0.00,-61.32,-788.34	0/0:143:143,0:40:0.00,-43.56,-558.28	0/0:138:137,1:40:0.00,-38.16,-530.99	0/0:134:132,1:40:0.00,-36.65,-511.49	0/0:104:104,0:40:0.00,-31.82,-406.21	0/0:153:153,0:40:0.00,-46.57,-597.27	0/0:100:99,0:40:0.00,-30.32,-386.71	0/0:65:65,0:40:0.00,-20.09,-254.13	./.:.:.:.:.	./.:.:.:.:.	./.:.:.:.:.	./.:.:.:.:.	0/0:91:91,0:40:0.00,-27.91,-355.51	0/0:141:140,1:40:0.00,-39.06,-542.68	0/0:278:278,0:40:0.00,-84.19,-1084.70	0/0:155:155,0:40:0.00,-47.17,-605.07	0/0:65:65,0:40:0.00,-20.09,-254.13	0/0:130:130,0:40:0.00,-39.65,-507.59	0/0:122:122,0:40:0.00,-37.24,-476.39	0/0:81:81,0:40:0.00,-24.90,-316.52	0/0:188:187,1:40:0.00,-53.21,-725.95	0/0:171:171,0:40:-0.00,-51.99,-667.46	0/0:147:146,1:40:0.00,-40.87,-566.08	0/0:150:150,0:40:0.00,-45.67,-585.58	0/0:10:10,0:40:-0.00,-3.53,-39.66	0/0:11:11,0:40:-0.00,-3.83,-43.56	0/0:14:14,0:40:-0.00,-4.74,-55.26	0/0:19:19,0:40:-0.00,-6.24,-74.76	0/0:23:23,0:40:-0.00,-7.45,-90.36	0/0:21:21,0:40:-0.00,-6.84,-82.56	0/0:66:66,0:40:0.00,-20.39,-258.03	0/0:11:11,0:40:-0.00,-3.83,-43.56	./.:.:.:.:.	0/0:19:19,0:40:-0.00,-6.24,-74.76	0/0:24:24,0:40:-0.00,-7.75,-94.25	0/0:23:23,0:40:-0.00,-7.45,-90.36	0/0:18:18,0:40:-0.00,-5.94,-70.86	0/0:10:10,0:40:-0.00,-3.53,-39.66	0/0:13:13,0:40:-0.00,-4.44,-51.36	0/0:21:21,0:40:-0.00,-6.84,-82.56	0/0:19:19,0:40:-0.00,-6.24,-74.76	0/0:22:22,0:40:-0.00,-7.14,-86.46	0/0:17:17,0:40:-0.00,-5.64,-66.96	0/1:123:70,53:40:-169.12,0.00,-236.08	0/0:123:123,0:40:0.00,-37.54,-480.29	1/1:133:0,133:40:-517.95,-39.88,0.00	0/0:136:134,2:40:0.00,-33.66,-515.39	0/1:133:82,51:40:-158.32,0.00,-279.87	0/0:178:178,0:40:0.00,-54.10,-694.76	0/0:131:131,0:40:0.00,-39.95,-511.49	0/1:120:73,46:40:-143.03,0.00,-248.99	0/1:164:105,59:40:-180.18,0.00,-360.22	0/0:168:168,0:40:0.00,-51.09,-655.77	./.:.:.:.:.	./.:.:.:.:.	0/0:151:151,0:40:0.00,-45.97,-589.48	0/1:145:76,69:40:-224.89,0.00,-252.86	0/1:75:45,30:40:-93.89,0.00,-153.05	0/0:115:112,3:40:0.00,-23.44,-425.70	0/0:153:153,0:40:0.00,-46.57,-597.27	0/1:122:73,49:40:-153.83,0.00,-248.08	0/0:152:152,0:40:0.00,-46.27,-593.38	0/0:195:195,0:40:0.00,-59.21,-761.05	0/0:131:131,0:40:0.00,-39.95,-511.49	0/0:158:158,0:40:0.00,-48.08,-616.77	0/1:128:79,49:40:-152.02,0.00,-269.67	0/0:183:183,0:40:0.00,-55.60,-714.26	./.:.:.:.:.	0/0:141:141,0:40:0.00,-42.96,-550.48	1/1:101:1,100:40:-385.37,-26.35,0.00	0/0:169:169,0:40:0.00,-51.39,-659.66	0/1:144:87,57:40:-178.40,0.00,-296.05	0/0:166:166,0:40:0.00,-50.48,-647.97	0/1:166:88,78:40:-253.67,0.00,-293.33	0/1:233:141,92:40:-288.09,0.00,-479.83	0/0:148:147,1:40:0.00,-41.17,-569.98	0/0:150:148,1:40:0.00,-41.47,-573.88	0/0:179:179,0:40:0.00,-54.40,-698.66	0/1:121:85,36:40:-103.44,0.00,-295.18	./.:.:.:.:.	0/0:194:194,0:40:0.00,-58.91,-757.15	0/1:118:73,45:40:-139.43,0.00,-249.29	0/1:101:73,28:40:-78.26,0.00,-254.40	0/1:193:131,62:40:-183.15,0.00,-452.88	0/0:263:263,0:40:0.00,-79.68,-1026.21	0/1:107:79,28:40:-76.46,0.00,-275.99	0/0:268:263,5:40:0.00,-61.69,-1006.71	0/1:67:41,26:40:-80.70,0.00,-139.86	0/0:127:127,0:40:-0.00,-38.75,-495.89	./.:.:.:.:.	0/0:92:92,0:40:-0.00,-28.21,-359.41	0/0:127:126,0:40:0.00,-38.45,-491.99	./.:.:.:.:.	0/0:82:82,0:40:0.00,-25.20,-320.42	0/0:122:122,0:40:0.00,-37.24,-476.39	0/0:126:126,0:40:0.00,-38.45,-491.99	./.:.:.:.:.	0/0:163:163,0:40:0.00,-49.58,-636.27	0/0:212:212,0:40:0.00,-64.33,-827.34	0/1:72:9,63:40:-223.47,-0.00,-13.57	0/1:66:13,53:40:-186.28,0.00,-30.97	0/1:108:52,56:40:-185.34,0.00,-170.41	0/0:43:43,0:40:-0.00,-13.47,-168.34	0/1:59:14,45:40:-157.19,0.00,-36.98	0/0:33:33,0:40:-0.00,-10.46,-129.35	0/0:36:36,0:40:-0.00,-11.36,-141.05	0/0:19:19,0:40:-0.00,-6.24,-74.76	0/0:21:21,0:40:-0.00,-6.84,-82.56	0/0:14:14,0:40:-0.00,-4.74,-55.26	0/0:103:103,0:40:0.00,-31.52,-402.31	0/0:117:117,0:40:0.00,-35.74,-456.90	0/0:106:106,0:40:-0.00,-32.43,-414.00	0/0:94:93,1:40:0.00,-24.92,-359.41	0/0:51:51,0:40:-0.00,-15.87,-199.54	0/0:61:61,0:40:0.00,-18.88,-238.53	0/0:94:93,1:40:0.00,-24.92,-359.41	0/0:98:97,1:40:0.00,-26.12,-375.01	0/0:67:67,0:40:0.00,-20.69,-261.93	0/0:46:46,0:40:-0.00,-14.37,-180.04	0/0:72:72,0:40:0.00,-22.19,-281.42	0/0:89:89,0:40:0.00,-27.31,-347.71	0/0:28:28,0:40:-0.00,-8.95,-109.85	0/0:43:43,0:40:-0.00,-13.47,-168.34	0/0:31:31,0:40:-0.00,-9.85,-121.55	0/0:28:28,0:40:-0.00,-8.95,-109.85	0/0:17:17,0:40:-0.00,-5.64,-66.96	0/0:8:8,0:36:-0.00,-2.93,-31.87	0/0:14:14,0:40:-0.00,-4.74,-55.26	0/0:22:22,0:40:-0.00,-7.14,-86.46	./.:.:.:.:.	0/0:217:217,0:40:0.00,-65.83,-846.84	0/0:92:92,0:40:-0.00,-28.21,-359.41	0/0:78:78,0:40:0.00,-24.00,-304.82	0/0:69:69,0:40:0.00,-21.29,-269.73	0/0:18:18,0:40:-0.00,-5.94,-70.86	0/0:18:18,0:40:-0.00,-5.94,-70.86	0/0:22:22,0:40:-0.00,-7.14,-86.46	0/0:24:24,0:40:-0.00,-7.75,-94.25	0/0:20:19,1:33:-0.00,-2.64,-70.86	0/0:11:11,0:40:-0.00,-3.83,-43.56	0/0:22:22,0:40:-0.00,-7.14,-86.46	0/0:15:15,0:40:-0.00,-5.04,-59.16	0/0:15:15,0:40:-0.00,-5.04,-59.16	0/0:14:14,0:40:-0.00,-4.74,-55.26	0/0:30:30,0:40:-0.00,-9.55,-117.65	0/0:42:42,0:40:-0.00,-13.16,-164.44	0/0:32:32,0:40:-0.00,-10.15,-125.45	0/0:35:35,0:40:-0.00,-11.06,-137.15	0/0:26:26,0:40:-0.00,-8.35,-102.05	0/0:129:127,1:40:0.00,-35.15,-491.99	0/0:58:57,1:40:-0.00,-14.08,-219.03	0/0:163:162,1:40:0.00,-45.68,-628.47	0/0:123:123,0:40:0.00,-37.54,-480.29	0/0:64:64,0:40:0.00,-19.79,-250.23	0/0:85:85,0:40:0.00,-26.11,-332.12	0/0:135:135,0:40:0.00,-41.15,-527.09	0/0:11:11,0:40:-0.00,-3.83,-43.56	0/0:18:18,0:40:-0.00,-5.94,-70.86	0/0:24:23,1:40:-0.00,-3.85,-86.46	0/0:19:19,0:40:-0.00,-6.24,-74.76	0/0:9:9,0:39:-0.00,-3.23,-35.76	0/0:9:9,0:39:-0.00,-3.23,-35.76	0/0:17:17,0:40:-0.00,-5.64,-66.96	0/0:20:20,0:40:-0.00,-6.54,-78.66	0/0:20:20,0:40:-0.00,-6.54,-78.66	0/0:23:23,0:40:-0.00,-7.45,-90.36	0/0:11:11,0:40:-0.00,-3.83,-43.56	0/0:16:16,0:40:-0.00,-5.34,-63.06	0/0:74:73,0:40:0.00,-22.49,-285.32	0/0:195:195,0:40:0.00,-59.21,-761.05	0/0:139:138,1:40:0.00,-38.46,-534.88	1/1:151:0,151:40:-588.14,-45.30,0.00	1/1:71:0,71:40:-276.19,-21.22,0.00	0/1:71:29,42:40:-141.88,0.00,-91.86	0/1:34:12,22:40:-75.03,0.00,-36.71	1/1:161:1,160:40:-619.33,-44.41,0.00	./.:.:.:.:.	0/1:169:82,87:40:-287.86,0.00,-269.03	1/1:185:0,185:40:-720.72,-55.53,0.00	0/0:129:128,1:40:0.00,-35.45,-495.89	0/1:131:59,72:40:-240.80,0.00,-190.78	0/0:24:24,0:40:-0.00,-7.75,-94.25	0/1:41:8,33:40:-115.82,0.00,-19.00	0/0:37:37,0:40:-0.00,-11.66,-144.95	0/0:24:24,0:40:-0.00,-7.75,-94.25	0/0:30:29,1:40:-0.00,-5.65,-109.85	0/0:66:65,1:40:0.00,-16.49,-250.23
255	71	.	A	C	.	PASS	NS=388;AF=0.129	GT:DP:AD:GQ:GL	0/0:62:62,0:40:-0.00,-19.29,-190.96	0/0:51:51,0:40:-0.00,-15.99,-157.32	0/0:40:40,0:40:-0.00,-12.68,-123.69	0/0:67:67,0:40:0.00,-20.80,-206.24	0/0:67:67,0:40:0.00,-20.80,-206.24	1/1:125:0,125:40:-380.84,-36.86,0.00	0/0:93:92,1:40:0.00,-25.56,-279.63	0/1:89:51,37:40:-86.02,0.00,-130.21	./.:.:.:.:.	0/1:65:32,33:40:-80.71,0.00,-79.03	0/1:54:31,23:40:-53.44,0.00,-79.28	0/1:15:8,7:40:-16.24,-0.00,-20.67	0/0:45:45,0:40:-0.00,-14.18,-138.97	0/0:62:62,0:40:-0.00,-19.29,-190.96	0/1:78:42,35:40:-83.22,0.00,-106.00	0/1:29:19,10:40:-21.20,0.00,-50.10	0/0:58:58,0:40:-0.00,-18.09,-178.72	0/1:43:21,22:40:-53.69,0.00,-52.01	0/1:30:19,11:40:-23.96,0.00,-49.80	0/0:139:139,0:40:0.00,-42.44,-426.40	0/0:140:139,0:40:0.00,-42.44,-426.40	0/1:128:56,72:40:-181.02,0.00,-133.47	0/0:191:191,0:40:0.00,-58.08,-585.40	0/1:143:74,67:40:-161.82,0.00,-184.60	./.:.:.:.:.	0/1:69:36,33:40:-79.51,0.00,-90.06	0/1:93:53,40:40:-93.69,0.00,-134.82	0/0:125:124,0:40:0.00,-37.93,-380.53	0/0:91:91,0:40:0.00,-28.01,-279.63	0/0:69:68,0:40:0.00,-21.10,-209.30	0/0:105:105,0:40:0.00,-32.22,-322.44	0/0:70:69,1:40:0.00,-18.64,-209.30	0/0:151:151,0:40:0.00,-46.05,-463.09	0/0:130:129,0:40:0.00,-39.44,-395.82	0/0:94:94,0:40:-0.00,-28.92,-288.80	0/0:108:108,0:40:-0.00,-33.12,-331.61	0/0:128:128,0:40:-0.00,-39.14,-392.76	0/1:71:42,29:40:-66.67,0.00,-107.80	0/0:48:48,0:40:-0.00,-15.09,-148.15	0/0:57:56,1:40:-0.00,-14.73,-169.55	0/0:39:39,0:40:-0.00,-12.38,-120.63	0/0:107:107,0:40:0.00,-32.82,-328.55	0/0:120:120,0:40:-0.00,-36.73,-368.30	./.:.:.:.:.	0/0:138:138,0:40:0.00,-42.14,-423.34	0/1:83:43,40:40:-96.70,0.00,-107.25	0/1:161:93,67:40:-156.11,0.00,-236.99	0/0:48:48,0:40:-0.00,-15.09,-148.15	0/0:54:54,0:40:0.00,-16.89,-166.49	0/0:52:52,0:40:0.00,-16.29,-160.38	0/0:77:77,0:40:0.00,-23.80,-236.82	0/0:44:44,0:40:-0.00,-13.88,-135.92	0/0:22:22,0:40:-0.00,-7.27,-68.65	0/0:46:46,0:40:-0.00,-14.48,-142.03	0/0:34:34,0:40:-0.00,-10.88,-105.34	0/0:62:62,0:40:-0.00,-19.29,-190.96	0/0:34:34,0:40:-0.00,-10.88,-105.34	0/0:37:37,0:40:-0.00,-11.78,-114.51	0/0:49:49,0:40:-0.00,-15.39,-151.20	0/0:66:66,0:40:0.00,-20.50,-203.19	0/0:31:30,1:40:-0.00,-6.92,-90.05	0/0:55:55,0:40:0.00,-17.19,-169.55	0/0:73:73,0:40:-0.00,-22.60,-224.59	0/0:28:28,0:40:-0.00,-9.07,-86.99	0/0:28:28,0:40:-0.00,-9.07,-86.99	0/0:227:227,0:40:-0.00,-68.90,-695.48	0/1:53:26,27:40:-65.97,0.00,-64.29	0/1:89:44,45:40:-110.19,0.00,-108.50	1/1:60:0,60:40:-182.09,-17.32,0.00	0/0:150:150,0:40:0.00,-45.75,-460.03	1/1:235:1,234:40:-711.07,-66.87,0.00	0/1:44:21,23:40:-56.44,0.00,-51.71	0/1:42:23,19:40:-44.82,0.00,-58.42	0/1:50:27,23:40:-54.64,0.00,-68.25	0/1:38:12,26:40:-67.42,0.00,-25.99	0/1:163:79,84:40:-207.19,0.00,-193.28	1/1:62:1,61:40:-182.09,-14.86,-0.00	0/1:60:35,25:40:-57.75,0.00,-89.70	0/1:82:40,42:40:-103.12,0.00,-98.38	0/1:103:55,48:40:-115.15,0.00,-137.93	0/1:81:40,41:40:-100.36,0.00,-98.68	1/1:96:0,96:40:-292.16,-28.14,0.00	1/1:94:1,93:40:-279.93,-24.48,0.00	0/0:63:63,0:40:0.00,-19.60,-194.01	0/0:65:65,0:40:0.00,-20.20,-200.13	0/1:36:11,25:40:-64.97,0.00,-23.53	0/1:32:8,24:40:-63.11,0.00,-15.56	0/0:38:38,0:40:-0.00,-12.08,-117.57	0/0:22:22,0:40:-0.00,-7.27,-68.65	0/0:29:29,0:40:-0.00,-9.37,-90.05	0/0:170:168,0:40:0.00,-51.16,-515.07	0/0:143:143,0:40:0.00,-43.65,-438.63	0/0:70:70,0:40:-0.00,-21.70,-215.42	0/0:69:69,0:40:0.00,-21.40,-212.36	0/1:91:39,52:40:-130.99,0.00,-92.61	0/0:66:65,1:40:0.00,-17.44,-197.07	0/1:50:21,29:40:-72.99,0.00,-49.90	0/0:34:33,1:40:-0.00,-7.82,-99.22	0/0:41:41,0:40:-0.00,-12.98,-126.74	0/1:67:31,36:40:-89.28,0.00,-75.37	0/1:109:55,54:40:-131.69,0.00,-136.13	./.:.:.:.:.	0/0:238:238,0:40:0.00,-72.21,-729.11	0/1:242:119,123:40:-302.69,0.00,-291.83	0/0:88:88,0:40:-0.00,-27.11,-270.46	0/1:147:60,86:40:-218.42,0.00,-140.29	0/0:115:115,0:40:0.00,-35.23,-353.01	0/0:152:151,0:40:0.00,-46.05,-463.09	0/0:264:263,0:40:0.00,-79.72,-805.56	0/0:191:191,0:40:0.00,-58.08,-585.40	0/0:162:162,0:40:0.00,-49.36,-496.73	0/0:190:189,0:40:0.00,-57.48,-579.29	0/0:210:210,0:40:0.00,-63.79,-643.50	0/0:146:144,0:40:0.00,-43.95,-441.69	0/0:153:152,0:40:0.00,-46.35,-466.15	0/0:114:113,0:40:0.00,-34.63,-346.90	0/0:268:268,0:40:0.00,-81.23,-820.85	0/0:164:162,2:40:0.00,-43.85,-490.61	0/0:73:72,1:40:0.00,-19.54,-218.47	0/0:85:85,0:40:0.00,-26.21,-261.28	0/0:244:242,2:40:0.00,-67.90,-735.23	0/0:83:83,0:40:0.00,-25.61,-255.17	0/0:143:143,0:40:0.00,-43.65,-438.63	0/0:75:75,0:40:0.00,-23.20,-230.71	0/0:70:70,0:40:-0.00,-21.70,-215.42	0/0:119:119,0:40:-0.00,-36.43,-365.25	0/0:145:145,0:40:0.00,-44.25,-444.75	0/0:168:168,0:40:0.00,-51.16,-515.07	0/0:187:186,0:40:0.00,-56.57,-570.11	0/0:187:187,0:40:0.00,-56.88,-573.17	0/0:279:279,0:40:0.00,-84.54,-854.48	0/0:279:279,0:40:0.00,-84.54,-854.48	0/0:207:206,0:40:0.00,-62.59,-631.27	0/0:266:264,0:40:0.00,-80.03,-808.61	0/0:183:182,0:40:0.00,-55.37,-557.88	0/0:239:239,0:40:0.00,-72.51,-732.17	0/0:198:197,0:40:0.00,-59.88,-603.75	0/0:159:159,0:40:0.00,-48.46,-487.55	0/0:218:216,0:40:0.00,-65.59,-661.84	0/0:137:137,0:40:-0.00,-41.84,-420.28	0/0:152:152,0:40:-0.00,-46.35,-466.15	0/0:238:238,0:40:0.00,-72.21,-729.11	./.:.:.:.:.	0/0:186:185,1:40:0.00,-53.52,-564.00	0/0:319:318,1:40:0.00,-93.50,-970.67	0/0:141:139,1:40:0.00,-39.69,-423.34	0/0:97:96,0:40:0.00,-29.52,-294.92	0/0:183:183,0:40:0.00,-55.67,-560.94	0/0:156:155,1:40:0.00,-44.50,-472.27	./.:.:.:.:.	0/0:210:208,2:40:0.00,-57.68,-631.27	0/0:206:206,0:40:0.00,-62.59,-631.27	0/0:170:168,1:40:0.00,-48.41,-512.02	0/0:171:171,0:40:0.00,-52.07,-524.25	0/0:66:66,0:40:0.00,-20.50,-203.19	0/0:45:45,0:40:-0.00,-14.18,-138.97	0/0:45:45,0:40:-0.00,-14.18,-138.97	0/0:35:35,0:40:-0.00,-11.18,-108.40	0/0:35:35,0:40:-0.00,-11.18,-108.40	0/0:29:29,0:40:-0.00,-9.37,-90.05	0/0:131:127,0:40:0.00,-38.84,-389.71	0/0:45:45,0:40:-0.00,-14.18,-138.97	0/0:58:58,0:40:-0.00,-18.09,-178.72	0/0:47:47,0:40:-0.00,-14.78,-145.09	0/0:51:51,0:40:-0.00,-15.99,-157.32	0/0:73:73,0:40:-0.00,-22.60,-224.59	0/0:59:59,0:40:-0.00,-18.39,-181.78	0/0:51:50,0:40:0.00,-15.69,-154.26	0/0:61:61,0:40:0.00,-18.99,-187.90	0/0:57:57,0:40:0.00,-17.79,-175.67	0/0:59:59,0:40:-0.00,-18.39,-181.78	0/0:41:41,0:40:-0.00,-12.98,-126.74	0/0:47:47,0:40:-0.00,-14.78,-145.09	0/0:84:84,0:40:0.00,-25.91,-258.22	0/1:83:39,44:40:-108.93,0.00,-95.02	0/0:109:108,0:40:0.00,-33.12,-331.61	0/0:108:108,0:40:-0.00,-33.12,-331.61	0/0:91:90,0:40:0.00,-27.71,-276.57	./.:.:.:.:.	0/0:108:108,0:40:-0.00,-33.12,-331.61	0/1:124:68,56:40:-133.30,0.00,-171.37	0/0:146:144,0:40:0.00,-43.95,-441.69	0/1:129:76,53:40:-122.62,0.00,-194.33	0/0:93:93,0:40:0.00,-28.61,-285.74	0/0:101:101,0:40:0.00,-31.02,-310.21	0/0:135:134,0:40:0.00,-40.94,-411.11	0/0:132:132,0:40:0.00,-40.34,-405.00	0/0:52:51,0:40:0.00,-15.99,-157.32	0/1:81:38,43:40:-106.48,0.00,-92.56	./.:.:.:.:.	0/0:93:93,0:40:0.00,-28.61,-285.74	0/0:96:96,0:40:-0.00,-29.52,-294.92	./.:.:.:.:.	0/0:99:99,0:40:0.00,-30.42,-304.09	0/0:121:120,0:40:0.00,-36.73,-368.30	0/0:113:113,0:40:0.00,-34.63,-346.90	0/0:114:114,0:40:0.00,-34.93,-349.96	0/0:82:82,0:40:0.00,-25.31,-252.11	0/1:59:19,39:40:-101.16,0.00,-41.38	0/1:70:31,39:40:-97.55,0.00,-74.47	0/1:83:45,38:40:-90.59,0.00,-113.37	1/1:140:0,140:40:-426.70,-41.37,0.00	0/0:68:67,0:40:0.00,-20.80,-206.24	0/0:80:80,0:40:0.00,-24.71,-245.99	0/0:219:219,0:40:0.00,-66.50,-671.02	0/1:77:37,40:40:-98.50,0.00,-90.71	0/1:112:65,47:40:-109.39,0.00,-165.80	0/0:141:141,0:40:-0.00,-43.05,-432.52	0/1:90:46,44:40:-106.83,0.00,-114.32	0/1:132:71,61:40:-146.18,0.00,-178.13	0/0:128:128,0:40:-0.00,-39.14,-392.76	0/0:125:125,0:40:0.00,-38.24,-383.59	0/0:47:47,0:40:-0.00,-14.78,-145.09	0/0:135:135,0:40:0.00,-41.24,-414.17	0/1:142:61,81:40:-204.33,0.00,-144.55	0/0:40:40,0:40:-0.00,-12.68,-123.69	./.:.:.:.:.	0/0:24:24,0:40:-0.00,-7.87,-74.76	0/1:48:28,20:40:-46.07,0.00,-71.91	0/0:88:88,0:40:-0.00,-27.11,-270.46	0/1:119:67,51:40:-119.81,0.00,-170.11	0/1:106:54,52:40:-126.48,0.00,-133.97	0/0:118:114,3:40:0.00,-26.66,-340.78	0/0:91:90,0:40:0.00,-27.71,-276.57	0/0:132:132,0:40:0.00,-40.34,-405.00	0/0:147:147,0:40:0.00,-44.85,-450.86	0/0:68:68,0:40:-0.00,-21.10,-209.30	0/0:202:201,0:40:0.00,-61.08,-615.98	0/0:174:174,0:40:-0.00,-52.97,-533.42	0/1:103:64,39:40:-87.63,0.00,-165.45	0/0:92:92,0:40:-0.00,-28.31,-282.69	0/0:88:87,1:40:0.00,-24.05,-264.34	0/0:93:93,0:40:0.00,-28.61,-285.74	0/0:93:93,0:40:0.00,-28.61,-285.74	0/0:43:43,0:40:-0.00,-13.58,-132.86	0/1:54:27,27:40:-65.67,0.00,-67.05	0/1:43:20,23:40:-56.75,0.00,-48.95	0/0:32:32,0:40:-0.00,-10.27,-99.22	0/0:24:24,0:40:-0.00,-7.87,-74.76	0/0:131:131,0:40:-0.00,-40.04,-401.94	0/0:152:152,0:40:-0.00,-46.35,-466.15	0/0:119:119,0:40:-0.00,-36.43,-365.25	0/0:118:118,0:40:0.00,-36.13,-362.19	0/0:48:48,0:40:-0.00,-15.09,-148.15	0/0:74:73,1:40:0.00,-19.84,-221.53	0/0:132:131,1:40:0.00,-37.28,-398.88	0/0:111:111,0:40:0.00,-34.03,-340.78	0/0:77:77,0:40:0.00,-23.80,-236.82	0/0:56:55,1:40:-0.00,-14.43,-166.49	0/0:102:102,0:40:0.00,-31.32,-313.26	0/0:78:78,0:40:0.00,-24.10,-239.88	0/0:100:100,0:40:0.00,-30.72,-307.15	0/0:97:97,0:40:0.00,-29.82,-297.98	0/0:53:53,0:40:0.00,-16.59,-163.44	0/0:76:76,0:40:0.00,-23.50,-233.76	0/0:34:34,0:40:-0.00,-10.88,-105.34	0/0:20:20,0:40:-0.00,-6.67,-62.53	0/0:86:86,0:40:0.00,-26.51,-264.34	0/0:76:75,0:40:0.00,-23.20,-230.71	0/0:242:242,0:40:-0.00,-73.41,-741.35	0/1:179:152,27:40:-28.09,0.00,-411.68	0/0:122:122,0:40:0.00,-37.33,-374.42	0/0:126:126,0:40:0.00,-38.54,-386.65	0/0:142:142,0:40:-0.00,-43.35,-435.57	0/0:37:37,0:40:-0.00,-11.78,-114.51	0/0:61:61,0:40:0.00,-18.99,-187.90	0/0:80:80,0:40:0.00,-24.71,-245.99	0/0:73:72,1:40:0.00,-19.54,-218.47	0/0:85:85,0:40:0.00,-26.21,-261.28	0/0:49:49,0:40:-0.00,-15.39,-151.20	0/0:77:77,0:40:0.00,-23.80,-236.82	0/0:35:35,0:40:-0.00,-11.18,-108.40	0/0:60:60,0:40:0.00,-18.69,-184.84	0/0:56:56,0:40:0.00,-17.49,-172.61	0/0:86:85,0:40:0.00,-26.21,-261.28	0/0:91:90,0:40:0.00,-27.71,-276.57	0/0:91:91,0:40:0.00,-28.01,-279.63	0/0:86:85,0:40:0.00,-26.21,-261.28	0/0:102:101,0:40:0.00,-31.02,-310.21	0/0:138:135,0:40:0.00,-41.24,-414.17	0/0:43:43,0:40:-0.00,-13.58,-132.86	0/0:223:222,1:40:0.00,-64.64,-677.13	0/0:90:89,0:40:0.00,-27.41,-273.51	0/0:45:45,0:40:-0.00,-14.18,-138.97	0/0:105:105,0:40:0.00,-32.22,-322.44	0/0:159:159,0:40:0.00,-48.46,-487.55	0/0:37:37,0:40:-0.00,-11.78,-114.51	0/0:57:55,1:40:-0.00,-14.43,-166.49	0/0:84:83,1:40:0.00,-22.85,-252.11	0/0:53:53,0:40:0.00,-16.59,-163.44	0/0:53:52,1:40:-0.00,-13.53,-157.32	0/0:48:47,1:40:-0.00,-12.03,-142.03	0/0:66:65,1:40:0.00,-17.44,-197.07	0/0:55:54,0:40:0.00,-16.89,-166.49	0/0:70:70,0:40:-0.00,-21.70,-215.42	0/0:27:27,0:40:-0.00,-8.77,-83.93	0/0:33:31,2:40:-0.00,-4.46,-90.05	0/0:44:42,1:40:-0.00,-10.52,-126.74	0/0:125:124,1:40:0.00,-35.18,-377.48	0/0:154:154,0:40:0.00,-46.95,-472.27	0/0:139:139,0:40:0.00,-42.44,-426.40	0/1:135:75,60:40:-142.22,0.00,-189.46	0/1:47:20,26:40:-65.02,0.00,-48.05	0/1:63:28,35:40:-87.43,0.00,-67.40	0/1:29:16,13:40:-30.38,0.00,-40.93	0/0:110:110,0:40:-0.00,-33.73,-337.73	0/0:96:96,0:40:-0.00,-29.52,-294.92	0/0:142:142,0:40:-0.00,-43.35,-435.57	0/0:129:129,0:40:0.00,-39.44,-395.82	0/0:105:105,0:40:0.00,-32.22,-322.44	0/1:128:54,74:40:-187.13,0.00,-127.36	0/0:39:38,0:40:-0.00,-12.08,-117.57	0/1:53:30,23:40:-53.74,0.00,-76.52	0/0:88:87,0:40:0.00,-26.81,-267.40	0/0:98:98,0:40:-0.00,-30.12,-301.03	0/0:88:88,0:40:-0.00,-27.11,-270.46	0/0:137:137,0:40:-0.00,-41.84,-420.28
280	216	.	G	A	.	PASS	NS=385;AF=0.051	GT:DP:AD:GQ:GL	0/0:12:12,0:40:-0.00,-4.74,-29.98	0/0:23:23,0:40:-0.00,-8.03,-56.00	0/0:21:21,0:40:-0.00,-7.43,-51.27	0/0:11:10,0:40:-0.00,-4.14,-25.25	0/0:17:17,0:40:-0.00,-6.23,-41.81	0/0:8:8,0:40:-0.00,-3.54,-20.52	0/0:25:25,0:40:-0.00,-8.63,-60.73	0/0:29:29,0:40:-0.00,-9.82,-70.19	0/1:26:15,11:40:-17.09,0.00,-28.15	./.:.:.:.:.	0/0:16:16,0:40:-0.00,-5.93,-39.44	0/0:20:20,0:40:-0.00,-7.13,-48.90	0/0:19:18,1:40:-0.00,-4.47,-41.81	0/0:18:17,0:40:-0.00,-6.23,-41.81	0/0:19:19,0:40:-0.00,-6.83,-46.54	0/0:9:9,0:40:-0.00,-3.84,-22.89	./.:.:.:.:.	0/0:18:18,0:40:-0.00,-6.53,-44.17	0/0:9:9,0:40:-0.00,-3.84,-22.89	0/0:14:14,0:40:-0.00,-5.34,-34.71	./.:.:.:.:.	0/0:44:44,0:40:-0.00,-14.31,-105.67	0/0:58:58,0:40:0.00,-18.50,-138.78	0/0:35:35,0:40:-0.00,-11.62,-84.38	0/0:20:20,0:40:-0.00,-7.13,-48.90	0/0:15:15,0:40:-0.00,-5.63,-37.08	0/0:28:28,0:40:-0.00,-9.52,-67.82	1/1:107:0,107:40:-251.47,-31.56,-0.00	0/1:49:29,20:40:-31.50,0.00,-54.38	0/0:68:68,0:40:0.00,-21.49,-162.43	0/1:82:31,51:40:-94.94,0.00,-49.24	0/1:38:25,13:40:-18.23,0.00,-48.21	1/1:97:0,97:40:-227.82,-28.56,0.00	./.:.:.:.:.	1/1:66:1,65:40:-149.77,-16.93,0.00	0/1:82:40,42:40:-73.66,0.00,-70.53	0/1:88:48,40:40:-67.13,0.00,-87.65	0/0:29:29,0:40:-0.00,-9.82,-70.19	1/1:9:0,9:28:-19.69,-2.24,-0.00	0/1:14:11,3:23:-1.77,-0.01,-22.29	1/1:19:0,19:40:-43.34,-5.23,-0.00	0/0:20:20,0:40:-0.00,-7.13,-48.90	0/0:22:22,0:40:-0.00,-7.73,-53.63	0/1:29:13,16:40:-28.02,0.00,-22.52	0/0:38:38,0:40:-0.00,-12.52,-91.48	0/0:15:15,0:40:-0.00,-5.63,-37.08	0/0:51:50,0:40:0.00,-16.11,-119.86	0/1:109:62,46:40:-75.34,0.00,-114.78	0/0:7:7,0:39:-0.00,-3.24,-18.16	0/0:9:8,1:20:-0.01,-1.49,-18.17	0/0:13:12,1:33:-0.00,-2.67,-27.62	0/0:9:9,0:40:-0.00,-3.84,-22.89	0/0:10:8,1:20:-0.01,-1.49,-18.17	0/0:17:17,0:40:-0.00,-6.23,-41.81	0/0:9:9,0:40:-0.00,-3.84,-22.89	0/0:22:22,0:40:-0.00,-7.73,-53.63	0/0:4:4,0:29:-0.00,-2.35,-11.06	0/0:9:8,0:40:-0.00,-3.54,-20.52	0/0:10:10,0:40:-0.00,-4.14,-25.25	0/0:19:18,0:40:-0.00,-6.53,-44.17	0/0:12:12,0:40:-0.00,-4.74,-29.98	0/0:16:16,0:40:-0.00,-5.93,-39.44	0/0:18:18,0:40:-0.00,-6.53,-44.17	0/0:8:8,0:40:-0.00,-3.54,-20.52	0/0:10:10,0:40:-0.00,-4.14,-25.25	0/0:162:160,0:40:0.00,-49.01,-380.02	0/0:86:86,0:40:0.00,-26.87,-205.00	0/0:88:88,0:40:-0.00,-27.47,-209.73	0/0:36:35,0:40:-0.00,-11.62,-84.38	0/0:121:120,1:40:0.00,-34.98,-283.05	0/0:148:146,1:40:0.00,-42.76,-344.54	0/0:18:18,0:40:-0.00,-6.53,-44.17	0/0:22:22,0:40:-0.00,-7.73,-53.63	0/0:23:23,0:40:-0.00,-8.03,-56.00	0/0:13:13,0:40:-0.00,-5.04,-32.35	0/0:54:54,0:40:-0.00,-17.30,-129.32	0/1:16:7,9:40:-15.35,-0.00,-12.22	0/0:19:19,0:40:-0.00,-6.83,-46.54	0/0:25:25,0:40:-0.00,-8.63,-60.73	0/0:17:17,0:40:-0.00,-6.23,-41.81	0/0:26:26,0:40:-0.00,-8.93,-63.09	0/0:28:28,0:40:-0.00,-9.52,-67.82	0/0:5:5,0:33:-0.00,-2.64,-13.43	0/0:33:33,0:40:-0.00,-11.02,-79.65	0/0:13:13,0:40:-0.00,-5.04,-32.35	0/0:17:17,0:40:-0.00,-6.23,-41.81	0/0:14:14,0:40:-0.00,-5.34,-34.71	0/0:12:12,0:40:-0.00,-4.74,-29.98	0/1:16:8,7:40:-10.92,-0.00,-14.89	0/0:22:22,0:40:-0.00,-7.73,-53.63	0/0:26:26,0:40:-0.00,-8.93,-63.09	0/0:34:34,0:40:-0.00,-11.32,-82.01	0/0:18:18,0:40:-0.00,-6.53,-44.17	0/0:12:12,0:40:-0.00,-4.74,-29.98	0/0:19:19,0:40:-0.00,-6.83,-46.54	0/0:16:16,0:40:-0.00,-5.93,-39.44	0/0:17:17,0:40:-0.00,-6.23,-41.81	0/0:13:12,1:33:-0.00,-2.67,-27.62	0/0:15:15,0:40:-0.00,-5.63,-37.08	0/0:124:123,0:40:0.00,-37.94,-292.51	0/0:194:194,0:40:0.00,-59.18,-460.43	0/0:304:302,0:40:0.00,-91.49,-715.87	0/0:450:445,0:40:0.00,-134.27,-1054.08	0/0:392:389,0:40:0.00,-117.52,-921.63	0/0:31:31,0:40:-0.00,-10.42,-74.92	0/0:59:59,0:40:0.00,-18.80,-141.14	1/1:39:0,39:40:-90.64,-11.21,-0.00	0/0:57:57,0:40:0.00,-18.20,-136.41	0/0:163:160,0:40:0.00,-49.01,-380.02	0/1:70:35,32:40:-54.49,0.00,-63.19	0/1:47:28,16:40:-23.53,0.00,-53.51	0/0:62:61,0:40:0.00,-19.40,-145.87	0/0:72:71,1:40:0.00,-20.32,-167.16	0/0:60:60,0:40:0.00,-19.10,-143.51	0/0:36:36,0:40:-0.00,-11.92,-86.75	0/0:225:216,1:40:0.00,-63.70,-510.10	0/1:322:156,157:40:-276.54,0.00,-275.78	0/0:90:90,0:40:0.00,-28.07,-214.46	0/0:80:80,0:40:-0.00,-25.08,-190.81	0/0:61:60,1:40:0.00,-17.03,-141.14	0/0:107:107,0:40:-0.00,-33.16,-254.67	0/0:24:24,0:40:-0.00,-8.33,-58.36	0/0:30:30,0:40:-0.00,-10.12,-72.55	0/0:26:26,0:40:-0.00,-8.93,-63.09	0/0:17:17,0:40:-0.00,-6.23,-41.81	0/0:21:21,0:40:-0.00,-7.43,-51.27	0/0:70:70,0:40:0.00,-22.09,-167.16	0/0:37:37,0:40:-0.00,-12.22,-89.11	0/0:66:66,0:40:-0.00,-20.89,-157.70	0/0:68:67,0:40:0.00,-21.19,-160.06	0/0:104:102,2:40:0.00,-27.53,-238.11	0/0:89:87,0:40:0.00,-27.17,-207.37	0/0:94:92,0:40:0.00,-28.67,-219.19	0/0:76:76,0:40:0.00,-23.88,-181.35	0/0:56:56,0:40:0.00,-17.90,-134.05	0/0:81:81,0:40:0.00,-25.38,-193.18	0/0:55:55,0:40:0.00,-17.60,-131.68	0/0:50:48,1:40:-0.00,-13.44,-112.76	0/0:60:59,0:40:0.00,-18.80,-141.14	0/0:55:54,0:40:0.00,-17.30,-129.32	0/0:60:59,0:40:0.00,-18.80,-141.14	0/0:331:325,2:40:0.00,-94.24,-765.54	0/0:81:80,1:40:0.00,-23.01,-188.45	0/0:118:117,1:40:0.00,-34.08,-275.96	0/0:211:207,3:40:0.00,-56.88,-484.09	0/0:95:95,0:40:0.00,-29.57,-226.29	0/0:54:54,0:40:-0.00,-17.30,-129.32	0/0:108:106,2:40:0.00,-28.73,-247.57	0/0:104:104,0:40:0.00,-32.26,-247.57	0/0:59:59,0:40:0.00,-18.80,-141.14	0/0:161:161,0:40:0.00,-49.31,-382.39	0/0:119:118,1:40:0.00,-34.38,-278.32	0/0:139:139,0:40:0.00,-42.73,-330.35	0/0:98:97,0:40:0.00,-30.17,-231.02	0/0:19:19,0:40:-0.00,-6.83,-46.54	0/0:11:11,0:40:-0.00,-4.44,-27.62	0/0:13:13,0:40:-0.00,-5.04,-32.35	0/0:16:16,0:40:-0.00,-5.93,-39.44	0/0:13:12,0:40:-0.00,-4.74,-29.98	0/0:12:12,0:40:-0.00,-4.74,-29.98	0/0:53:53,0:40:0.00,-17.00,-126.95	0/0:11:10,0:40:-0.00,-4.14,-25.25	0/0:11:11,0:40:-0.00,-4.44,-27.62	./.:.:.:.:.	0/0:13:13,0:40:-0.00,-5.04,-32.35	0/0:15:15,0:40:-0.00,-5.63,-37.08	./.:.:.:.:.	0/0:16:16,0:40:-0.00,-5.93,-39.44	0/0:22:22,0:40:-0.00,-7.73,-53.63	0/0:20:19,1:40:-0.00,-4.77,-44.17	0/0:13:13,0:40:-0.00,-5.04,-32.35	0/0:13:13,0:40:-0.00,-5.04,-32.35	0/0:18:17,0:40:-0.00,-6.23,-41.81	0/0:117:117,0:40:-0.00,-36.15,-278.32	0/0:105:104,0:40:0.00,-32.26,-247.57	0/0:137:134,0:40:0.00,-41.23,-318.53	0/0:86:86,0:40:0.00,-26.87,-205.00	0/1:136:58,78:40:-142.65,0.00,-96.94	0/0:139:139,0:40:0.00,-42.73,-330.35	0/0:127:126,0:40:0.00,-38.84,-299.61	0/0:126:126,0:40:-0.00,-38.84,-299.61	1/1:176:0,176:40:-414.66,-52.20,0.00	0/1:130:66,63:40:-109.26,0.00,-117.96	0/0:116:115,0:40:0.00,-35.55,-273.59	0/0:131:129,0:40:0.00,-39.74,-306.70	0/0:143:143,0:40:0.00,-43.93,-339.81	0/0:139:138,1:40:0.00,-40.37,-325.62	0/0:85:83,0:40:0.00,-25.98,-197.91	0/0:109:107,0:40:0.00,-33.16,-254.67	./.:.:.:.:.	0/0:151:149,0:40:0.00,-45.72,-354.00	0/0:121:120,1:40:0.00,-34.98,-283.05	0/0:197:191,1:40:0.00,-56.22,-450.97	./.:.:.:.:.	0/0:169:165,1:40:0.00,-48.44,-389.48	0/0:129:128,0:40:0.00,-39.44,-304.34	0/0:154:149,0:40:0.00,-45.72,-354.00	0/0:94:92,0:40:0.00,-28.67,-219.19	0/0:131:130,0:40:0.00,-40.04,-309.07	0/0:152:151,1:40:0.00,-44.25,-356.37	0/0:144:141,1:40:0.00,-41.26,-332.72	0/0:188:183,0:40:0.00,-55.89,-434.42	0/0:137:131,0:40:0.00,-40.34,-311.43	0/0:187:185,0:40:0.00,-56.49,-439.15	0/0:265:262,1:40:0.00,-77.46,-618.90	0/0:137:137,0:40:0.00,-42.13,-325.62	0/0:190:187,1:40:0.00,-55.02,-441.51	./.:.:.:.:.	0/0:186:184,2:40:0.00,-52.06,-432.05	0/0:236:230,0:40:0.00,-69.95,-545.58	0/0:180:177,0:40:0.00,-54.10,-420.23	0/0:192:189,1:40:0.00,-55.62,-446.24	0/0:155:153,0:40:0.00,-46.92,-363.46	0/0:258:255,1:40:0.00,-75.37,-602.34	0/0:260:257,1:40:0.00,-75.97,-607.07	0/0:156:156,0:40:0.00,-47.82,-370.56	0/1:300:148,150:40:-264.47,0.00,-261.34	0/0:99:98,1:40:0.00,-28.40,-231.02	0/0:145:142,1:40:0.00,-41.56,-335.08	0/1:167:74,92:40:-166.78,0.00,-125.81	0/0:71:71,0:40:0.00,-22.39,-169.52	0/1:86:47,39:40:-65.36,0.00,-85.89	0/0:85:85,0:40:0.00,-26.58,-202.64	0/1:70:36,34:40:-58.33,0.00,-64.66	0/0:87:86,1:40:0.00,-24.81,-202.64	0/0:86:85,1:40:0.00,-24.51,-200.27	0/1:39:19,20:40:-34.49,0.00,-33.72	0/0:126:125,1:40:0.00,-36.48,-294.88	0/0:109:109,0:40:0.00,-33.76,-259.40	0/0:21:20,0:40:-0.00,-7.13,-48.90	0/0:25:24,1:40:-0.00,-6.26,-56.00	0/0:20:20,0:40:-0.00,-7.13,-48.90	0/1:14:8,6:40:-8.86,-0.00,-15.19	0/0:15:15,0:40:-0.00,-5.63,-37.08	0/1:14:9,5:40:-6.49,-0.00,-17.55	0/0:15:14,0:40:-0.00,-5.34,-34.71	0/0:12:12,0:40:-0.00,-4.74,-29.98	0/0:20:19,1:40:-0.00,-4.77,-44.17	0/0:19:19,0:40:-0.00,-6.83,-46.54	0/0:67:65,2:40:0.00,-16.46,-150.60	0/0:72:70,1:40:0.00,-20.02,-164.79	0/0:66:66,0:40:-0.00,-20.89,-157.70	0/0:60:60,0:40:0.00,-19.10,-143.51	0/0:37:36,1:40:-0.00,-9.85,-84.38	0/0:43:43,0:40:-0.00,-14.01,-103.30	0/0:84:84,0:40:0.00,-26.28,-200.27	0/0:87:86,0:40:0.00,-26.87,-205.00	0/0:66:66,0:40:-0.00,-20.89,-157.70	0/0:46:46,0:40:-0.00,-14.91,-110.40	0/0:55:53,1:40:0.00,-14.94,-124.59	0/0:58:57,0:40:0.00,-18.20,-136.41	0/0:28:28,0:40:-0.00,-9.52,-67.82	0/0:42:42,0:40:-0.00,-13.71,-100.94	0/0:15:15,0:40:-0.00,-5.63,-37.08	0/0:20:20,0:40:-0.00,-7.13,-48.90	0/0:23:22,1:40:-0.00,-5.66,-51.27	0/0:9:9,0:40:-0.00,-3.84,-22.89	0/0:17:17,0:40:-0.00,-6.23,-41.81	0/0:9:9,0:40:-0.00,-3.84,-22.89	0/0:326:318,1:40:0.00,-94.21,-751.34	0/0:215:210,0:40:0.00,-63.97,-498.28	0/0:46:46,0:40:-0.00,-14.91,-110.40	0/0:45:45,0:40:-0.00,-14.61,-108.03	0/0:43:43,0:40:-0.00,-14.01,-103.30	0/0:19:19,0:40:-0.00,-6.83,-46.54	0/0:9:9,0:40:-0.00,-3.84,-22.89	0/0:23:22,1:40:-0.00,-5.66,-51.27	0/0:21:21,0:40:-0.00,-7.43,-51.27	0/0:13:13,0:40:-0.00,-5.04,-32.35	0/0:13:13,0:40:-0.00,-5.04,-32.35	0/0:9:9,0:40:-0.00,-3.84,-22.89	0/0:13:13,0:40:-0.00,-5.04,-32.35	0/0:10:10,0:40:-0.00,-4.14,-25.25	0/0:16:16,0:40:-0.00,-5.93,-39.44	0/0:12:11,0:40:-0.00,-4.44,-27.62	0/0:30:30,0:40:-0.00,-10.12,-72.55	0/0:18:18,0:40:-0.00,-6.53,-44.17	0/0:22:21,1:40:-0.00,-5.36,-48.90	0/0:21:21,0:40:-0.00,-7.43,-51.27	0/0:67:66,0:40:0.00,-20.89,-157.70	0/0:44:44,0:40:-0.00,-14.31,-105.67	0/0:123:122,0:40:0.00,-37.64,-290.15	0/0:95:93,0:40:0.00,-28.97,-221.56	0/0:41:41,0:40:-0.00,-13.41,-98.57	0/0:56:55,1:40:0.00,-15.54,-129.32	0/0:64:64,0:40:0.00,-20.29,-152.97	0/0:11:11,0:40:-0.00,-4.44,-27.62	0/0:12:11,1:30:-0.00,-2.37,-25.25	0/0:15:15,0:40:-0.00,-5.63,-37.08	0/0:15:15,0:40:-0.00,-5.63,-37.08	0/0:7:6,1:13:-0.05,-0.93,-13.48	./.:.:.:.:.	0/0:14:14,0:40:-0.00,-5.34,-34.71	0/0:13:13,0:40:-0.00,-5.04,-32.35	0/0:14:13,1:36:-0.00,-2.97,-29.98	0/0:12:11,1:30:-0.00,-2.37,-25.25	0/0:12:10,1:26:-0.00,-2.08,-22.89	0/0:9:9,0:40:-0.00,-3.84,-22.89	0/0:41:41,0:40:-0.00,-13.41,-98.57	0/0:158:153,0:40:0.00,-46.92,-363.46	0/1:98:51,46:40:-78.63,0.00,-92.06	0/0:83:82,1:40:0.00,-23.61,-193.18	./.:.:.:.:.	./.:.:.:.:.	0/0:14:13,1:36:-0.00,-2.97,-29.98	0/0:46:45,0:40:-0.00,-14.61,-108.03	0/0:101:101,0:40:-0.00,-31.36,-240.48	0/1:107:56,50:40:-85.40,0.00,-101.19	0/0:115:115,0:40:0.00,-35.55,-273.59	0/0:90:90,0:40:0.00,-28.07,-214.46	0/0:97:97,0:40:-0.00,-30.17,-231.02	0/0:13:12,0:40:-0.00,-4.74,-29.98	0/0:32:32,0:40:-0.00,-10.72,-77.28	0/0:29:29,0:40:-0.00,-9.82,-70.19	0/0:28:28,0:40:-0.00,-9.52,-67.82	0/0:16:16,0:40:-0.00,-5.93,-39.44	0/0:24:24,0:40:-0.00,-8.33,-58.36
284	75	.	C	A	.	PASS	NS=377;AF=0.068	GT:DP:AD:GQ:GL	0/0:112:112,0:40:-0.00,-34.68,-373.51	0/0:88:88,0:40:0.00,-27.46,-293.78	0/0:100:100,0:40:-0.00,-31.07,-333.64	0/0:133:133,0:40:0.00,-41.00,-443.27	0/0:111:111,0:40:-0.00,-34.38,-370.18	0/0:142:142,0:40:-0.00,-43.71,-473.16	0/0:107:107,0:40:-0.00,-33.18,-356.90	0/0:148:147,1:40:0.00,-42.19,-486.45	0/0:126:126,0:40:0.00,-38.90,-420.01	0/0:90:90,0:40:0.00,-28.07,-300.42	0/0:109:109,0:40:-0.00,-33.78,-363.54	0/0:81:81,0:40:0.00,-25.36,-270.53	0/0:78:78,0:40:0.00,-24.46,-260.56	0/0:204:203,0:40:0.00,-62.06,-675.80	0/0:220:220,0:40:0.00,-67.17,-732.28	0/0:65:64,1:40:0.00,-17.22,-210.73	0/0:139:139,0:40:-0.00,-42.81,-463.20	0/0:129:129,0:40:-0.00,-39.80,-429.98	0/0:87:87,0:40:0.00,-27.16,-290.46	0/0:164:164,0:40:-0.00,-50.33,-546.25	0/0:209:209,0:40:0.00,-63.86,-695.73	0/0:132:132,0:40:0.00,-40.70,-439.95	0/0:216:216,0:40:0.00,-65.97,-718.99	0/0:150:150,0:40:0.00,-46.12,-499.74	0/0:122:121,0:40:0.00,-37.39,-403.40	0/0:84:84,0:40:-0.00,-26.26,-280.49	0/0:135:134,1:40:0.00,-38.28,-443.27	0/1:170:89,80:40:-213.92,0.00,-245.27	0/1:98:55,42:40:-109.35,0.00,-153.98	./.:.:.:.:.	0/0:131:131,0:40:0.00,-40.40,-436.62	0/1:82:40,42:40:-113.86,0.00,-108.67	0/1:157:73,84:40:-230.82,0.00,-195.73	1/1:185:0,185:40:-613.11,-55.19,0.00	./.:.:.:.:.	1/1:200:3,197:40:-643.00,-49.74,0.00	0/0:179:176,3:40:0.00,-44.87,-576.14	0/0:112:112,0:40:-0.00,-34.68,-373.51	./.:.:.:.:.	0/1:74:36,38:40:-102.98,0.00,-97.79	0/1:95:47,48:40:-129.88,0.00,-128.01	0/0:219:218,0:40:0.00,-66.57,-725.63	0/0:184:184,0:40:0.00,-56.34,-612.69	0/1:260:113,147:40:-409.12,0.00,-297.62	0/0:296:295,1:40:0.00,-86.71,-978.10	0/0:149:149,0:40:0.00,-45.81,-496.42	0/0:204:204,0:40:-0.00,-62.36,-679.12	0/1:41:21,20:40:-53.11,0.00,-57.89	1/1:97:0,97:40:-320.78,-28.72,0.00	0/0:102:101,1:40:0.00,-28.35,-333.64	1/1:106:3,102:40:-327.42,-21.16,0.00	0/0:47:47,0:40:-0.00,-15.13,-157.58	0/0:51:51,0:40:0.00,-16.33,-170.87	0/0:85:85,0:40:0.00,-26.56,-283.81	0/0:49:48,1:40:-0.00,-12.41,-157.58	0/0:119:119,0:40:0.00,-36.79,-396.76	0/0:64:64,0:40:-0.00,-20.24,-214.05	0/0:86:86,0:40:-0.00,-26.86,-287.14	0/0:90:90,0:40:0.00,-28.07,-300.42	0/0:107:107,0:40:-0.00,-33.18,-356.90	0/0:61:61,0:40:0.00,-19.34,-204.09	0/0:97:97,0:40:0.00,-30.17,-323.68	0/0:106:106,0:40:0.00,-32.88,-353.58	0/0:45:45,0:40:-0.00,-14.53,-150.94	0/0:69:69,0:40:0.00,-21.75,-230.66	0/0:283:283,0:40:-0.00,-86.12,-941.56	0/0:97:96,0:40:0.00,-29.87,-320.36	0/0:126:126,0:40:0.00,-38.90,-420.01	0/0:117:117,0:40:0.00,-36.19,-390.12	0/0:185:184,1:40:0.00,-53.32,-609.36	./.:.:.:.:.	0/0:108:108,0:40:0.00,-33.48,-360.22	0/0:97:97,0:40:0.00,-30.17,-323.68	0/0:120:120,0:40:-0.00,-37.09,-400.08	0/0:107:107,0:40:-0.00,-33.18,-356.90	0/0:214:214,0:40:0.00,-65.37,-712.34	0/0:116:116,0:40:0.00,-35.89,-386.79	0/0:90:90,0:40:0.00,-28.07,-300.42	0/0:116:116,0:40:0.00,-35.89,-386.79	0/0:153:153,0:40:0.00,-47.02,-509.71	0/0:125:125,0:40:0.00,-38.59,-416.69	0/0:131:130,1:40:0.00,-37.08,-429.98	0/0:130:130,0:40:0.00,-40.10,-433.30	0/0:88:88,0:40:0.00,-27.46,-293.78	0/0:114:114,0:40:0.00,-35.29,-380.15	0/0:60:60,0:40:0.00,-19.04,-200.77	0/0:96:96,0:40:0.00,-29.87,-320.36	0/0:69:69,0:40:0.00,-21.75,-230.66	./.:.:.:.:.	0/0:81:81,0:40:0.00,-25.36,-270.53	./.:.:.:.:.	0/0:169:169,0:40:-0.00,-51.83,-562.86	0/0:112:112,0:40:-0.00,-34.68,-373.51	0/0:120:120,0:40:-0.00,-37.09,-400.08	0/0:115:115,0:40:-0.00,-35.59,-383.47	0/0:95:95,0:40:0.00,-29.57,-317.03	0/0:85:85,0:40:0.00,-26.56,-283.81	0/0:102:102,0:40:0.00,-31.68,-340.29	0/0:101:101,0:40:0.00,-31.38,-336.97	0/0:23:23,0:40:-0.00,-7.91,-77.85	0/0:37:37,0:40:-0.00,-12.12,-124.36	0/0:94:94,0:40:-0.00,-29.27,-313.71	0/0:114:114,0:40:0.00,-35.29,-380.15	0/0:108:108,0:40:0.00,-33.48,-360.22	0/0:102:102,0:40:0.00,-31.68,-340.29	0/1:154:77,76:40:-205.45,0.00,-210.22	0/0:119:119,0:40:0.00,-36.79,-396.76	./.:.:.:.:.	0/1:117:55,62:40:-169.77,0.00,-147.97	0/1:238:128,109:40:-289.80,0.00,-354.37	0/1:195:99,96:40:-259.25,0.00,-270.67	./.:.:.:.:.	1/1:237:0,237:40:-785.85,-70.84,0.00	0/0:189:189,0:40:0.00,-57.85,-629.30	./.:.:.:.:.	0/0:88:88,0:40:0.00,-27.46,-293.78	0/0:165:165,0:40:0.00,-50.63,-549.57	./.:.:.:.:.	0/0:113:113,0:40:0.00,-34.98,-376.83	0/0:98:98,0:40:-0.00,-30.47,-327.00	0/0:269:269,0:40:0.00,-81.91,-895.05	0/0:134:134,0:40:0.00,-41.30,-446.59	0/0:168:168,0:40:0.00,-51.53,-559.53	0/0:124:124,0:40:0.00,-38.29,-413.37	0/0:112:112,0:40:-0.00,-34.68,-373.51	0/0:162:161,0:40:0.00,-49.42,-536.28	0/0:185:185,0:40:-0.00,-56.64,-616.01	0/0:189:189,0:40:0.00,-57.85,-629.30	./.:.:.:.:.	0/0:197:197,0:40:0.00,-60.25,-655.87	./.:.:.:.:.	0/0:282:281,1:40:0.00,-82.50,-931.59	0/0:271:271,0:40:-0.00,-82.51,-901.69	./.:.:.:.:.	0/0:235:235,0:40:0.00,-71.69,-782.10	0/0:260:260,0:40:-0.00,-79.21,-865.15	0/0:203:203,0:40:-0.00,-62.06,-675.80	0/0:148:148,0:40:0.00,-45.51,-493.10	0/0:216:216,0:40:0.00,-65.97,-718.99	0/0:185:185,0:40:-0.00,-56.64,-616.01	0/0:210:210,0:40:0.00,-64.16,-699.06	0/0:100:100,0:40:-0.00,-31.07,-333.64	0/0:124:124,0:40:0.00,-38.29,-413.37	0/0:178:178,0:40:0.00,-54.54,-592.75	./.:.:.:.:.	0/0:188:187,0:40:0.00,-57.25,-622.65	0/0:102:102,0:40:0.00,-31.68,-340.29	0/0:138:138,0:40:-0.00,-42.51,-459.88	0/0:159:158,0:40:0.00,-48.52,-526.32	0/0:110:110,0:40:0.00,-34.08,-366.86	0/0:268:267,0:40:0.00,-81.31,-888.41	0/0:251:250,0:40:0.00,-76.20,-831.93	0/0:228:227,1:40:0.00,-66.26,-752.21	0/0:182:182,0:40:0.00,-55.74,-606.04	0/0:122:122,0:40:0.00,-37.69,-406.73	0/0:59:58,1:40:0.00,-15.42,-190.80	0/0:103:103,0:40:-0.00,-31.98,-343.61	0/0:75:74,1:40:0.00,-20.23,-243.95	0/0:68:68,0:40:-0.00,-21.45,-227.34	0/0:61:61,0:40:0.00,-19.34,-204.09	0/0:136:134,2:40:0.00,-35.26,-439.95	0/0:90:90,0:40:0.00,-28.07,-300.42	0/0:80:80,0:40:0.00,-25.06,-267.20	0/0:97:97,0:40:0.00,-30.17,-323.68	0/0:69:69,0:40:0.00,-21.75,-230.66	0/0:94:94,0:40:-0.00,-29.27,-313.71	0/0:73:72,1:40:0.00,-19.63,-237.31	0/0:76:76,0:40:0.00,-23.85,-253.92	0/0:77:77,0:40:0.00,-24.16,-257.24	0/0:101:100,0:40:0.00,-31.07,-333.64	0/0:92:91,1:40:0.00,-25.35,-300.42	0/0:95:95,0:40:0.00,-29.57,-317.03	0/0:99:99,0:40:-0.00,-30.77,-330.32	0/1:59:26,33:40:-90.88,0.00,-69.08	0/0:58:58,0:40:0.00,-18.44,-194.12	0/0:77:76,0:40:0.00,-23.85,-253.92	0/1:48:32,16:40:-37.72,0.00,-92.32	0/1:64:35,29:40:-76.09,0.00,-97.47	1/1:76:0,76:40:-251.02,-22.40,0.00	0/1:89:48,41:40:-108.43,0.00,-133.14	0/1:77:46,31:40:-78.82,0.00,-130.10	0/0:67:67,0:40:0.00,-21.15,-224.02	0/1:94:43,51:40:-140.15,0.00,-115.02	0/0:90:90,0:40:0.00,-28.07,-300.42	0/1:89:43,46:40:-125.04,0.00,-116.53	1/1:96:0,95:40:-314.13,-28.12,0.00	0/0:82:82,0:40:0.00,-25.66,-273.85	0/0:42:42,0:40:-0.00,-13.63,-140.97	0/0:23:23,0:40:-0.00,-7.91,-77.85	0/0:62:62,0:40:0.00,-19.64,-207.41	0/0:54:54,0:40:0.00,-17.24,-180.83	0/1:56:28,27:40:-72.16,0.00,-76.93	0/1:81:47,34:40:-87.59,0.00,-132.22	0/0:56:56,0:40:-0.00,-17.84,-187.48	0/0:28:28,0:40:-0.00,-9.41,-94.46	0/0:63:63,0:40:0.00,-19.94,-210.73	0/0:57:57,0:40:0.00,-18.14,-190.80	0/0:8:8,0:40:-0.00,-3.40,-28.03	0/0:39:39,0:40:-0.00,-12.72,-131.01	0/0:45:45,0:40:-0.00,-14.53,-150.94	0/1:61:25,36:40:-100.25,0.00,-65.16	0/1:58:31,27:40:-71.25,0.00,-85.99	0/0:52:52,0:40:0.00,-16.63,-174.19	0/1:63:35,27:40:-70.05,0.00,-98.07	0/0:88:87,0:40:0.00,-27.16,-290.46	0/1:30:12,18:40:-49.78,0.00,-31.30	0/0:46:46,0:40:-0.00,-14.83,-154.26	0/0:46:45,0:40:-0.00,-14.53,-150.94	1/1:31:0,31:40:-101.53,-8.87,-0.00	0/0:54:54,0:40:0.00,-17.24,-180.83	0/0:25:25,0:40:-0.00,-8.51,-84.50	0/0:37:37,0:40:-0.00,-12.12,-124.36	0/0:28:28,0:40:-0.00,-9.41,-94.46	0/0:62:62,0:40:0.00,-19.64,-207.41	0/1:39:21,18:40:-47.07,0.00,-58.49	1/1:31:0,31:40:-101.53,-8.87,-0.00	0/1:60:29,31:40:-83.94,0.00,-78.74	0/0:17:17,0:40:-0.00,-6.11,-57.92	1/1:28:0,28:40:-91.56,-7.96,-0.00	1/1:32:0,32:40:-104.85,-9.17,-0.00	0/0:144:143,1:40:0.00,-40.99,-473.16	0/0:114:114,0:40:0.00,-35.29,-380.15	0/0:147:147,0:40:-0.00,-45.21,-489.77	0/0:126:126,0:40:0.00,-38.90,-420.01	0/0:180:180,0:40:0.00,-55.14,-599.40	0/0:157:157,0:40:-0.00,-48.22,-522.99	0/0:81:81,0:40:0.00,-25.36,-270.53	0/0:226:225,1:40:0.00,-65.66,-745.56	0/0:199:199,0:40:0.00,-60.86,-662.51	0/0:137:137,0:40:-0.00,-42.20,-456.56	0/0:144:143,0:40:0.00,-44.01,-476.49	0/0:136:136,0:40:0.00,-41.90,-453.23	0/0:135:135,0:40:0.00,-41.60,-449.91	0/0:114:114,0:40:0.00,-35.29,-380.15	0/0:83:83,0:40:0.00,-25.96,-277.17	0/0:100:100,0:40:-0.00,-31.07,-333.64	./.:.:.:.:.	0/0:104:104,0:40:0.00,-32.28,-346.93	0/0:91:91,0:40:0.00,-28.37,-303.75	0/0:169:169,0:40:-0.00,-51.83,-562.86	0/0:158:158,0:40:0.00,-48.52,-526.32	0/0:149:149,0:40:0.00,-45.81,-496.42	0/0:115:115,0:40:-0.00,-35.59,-383.47	./.:.:.:.:.	0/0:94:94,0:40:-0.00,-29.27,-313.71	0/0:148:147,0:40:0.00,-45.21,-489.77	0/0:168:168,0:40:0.00,-51.53,-559.53	0/0:91:91,0:40:0.00,-28.37,-303.75	0/0:80:80,0:40:0.00,-25.06,-267.20	0/0:111:111,0:40:-0.00,-34.38,-370.18	0/0:94:94,0:40:-0.00,-29.27,-313.71	0/0:147:147,0:40:-0.00,-45.21,-489.77	0/0:158:158,0:40:0.00,-48.52,-526.32	0/0:98:98,0:40:-0.00,-30.47,-327.00	0/0:140:140,0:40:0.00,-43.11,-466.52	0/0:78:78,0:40:0.00,-24.46,-260.56	0/0:44:44,0:40:-0.00,-14.23,-147.62	0/0:115:115,0:40:-0.00,-35.59,-383.47	0/0:120:119,0:40:0.00,-36.79,-396.76	0/0:111:111,0:40:-0.00,-34.38,-370.18	0/0:89:89,0:40:0.00,-27.77,-297.10	0/0:159:159,0:40:0.00,-48.82,-529.64	0/0:147:147,0:40:-0.00,-45.21,-489.77	0/0:146:146,0:40:0.00,-44.91,-486.45	0/0:87:87,0:40:0.00,-27.16,-290.46	0/0:112:111,0:40:0.00,-34.38,-370.18	0/0:106:106,0:40:0.00,-32.88,-353.58	0/0:130:130,0:40:0.00,-40.10,-433.30	0/0:95:95,0:40:0.00,-29.57,-317.03	0/0:71:71,0:40:0.00,-22.35,-237.31	0/0:102:102,0:40:0.00,-31.68,-340.29	0/0:76:76,0:40:0.00,-23.85,-253.92	0/0:61:61,0:40:0.00,-19.34,-204.09	0/0:100:100,0:40:-0.00,-31.07,-333.64	0/0:117:117,0:40:0.00,-36.19,-390.12	0/0:138:138,0:40:-0.00,-42.51,-459.88	0/0:97:97,0:40:0.00,-30.17,-323.68	0/0:127:127,0:40:0.00,-39.20,-423.34	0/0:131:131,0:40:0.00,-40.40,-436.62	0/0:164:164,0:40:-0.00,-50.33,-546.25	0/0:71:70,1:40:0.00,-19.03,-230.66	0/0:220:219,0:40:0.00,-66.87,-728.95	0/0:159:159,0:40:0.00,-48.82,-529.64	0/0:84:84,0:40:-0.00,-26.26,-280.49	0/0:159:159,0:40:0.00,-48.82,-529.64	0/0:207:206,1:40:0.00,-59.94,-682.45	0/0:65:65,0:40:-0.00,-20.55,-217.38	0/0:82:82,0:40:0.00,-25.66,-273.85	0/0:149:149,0:40:0.00,-45.81,-496.42	0/0:95:95,0:40:0.00,-29.57,-317.03	0/0:74:74,0:40:-0.00,-23.25,-247.27	0/0:65:65,0:40:-0.00,-20.55,-217.38	0/0:92:92,0:40:0.00,-28.67,-307.07	0/0:124:122,0:40:0.00,-37.69,-406.73	0/0:128:128,0:40:-0.00,-39.50,-426.66	0/0:113:113,0:40:0.00,-34.98,-376.83	0/0:68:68,0:40:-0.00,-21.45,-227.34	0/0:87:86,0:40:0.00,-26.86,-287.14	0/0:175:175,0:40:0.00,-53.64,-582.79	0/0:77:77,0:40:0.00,-24.16,-257.24	0/0:190:190,0:40:0.00,-58.15,-632.62	0/0:181:180,0:40:0.00,-55.14,-599.40	0/0:86:86,0:40:-0.00,-26.86,-287.14	0/0:106:106,0:40:0.00,-32.88,-353.58	0/0:90:90,0:40:0.00,-28.07,-300.42	0/0:146:146,0:40:0.00,-44.91,-486.45	0/0:175:175,0:40:0.00,-53.64,-582.79	0/0:185:185,0:40:-0.00,-56.64,-616.01	0/0:156:156,0:40:-0.00,-47.92,-519.67	./.:.:.:.:.	0/0:167:167,0:40:-0.00,-51.23,-556.21	0/0:98:98,0:40:-0.00,-30.47,-327.00	0/0:135:135,0:40:0.00,-41.60,-449.91	0/0:130:130,0:40:0.00,-40.10,-433.30	0/0:118:118,0:40:-0.00,-36.49,-393.44	0/0:133:133,0:40:0.00,-41.00,-443.27	0/0:129:128,0:40:0.00,-39.50,-426.66
295	155	.	T	A	.	PASS	NS=376;AF=0.335	GT:DP:AD:GQ:GL	0/1:17:9,8:40:-17.24,0.00,-20.42	0/1:21:9,12:40:-27.30,0.00,-19.22	1/1:24:0,24:40:-67.21,-7.02,-0.00	1/1:12:0,12:40:-33.42,-3.42,-0.00	0/1:20:12,8:40:-16.34,0.00,-27.97	0/0:21:21,0:40:-0.00,-6.49,-59.50	0/0:25:25,0:40:-0.00,-7.69,-70.76	0/0:23:23,0:40:-0.00,-7.09,-65.13	0/0:18:18,0:40:-0.00,-5.59,-51.05	0/0:20:20,0:40:-0.00,-6.19,-56.68	0/0:23:22,0:40:-0.00,-6.79,-62.31	0/0:14:14,0:40:-0.00,-4.39,-39.79	0/0:23:23,0:40:-0.00,-7.09,-65.13	0/0:23:23,0:40:-0.00,-7.09,-65.13	0/0:19:19,0:40:-0.00,-5.89,-53.87	0/1:17:7,10:40:-22.87,-0.00,-14.79	0/0:26:25,1:40:-0.00,-5.18,-67.95	0/0:25:25,0:40:-0.00,-7.69,-70.76	0/0:19:19,0:40:-0.00,-5.89,-53.87	0/1:51:21,30:40:-68.97,0.00,-44.00	0/1:26:13,13:40:-28.61,0.00,-28.98	0/0:38:37,0:40:-0.00,-11.30,-104.55	1/1:60:0,60:40:-168.58,-17.84,0.00	0/1:34:21,13:40:-26.21,0.00,-49.10	0/1:27:15,12:40:-25.50,0.00,-34.31	0/0:19:19,0:40:-0.00,-5.89,-53.87	0/0:23:22,0:40:-0.00,-6.79,-62.31	./.:.:.:.:.	0/0:64:64,0:40:0.00,-19.40,-180.58	0/0:66:65,0:40:0.00,-19.71,-183.39	0/0:89:89,0:40:0.00,-26.91,-250.97	0/0:44:43,0:40:-0.00,-13.10,-121.45	0/0:94:94,0:40:0.00,-28.42,-265.05	0/0:97:97,0:40:0.00,-29.32,-273.50	0/0:58:58,0:40:0.00,-17.60,-163.68	0/0:29:29,0:40:-0.00,-8.89,-82.02	0/0:101:101,0:40:0.00,-30.52,-284.76	0/1:18:7,11:40:-25.39,-0.00,-14.49	0/0:7:7,0:29:-0.00,-2.29,-20.08	0/0:17:16,0:40:-0.00,-4.99,-45.42	0/0:17:17,0:40:-0.00,-5.29,-48.24	0/0:17:17,0:40:-0.00,-5.29,-48.24	0/0:13:13,0:40:-0.00,-4.09,-36.97	0/0:22:22,0:40:-0.00,-6.79,-62.31	0/0:21:21,0:40:-0.00,-6.49,-59.50	0/0:20:20,0:40:-0.00,-6.19,-56.68	0/0:59:59,0:40:0.00,-17.90,-166.50	0/0:106:105,1:40:0.00,-29.20,-293.21	0/0:15:15,0:40:-0.00,-4.69,-42.60	0/0:5:5,0:22:-0.01,-1.69,-14.45	0/0:19:19,0:40:-0.00,-5.89,-53.87	0/1:10:5,5:40:-10.89,-0.00,-11.26	1/1:12:0,11:38:-30.61,-3.12,-0.00	0/1:7:3,4:40:-8.98,-0.00,-6.53	1/1:10:0,10:35:-27.79,-2.82,-0.00	0/1:13:7,6:40:-12.81,-0.00,-15.99	0/1:9:6,3:40:-5.56,-0.00,-14.38	./.:.:.:.:.	1/1:12:0,12:40:-33.42,-3.42,-0.00	1/1:11:0,11:38:-30.61,-3.12,-0.00	1/1:11:0,11:38:-30.61,-3.12,-0.00	1/1:11:0,11:38:-30.61,-3.12,-0.00	0/1:18:9,9:40:-19.75,0.00,-20.12	1/1:9:0,9:31:-24.98,-2.52,-0.00	1/1:13:0,13:40:-36.24,-3.72,-0.00	1/1:179:0,178:40:-500.85,-53.28,0.00	0/0:63:63,0:40:0.00,-19.10,-177.76	0/0:101:101,0:40:0.00,-30.52,-284.76	./.:.:.:.:.	0/0:118:118,0:40:-0.00,-35.62,-332.63	0/1:161:79,82:40:-182.35,0.00,-174.27	0/0:14:14,0:40:-0.00,-4.39,-39.79	0/1:17:11,6:40:-11.61,-0.00,-26.05	./.:.:.:.:.	0/1:18:6,11:40:-25.69,-0.00,-11.97	0/0:49:49,0:40:-0.00,-14.90,-138.34	./.:.:.:.:.	0/1:17:6,11:40:-25.69,-0.00,-11.97	0/0:24:24,0:40:-0.00,-7.39,-67.95	0/0:11:11,0:40:-0.00,-3.49,-31.34	0/0:23:23,0:40:-0.00,-7.09,-65.13	0/0:18:18,0:40:-0.00,-5.59,-51.05	0/1:19:8,11:40:-25.09,0.00,-17.00	0/1:17:5,12:40:-28.50,-0.00,-9.16	0/0:13:13,0:40:-0.00,-4.09,-36.97	0/0:16:16,0:40:-0.00,-4.99,-45.42	0/1:15:5,10:40:-23.47,-0.00,-9.76	0/1:12:6,6:40:-13.11,-0.00,-13.48	0/0:15:15,0:40:-0.00,-4.69,-42.60	0/0:17:17,0:40:-0.00,-5.29,-48.24	0/0:42:42,0:40:-0.00,-12.80,-118.63	0/0:42:42,0:40:-0.00,-12.80,-118.63	0/0:9:9,0:35:-0.00,-2.89,-25.71	0/0:11:11,0:40:-0.00,-3.49,-31.34	0/1:16:12,4:40:-6.28,-0.00,-29.17	0/1:13:8,5:40:-9.99,-0.00,-18.81	0/0:10:10,0:38:-0.00,-3.19,-28.52	0/0:15:14,0:40:-0.00,-4.39,-39.79	0/0:13:13,0:40:-0.00,-4.09,-36.97	0/0:123:122,0:40:0.00,-36.83,-343.89	0/0:180:180,0:40:0.00,-54.25,-507.21	0/0:91:91,0:40:0.00,-27.51,-256.60	0/0:404:403,1:40:0.00,-118.71,-1132.32	./.:.:.:.:.	0/0:23:23,0:40:-0.00,-7.09,-65.13	0/0:61:61,0:40:0.00,-18.50,-172.13	0/0:48:47,0:40:-0.00,-14.30,-132.71	0/0:25:25,0:40:-0.00,-7.69,-70.76	0/0:398:397,0:40:0.00,-119.43,-1118.24	0/0:56:55,0:40:0.00,-16.70,-155.24	0/0:54:54,0:40:0.00,-16.40,-152.42	0/0:69:69,0:40:0.00,-20.91,-194.66	0/0:79:79,0:40:0.00,-23.91,-222.81	0/0:57:57,0:40:0.00,-17.30,-160.87	0/0:54:54,0:40:0.00,-16.40,-152.42	0/0:212:211,0:40:0.00,-63.56,-594.50	0/0:282:279,1:40:0.00,-81.47,-783.16	./.:.:.:.:.	0/0:43:43,0:40:-0.00,-13.10,-121.45	0/1:54:25,29:40:-65.26,0.00,-54.36	0/1:148:66,81:40:-183.74,0.00,-141.87	0/1:21:7,14:40:-32.93,-0.00,-13.59	0/1:20:13,7:40:-13.52,-0.00,-30.78	0/1:11:5,6:40:-13.41,-0.00,-10.96	0/0:35:33,2:40:-0.00,-5.06,-87.66	0/1:23:9,14:40:-32.33,0.00,-18.62	0/0:67:67,0:40:0.00,-20.31,-189.03	1/1:45:0,45:40:-126.34,-13.33,-0.00	./.:.:.:.:.	1/1:75:0,75:40:-210.82,-22.34,0.00	0/1:88:50,38:40:-80.39,0.00,-114.54	1/1:76:1,74:40:-205.19,-19.53,0.00	1/1:60:0,59:40:-165.77,-17.54,0.00	0/1:85:33,52:40:-120.71,0.00,-67.58	0/1:46:22,24:40:-53.58,0.00,-48.32	./.:.:.:.:.	0/1:68:39,29:40:-61.05,0.00,-89.58	0/0:60:60,0:40:0.00,-18.20,-169.31	1/1:83:0,83:40:-233.34,-24.75,0.00	0/1:48:29,19:40:-38.90,0.00,-67.43	1/1:51:0,51:40:-143.24,-15.13,-0.00	./.:.:.:.:.	./.:.:.:.:.	./.:.:.:.:.	0/1:140:37,102:40:-245.28,0.00,-62.62	1/1:120:0,119:40:-334.71,-35.56,0.00	1/1:71:0,71:40:-199.55,-21.14,-0.00	./.:.:.:.:.	0/1:88:48,39:40:-83.50,0.00,-109.21	0/1:78:35,43:40:-97.47,0.00,-75.31	1/1:151:2,149:40:-413.56,-39.54,0.00	1/1:146:0,145:40:-407.92,-43.37,0.00	1/1:123:1,122:40:-340.34,-33.94,0.00	1/1:107:1,106:40:-295.29,-29.14,0.00	0/1:14:4,10:40:-23.77,-0.00,-7.24	0/1:11:7,4:40:-7.78,-0.00,-16.59	0/1:10:4,6:40:-13.71,-0.00,-8.44	1/1:19:0,19:40:-53.13,-5.52,-0.00	1/1:18:1,17:30:-44.69,-2.41,-0.00	1/1:13:0,13:40:-36.24,-3.72,-0.00	0/0:47:47,0:40:-0.00,-14.30,-132.71	0/1:9:6,3:40:-5.56,-0.00,-14.38	1/1:9:0,9:31:-24.98,-2.52,-0.00	1/1:11:0,11:38:-30.61,-3.12,-0.00	0/1:9:7,2:34:-2.75,-0.00,-17.19	1/1:9:0,9:31:-24.98,-2.52,-0.00	0/1:11:5,6:40:-13.41,-0.00,-10.96	1/1:10:0,10:35:-27.79,-2.82,-0.00	0/1:17:12,5:40:-8.79,-0.00,-28.87	0/1:18:8,10:40:-22.57,0.00,-17.31	0/1:18:9,9:40:-19.75,0.00,-20.12	0/1:14:8,6:40:-12.51,-0.00,-18.51	0/1:19:9,10:40:-22.27,0.00,-19.82	0/0:136:136,0:40:0.00,-41.03,-383.32	0/0:119:119,0:40:0.00,-35.93,-335.45	0/0:14:14,0:40:-0.00,-4.39,-39.79	0/0:80:80,0:40:0.00,-24.21,-225.63	0/0:141:141,0:40:0.00,-42.53,-397.39	0/0:162:162,0:40:0.00,-48.84,-456.53	0/0:132:131,1:40:0.00,-37.01,-366.42	0/0:100:100,0:40:0.00,-30.22,-281.95	0/0:65:64,0:40:0.00,-19.40,-180.58	0/0:133:132,0:40:0.00,-39.83,-372.05	0/0:112:112,0:40:0.00,-33.82,-315.74	0/0:125:124,0:40:0.00,-37.43,-349.53	0/0:144:144,0:40:0.00,-43.43,-405.84	0/0:147:147,0:40:0.00,-44.34,-414.29	0/0:93:92,0:40:0.00,-27.82,-259.42	0/0:87:87,0:40:0.00,-26.31,-245.34	0/0:142:142,0:40:0.00,-42.83,-400.21	0/0:122:122,0:40:0.00,-36.83,-343.89	0/0:115:115,0:40:0.00,-34.72,-324.18	0/0:192:191,0:40:0.00,-57.55,-538.18	./.:.:.:.:.	0/0:176:175,0:40:0.00,-52.75,-493.13	0/0:115:115,0:40:0.00,-34.72,-324.18	0/0:204:204,0:40:-0.00,-61.46,-574.79	0/0:97:97,0:40:0.00,-29.32,-273.50	0/0:122:122,0:40:0.00,-36.83,-343.89	0/0:111:111,0:40:0.00,-33.52,-312.92	0/0:163:161,1:40:0.00,-46.03,-450.89	0/0:175:175,0:40:0.00,-52.75,-493.13	0/0:175:175,0:40:0.00,-52.75,-493.13	0/0:169:169,0:40:0.00,-50.94,-476.24	0/0:261:261,0:40:0.00,-78.58,-735.29	0/0:121:121,0:40:0.00,-36.53,-341.08	0/0:124:124,0:40:0.00,-37.43,-349.53	0/0:174:173,0:40:0.00,-52.14,-487.50	0/0:140:140,0:40:0.00,-42.23,-394.58	0/0:240:240,0:40:0.00,-72.27,-676.16	0/0:169:169,0:40:0.00,-50.94,-476.24	0/0:99:99,0:40:-0.00,-29.92,-279.13	0/0:122:122,0:40:0.00,-36.83,-343.89	0/0:210:210,0:40:0.00,-63.26,-591.68	0/0:227:227,0:40:0.00,-68.36,-639.55	0/0:167:166,0:40:0.00,-50.04,-467.79	0/0:263:262,0:40:0.00,-78.88,-738.11	0/0:102:102,0:40:0.00,-30.82,-287.58	0/0:115:115,0:40:0.00,-34.72,-324.18	0/0:198:197,0:40:0.00,-59.35,-555.08	0/0:72:72,0:40:0.00,-21.81,-203.10	0/0:69:69,0:40:0.00,-20.91,-194.66	0/0:74:74,0:40:0.00,-22.41,-208.74	0/0:85:85,0:40:0.00,-25.71,-239.71	0/0:93:92,0:40:0.00,-27.82,-259.42	0/0:93:91,0:40:0.00,-27.51,-256.60	0/0:39:39,0:40:-0.00,-11.90,-110.18	0/0:159:159,0:40:0.00,-47.94,-448.08	0/0:104:104,0:40:0.00,-31.42,-293.21	0/0:17:17,0:40:-0.00,-5.29,-48.24	0/0:19:19,0:40:-0.00,-5.89,-53.87	0/0:16:16,0:40:-0.00,-4.99,-45.42	0/0:19:19,0:40:-0.00,-5.89,-53.87	0/0:20:19,1:40:-0.00,-3.37,-51.05	0/0:12:12,0:40:-0.00,-3.79,-34.16	0/0:20:20,0:40:-0.00,-6.19,-56.68	0/0:8:8,0:32:-0.00,-2.59,-22.89	0/0:17:17,0:40:-0.00,-5.29,-48.24	0/0:18:18,0:40:-0.00,-5.59,-51.05	0/1:72:34,37:40:-82.68,0.00,-74.60	1/1:81:1,80:40:-222.08,-21.33,0.00	1/1:57:0,57:40:-160.13,-16.94,0.00	0/1:68:26,42:40:-97.66,0.00,-52.97	1/1:46:0,46:40:-129.16,-13.63,-0.00	0/1:49:27,22:40:-47.05,0.00,-61.49	1/1:72:1,71:40:-196.74,-18.63,0.00	0/1:89:44,45:40:-99.80,0.00,-97.35	./.:.:.:.:.	0/1:31:15,15:40:-33.04,0.00,-33.41	1/1:58:0,58:40:-162.95,-17.24,0.00	1/1:57:0,57:40:-160.13,-16.94,0.00	0/1:22:13,9:40:-18.55,0.00,-30.18	1/1:18:0,18:40:-50.32,-5.22,-0.00	1/1:21:0,21:40:-58.77,-6.12,-0.00	1/1:18:0,18:40:-50.32,-5.22,-0.00	0/1:19:15,4:40:-5.37,-0.00,-36.72	./.:.:.:.:.	0/1:13:9,4:40:-7.18,-0.00,-21.62	1/1:18:0,18:40:-50.32,-5.22,-0.00	1/1:275:0,272:40:-765.53,-81.51,0.00	0/0:209:208,0:40:0.00,-62.66,-586.05	0/1:36:16,20:40:-45.32,0.00,-34.42	0/1:66:42,24:40:-47.57,0.00,-98.62	0/0:65:65,0:40:0.00,-19.71,-183.39	0/1:8:4,4:40:-8.68,-0.00,-9.05	0/1:18:11,7:40:-14.12,-0.00,-25.75	1/1:12:0,12:40:-33.42,-3.42,-0.00	0/1:21:9,12:40:-27.30,0.00,-19.22	0/0:18:18,0:40:-0.00,-5.59,-51.05	0/1:8:4,4:40:-8.68,-0.00,-9.05	0/0:10:10,0:38:-0.00,-3.19,-28.52	1/1:10:0,9:31:-24.98,-2.52,-0.00	1/1:12:0,12:40:-33.42,-3.42,-0.00	0/0:10:10,0:38:-0.00,-3.19,-28.52	0/0:22:22,0:40:-0.00,-6.79,-62.31	0/1:34:16,18:40:-40.29,0.00,-35.03	0/1:24:13,11:40:-23.58,0.00,-29.58	./.:.:.:.:.	0/1:16:8,8:40:-17.54,0.00,-17.91	1/1:92:0,92:40:-258.69,-27.45,0.00	0/1:55:32,23:40:-48.06,0.00,-73.77	0/1:125:67,58:40:-125.59,0.00,-151.30	./.:.:.:.:.	0/0:40:40,0:40:-0.00,-12.20,-113.00	1/1:49:0,49:40:-137.61,-14.53,-0.00	0/0:96:96,0:40:0.00,-29.02,-270.68	./.:.:.:.:.	0/1:15:10,4:40:-6.88,-0.00,-24.14	0/0:14:14,0:40:-0.00,-4.39,-39.79	1/1:14:0,14:40:-39.05,-4.02,-0.00	0/0:9:8,0:32:-0.00,-2.59,-22.89	0/1:9:4,5:40:-11.19,-0.00,-8.75	0/1:8:2,6:40:-14.31,-0.00,-3.41	0/1:14:10,4:40:-6.88,-0.00,-24.14	0/1:16:11,5:40:-9.09,-0.00,-26.35	1/1:7:0,7:25:-19.35,-1.92,-0.01	0/1:10:7,3:40:-5.26,-0.00,-16.89	0/1:13:8,5:40:-9.99,-0.00,-18.81	0/1:37:23,14:40:-28.13,0.00,-53.84	0/1:165:90,72:40:-153.90,0.00,-204.95	0/0:116:115,0:40:0.00,-34.72,-324.18	0/0:109:108,0:40:0.00,-32.62,-304.47	0/0:58:57,0:40:0.00,-17.30,-160.87	0/0:97:97,0:40:0.00,-29.32,-273.50	0/0:17:17,0:40:-0.00,-5.29,-48.24	0/0:107:107,0:40:0.00,-32.32,-301.66	./.:.:.:.:.	0/0:92:90,2:40:0.00,-22.18,-248.16	0/0:103:103,0:40:0.00,-31.12,-290.39	0/1:98:49,48:40:-105.84,0.00,-109.02	0/0:108:108,0:40:0.00,-32.62,-304.47	0/1:19:11,8:40:-16.64,0.00,-25.45	0/1:21:10,11:40:-24.48,0.00,-22.04	0/1:21:12,9:40:-18.85,0.00,-27.67	0/1:30:17,13:40:-27.41,0.00,-39.04	0/0:24:24,0:40:-0.00,-7.39,-67.95	0/1:26:16,10:40:-20.17,0.00,-37.43
309	79	.	C	T	.	PASS	NS=361;AF=0.388	GT:DP:AD:GQ:GL	0/0:66:65,1:40:0.00,-17.00,-188.58	0/0:43:42,0:40:-0.00,-12.72,-123.87	0/0:36:36,0:40:-0.00,-10.92,-106.22	0/1:82:44,38:40:-87.03,0.00,-105.01	0/0:50:50,0:40:-0.00,-15.13,-147.40	./.:.:.:.:.	./.:.:.:.:.	1/1:97:0,97:40:-285.01,-28.93,0.00	1/1:75:0,75:40:-220.30,-22.32,0.00	0/0:83:83,0:40:0.00,-25.05,-244.47	0/0:50:49,1:40:-0.00,-12.19,-141.52	0/1:19:11,8:40:-17.72,0.00,-26.87	0/1:43:14,29:40:-72.28,0.00,-28.48	1/1:94:0,94:40:-276.19,-28.03,0.00	1/1:77:0,76:40:-223.24,-22.62,0.00	0/1:35:17,18:40:-42.33,0.00,-39.71	0/1:68:32,35:40:-82.72,0.00,-74.22	1/1:41:0,41:40:-120.28,-12.10,-0.00	0/1:29:13,16:40:-38.25,0.00,-29.75	0/1:48:28,20:40:-44.30,0.00,-68.16	0/1:114:59,55:40:-127.42,0.00,-139.51	0/1:130:69,61:40:-140.27,0.00,-164.12	0/1:121:72,49:40:-107.67,0.00,-175.65	1/1:93:0,93:40:-273.25,-27.73,-0.00	0/1:83:43,40:40:-92.62,0.00,-101.76	1/1:70:0,70:40:-205.59,-20.82,0.00	0/1:91:50,41:40:-93.15,0.00,-119.95	./.:.:.:.:.	0/0:66:60,6:29:-0.00,-2.29,-159.17	0/1:60:26,34:40:-81.88,0.00,-58.67	0/0:65:64,0:40:0.00,-19.34,-188.58	0/0:64:64,0:40:0.00,-19.34,-188.58	0/0:139:138,1:40:0.00,-38.93,-403.32	0/0:118:118,0:40:0.00,-35.56,-347.43	0/1:71:33,38:40:-90.34,0.00,-75.96	0/0:108:107,0:40:0.00,-32.26,-315.07	0/0:148:146,0:40:0.00,-43.98,-429.79	0/1:66:38,28:40:-62.43,0.00,-92.17	0/0:39:39,0:40:-0.00,-11.82,-115.04	0/1:37:19,18:40:-41.73,0.00,-44.99	0/1:22:13,9:40:-19.76,0.00,-31.85	0/0:111:111,0:40:0.00,-33.46,-326.84	0/1:108:52,56:40:-132.17,0.00,-120.73	0/1:133:58,75:40:-180.55,0.00,-130.86	1/1:157:0,157:40:-461.51,-46.96,0.00	0/0:77:77,0:40:0.00,-23.24,-226.82	0/1:123:65,58:40:-133.54,0.00,-154.46	0/0:19:19,0:40:-0.00,-5.81,-56.21	0/0:61:61,0:40:0.00,-18.43,-179.76	0/0:58:58,0:40:0.00,-17.53,-170.93	0/0:84:81,3:40:0.00,-16.52,-229.77	1/1:36:0,36:40:-105.57,-10.60,-0.00	1/1:43:0,43:40:-126.17,-12.70,-0.00	1/1:43:0,43:40:-126.17,-12.70,-0.00	1/1:45:1,44:40:-126.17,-10.36,-0.00	1/1:82:0,82:40:-240.89,-24.42,0.00	./.:.:.:.:.	1/1:38:0,38:40:-111.46,-11.20,-0.00	1/1:62:0,62:40:-182.06,-18.41,0.00	1/1:58:0,58:40:-170.29,-17.21,-0.00	1/1:25:0,25:40:-73.22,-7.29,-0.00	1/1:72:0,72:40:-211.47,-21.42,0.00	./.:.:.:.:.	1/1:24:0,24:40:-70.28,-6.99,-0.00	1/1:32:0,32:40:-93.81,-9.40,-0.00	0/0:162:160,0:40:0.00,-48.19,-470.98	0/1:36:18,18:40:-42.03,0.00,-42.35	./.:.:.:.:.	0/1:41:23,18:40:-40.53,0.00,-55.56	1/1:112:0,111:40:-326.19,-33.14,0.00	./.:.:.:.:.	0/1:42:19,23:40:-54.93,0.00,-43.49	0/1:43:20,23:40:-54.63,0.00,-46.13	0/1:42:23,19:40:-43.17,0.00,-55.25	0/0:53:52,1:40:-0.00,-13.09,-150.34	0/1:141:65,76:40:-181.08,0.00,-149.05	0/0:101:101,0:40:0.00,-30.46,-297.42	0/1:68:29,39:40:-94.18,0.00,-65.09	1/1:81:1,80:40:-232.06,-21.18,0.00	0/1:92:47,45:40:-104.62,0.00,-110.83	./.:.:.:.:.	0/1:85:40,45:40:-106.72,0.00,-92.34	0/1:110:50,60:40:-143.33,0.00,-114.24	./.:.:.:.:.	0/1:59:28,31:40:-73.36,0.00,-64.85	0/0:34:34,0:40:-0.00,-10.32,-100.34	1/1:43:0,43:40:-126.17,-12.70,-0.00	0/1:34:16,18:40:-42.63,0.00,-37.07	0/0:31:31,0:40:-0.00,-9.42,-91.51	0/1:28:15,13:40:-29.72,0.00,-35.93	0/0:116:116,0:40:0.00,-34.96,-341.55	1/1:116:0,116:40:-340.90,-34.64,0.00	1/1:86:0,86:40:-252.65,-25.63,0.00	0/1:74:40,34:40:-77.67,0.00,-95.64	0/1:70:33,37:40:-87.70,0.00,-76.26	0/1:49:25,24:40:-55.77,0.00,-59.03	0/0:45:44,1:40:-0.00,-10.68,-126.81	0/0:46:46,0:40:-0.00,-13.93,-135.64	1/1:35:0,35:40:-102.63,-10.30,-0.00	0/1:49:21,28:40:-67.54,0.00,-47.27	0/0:81:81,0:40:0.00,-24.44,-238.59	0/0:218:217,0:40:0.00,-65.32,-638.65	0/0:208:207,0:40:0.00,-62.31,-609.23	0/0:205:204,0:40:0.00,-61.41,-600.41	0/1:84:31,53:40:-130.56,0.00,-66.17	./.:.:.:.:.	0/0:110:110,0:40:0.00,-33.16,-323.90	0/1:91:44,47:40:-110.80,0.00,-102.30	0/0:234:234,0:40:0.00,-70.43,-688.65	0/0:130:130,0:40:0.00,-39.17,-382.73	0/0:167:167,0:40:0.00,-50.29,-491.57	0/1:189:87,101:40:-240.50,0.00,-199.64	0/1:217:122,95:40:-214.13,0.00,-293.88	0/1:97:41,56:40:-135.48,0.00,-91.67	1/1:148:1,147:40:-429.15,-41.32,0.00	0/0:152:152,0:40:-0.00,-45.78,-447.44	./.:.:.:.:.	./.:.:.:.:.	0/0:94:92,0:40:0.00,-27.75,-270.95	0/1:120:55,65:40:-155.04,0.00,-125.94	0/1:120:66,52:40:-117.40,0.00,-158.90	0/0:90:90,0:40:0.00,-27.15,-265.07	0/0:75:75,0:40:0.00,-22.64,-220.94	0/0:92:92,0:40:0.00,-27.75,-270.95	0/0:73:73,0:40:0.00,-22.04,-215.06	0/0:74:73,0:40:0.00,-22.04,-215.06	0/1:181:94,87:40:-201.42,0.00,-222.33	0/0:140:140,0:40:0.00,-42.18,-412.14	0/0:131:131,0:40:0.00,-39.47,-385.67	0/0:169:169,0:40:0.00,-50.89,-497.45	0/0:239:239,0:40:0.00,-71.93,-703.36	0/0:242:242,0:40:0.00,-72.83,-712.19	0/0:211:211,0:40:0.00,-63.51,-621.00	./.:.:.:.:.	./.:.:.:.:.	0/0:245:245,0:40:0.00,-73.73,-721.01	0/1:169:80,89:40:-210.91,0.00,-184.76	0/0:48:48,0:40:-0.00,-14.53,-141.52	0/1:166:81,85:40:-200.04,0.00,-188.60	1/1:162:1,161:40:-470.33,-45.52,0.00	./.:.:.:.:.	0/1:215:107,108:40:-252.98,0.00,-250.36	0/1:36:21,15:40:-33.20,0.00,-51.17	./.:.:.:.:.	0/1:211:107,102:40:-237.13,0.00,-252.16	0/0:175:175,0:40:0.00,-52.70,-515.10	0/0:113:112,0:40:0.00,-33.76,-329.78	0/0:139:138,0:40:0.00,-41.58,-406.26	0/0:124:122,0:40:0.00,-36.77,-359.20	0/0:107:105,2:40:0.00,-26.38,-303.31	0/0:231:229,1:40:0.00,-66.28,-671.00	0/0:222:221,0:40:0.00,-66.52,-650.41	0/1:155:76,77:40:-180.42,0.00,-177.80	0/0:198:195,1:40:0.00,-56.06,-570.99	0/0:70:70,0:40:0.00,-21.14,-206.23	0/0:46:46,0:40:-0.00,-13.93,-135.64	0/0:61:61,0:40:0.00,-18.43,-179.76	0/1:38:22,16:40:-35.54,0.00,-53.52	0/1:43:22,21:40:-48.75,0.00,-52.01	0/0:36:36,0:40:-0.00,-10.92,-106.22	0/0:90:90,0:40:0.00,-27.15,-265.07	0/0:79:78,0:40:0.00,-23.54,-229.77	0/0:60:60,0:40:0.00,-18.13,-176.82	0/1:68:34,33:40:-76.83,0.00,-80.10	./.:.:.:.:.	./.:.:.:.:.	0/1:53:30,23:40:-51.63,0.00,-72.54	0/1:84:43,41:40:-95.26,0.00,-101.46	0/0:59:55,3:40:-0.00,-8.71,-153.28	0/0:71:71,0:40:0.00,-21.44,-209.18	0/1:87:46,40:40:-91.72,0.00,-109.69	0/0:50:50,0:40:-0.00,-15.13,-147.40	0/0:48:48,0:40:-0.00,-14.53,-141.52	1/1:60:0,60:40:-176.17,-17.81,0.00	1/1:88:0,88:40:-258.54,-26.23,0.00	0/1:115:70,45:40:-97.71,0.00,-171.57	1/1:69:1,68:40:-196.76,-17.57,0.00	0/0:83:83,0:40:0.00,-25.05,-244.47	./.:.:.:.:.	0/1:130:68,61:40:-140.57,0.00,-161.48	1/1:106:0,106:40:-311.49,-31.64,0.00	./.:.:.:.:.	1/1:125:1,124:40:-361.49,-34.40,0.00	1/1:88:1,87:40:-252.65,-23.28,0.00	1/1:107:0,107:40:-314.43,-31.94,0.00	1/1:97:1,96:40:-279.13,-25.99,0.00	1/1:90:0,90:40:-264.42,-26.83,0.00	1/1:52:0,52:40:-152.64,-15.41,-0.00	1/1:40:0,40:40:-117.34,-11.80,-0.00	1/1:100:0,100:40:-293.84,-29.83,-0.00	0/1:68:41,27:40:-58.88,0.00,-100.39	1/1:60:0,60:40:-176.17,-17.81,0.00	1/1:125:0,125:40:-367.38,-37.35,0.00	0/1:74:34,40:40:-95.32,0.00,-78.00	0/1:106:57,49:40:-112.18,0.00,-136.03	0/0:125:125,0:40:0.00,-37.67,-368.02	./.:.:.:.:.	1/1:56:0,56:40:-164.41,-16.61,0.00	0/1:50:22,28:40:-67.24,0.00,-49.91	1/1:43:0,43:40:-126.17,-12.70,-0.00	1/1:58:0,58:40:-170.29,-17.21,-0.00	1/1:109:0,109:40:-320.31,-32.54,-0.00	1/1:50:0,50:40:-146.76,-14.81,-0.00	0/1:55:26,29:40:-68.68,0.00,-60.17	1/1:172:0,172:40:-505.63,-51.47,0.00	0/1:60:23,37:40:-90.71,0.00,-49.85	1/1:81:0,81:40:-237.95,-24.12,-0.00	0/1:95:41,53:40:-127.55,0.00,-92.58	1/1:74:0,74:40:-217.36,-22.02,0.00	0/0:82:82,0:40:0.00,-24.75,-241.53	0/0:81:81,0:40:0.00,-24.44,-238.59	0/1:120:52,68:40:-163.86,0.00,-117.12	0/1:30:17,13:40:-29.12,0.00,-41.21	1/1:117:0,117:40:-343.84,-34.94,0.00	1/1:102:0,102:40:-299.72,-30.43,-0.00	1/1:31:0,31:40:-90.87,-9.10,-0.00	1/1:89:0,89:40:-261.48,-26.53,-0.00	0/1:15:7,8:40:-18.92,0.00,-16.30	1/1:20:0,20:40:-58.51,-5.79,-0.00	./.:.:.:.:.	0/1:125:63,60:40:-139.43,0.00,-148.58	0/1:103:48,54:40:-128.09,0.00,-110.76	0/1:97:54,42:40:-94.59,0.00,-130.22	0/1:78:39,39:40:-91.18,0.00,-91.50	0/0:106:106,0:40:0.00,-31.96,-312.13	0/0:127:127,0:40:0.00,-38.27,-373.90	0/1:64:29,35:40:-83.62,0.00,-66.29	0/0:220:220,0:40:0.00,-66.22,-647.47	0/0:173:172,0:40:0.00,-51.79,-506.28	0/1:100:38,62:40:-152.22,0.00,-81.95	0/1:104:49,55:40:-130.43,0.00,-113.10	0/1:96:46,50:40:-118.13,0.00,-106.68	0/1:100:49,51:40:-119.87,0.00,-114.31	0/0:85:84,0:40:0.00,-25.35,-247.42	0/0:38:38,0:40:-0.00,-11.52,-112.10	0/0:65:65,0:40:0.00,-19.64,-191.53	0/0:51:51,0:40:-0.00,-15.43,-150.34	0/0:44:44,0:40:-0.00,-13.33,-129.75	0/0:43:43,0:40:-0.00,-13.02,-126.81	0/1:124:67,57:40:-130.30,0.00,-160.04	0/1:108:53,54:40:-126.59,0.00,-123.97	0/0:111:111,0:40:0.00,-33.46,-326.84	0/1:91:44,47:40:-110.80,0.00,-102.30	1/1:36:0,36:40:-105.57,-10.60,-0.00	0/0:75:75,0:40:0.00,-22.64,-220.94	./.:.:.:.:.	0/0:69:69,0:40:0.00,-20.84,-203.29	./.:.:.:.:.	0/1:46:26,20:40:-44.91,0.00,-62.88	0/0:82:82,0:40:0.00,-24.75,-241.53	0/1:51:26,25:40:-58.11,0.00,-61.37	0/0:111:110,1:40:0.00,-30.52,-320.96	0/1:129:61,68:40:-161.16,0.00,-140.89	0/0:35:34,1:40:-0.00,-7.68,-97.39	0/1:66:36,30:40:-68.31,0.00,-86.28	0/0:48:48,0:40:-0.00,-14.53,-141.52	0/0:27:27,0:40:-0.00,-8.22,-79.75	0/0:49:49,0:40:-0.00,-14.83,-144.46	0/0:57:57,0:40:0.00,-17.23,-167.99	0/1:231:100,131:40:-315.82,0.00,-224.96	0/0:134:133,1:40:0.00,-37.43,-388.61	0/0:115:115,0:40:0.00,-34.66,-338.61	0/1:47:28,19:40:-41.66,0.00,-68.46	0/0:97:97,0:40:0.00,-29.25,-285.66	0/0:18:18,0:40:-0.00,-5.51,-53.27	./.:.:.:.:.	0/1:86:44,42:40:-97.60,0.00,-103.80	0/1:65:24,41:40:-100.97,0.00,-51.28	0/0:87:87,0:40:0.00,-26.25,-256.24	0/0:47:47,0:40:-0.00,-14.23,-138.58	0/0:114:114,0:40:0.00,-34.36,-335.66	0/0:54:54,0:40:-0.00,-16.33,-159.17	0/0:48:48,0:40:-0.00,-14.53,-141.52	0/0:56:56,0:40:0.00,-16.93,-165.05	0/0:80:79,1:40:0.00,-21.20,-229.77	0/0:98:98,0:40:0.00,-29.55,-288.60	0/1:89:48,41:40:-93.76,0.00,-114.67	0/0:90:89,0:40:0.00,-26.85,-262.12	0/0:112:112,0:40:0.00,-33.76,-329.78	0/0:112:112,0:40:0.00,-33.76,-329.78	0/1:44:23,21:40:-48.45,0.00,-54.65	0/0:208:206,0:40:0.00,-62.01,-606.29	./.:.:.:.:.	0/0:30:30,0:40:-0.00,-9.12,-88.57	0/1:97:51,46:40:-106.06,0.00,-121.09	0/1:101:44,57:40:-137.21,0.00,-99.30	0/1:52:17,34:40:-84.59,0.00,-34.90	0/1:66:33,33:40:-77.14,0.00,-77.46	0/0:96:96,0:40:0.00,-28.95,-282.71	./.:.:.:.:.	./.:.:.:.:.	./.:.:.:.:.	0/0:79:79,0:40:0.00,-23.84,-232.71	0/0:57:57,0:40:0.00,-17.23,-167.99	1/1:82:0,82:40:-240.89,-24.42,0.00	0/0:29:29,0:40:-0.00,-8.82,-85.63	0/1:26:10,16:40:-39.15,0.00,-21.82	1/1:42:0,42:40:-123.22,-12.40,-0.00	0/0:141:141,0:40:0.00,-42.48,-415.09	0/1:143:61,82:40:-198.13,0.00,-136.68	1/1:105:0,105:40:-308.54,-31.34,0.00	0/0:122:122,0:40:0.00,-36.77,-359.20	0/0:29:29,0:40:-0.00,-8.82,-85.63	1/1:50:0,50:40:-146.76,-14.81,-0.00	1/1:24:0,24:40:-70.28,-6.99,-0.00	1/1:76:0,76:40:-223.24,-22.62,0.00	0/0:97:97,0:40:0.00,-29.25,-285.66	0/1:142:64,77:40:-184.03,0.00,-146.11	0/0:102:100,0:40:0.00,-30.16,-294.48	0/0:92:90,0:40:0.00,-27.15,-265.07	0/1:81:44,37:40:-84.39,0.00,-105.31	0/1:38:17,21:40:-50.25,0.00,-38.81	0/1:64:33,31:40:-71.85,0.00,-78.06	0/0:88:88,0:40:0.00,-26.55,-259.18	0/1:113:45,68:40:-165.97,0.00,-98.63	0/0:104:104,0:40:-0.00,-31.36,-306.25	./.:.:.:.:.
313	145	.	A	T	.	PASS	NS=389;AF=0.143	GT:DP:AD:GQ:GL	0/0:68:66,1:40:0.00,-18.24,-176.08	0/0:54:54,0:40:0.00,-17.03,-146.46	0/0:55:55,0:40:0.00,-17.33,-149.15	0/0:78:78,0:40:0.00,-24.23,-211.09	0/0:57:57,0:40:0.00,-17.93,-154.54	0/0:101:101,0:40:0.00,-31.13,-273.02	0/0:90:90,0:40:-0.00,-27.83,-243.40	0/0:96:95,0:40:0.00,-29.33,-256.86	0/0:60:60,0:40:0.00,-18.83,-162.62	0/0:90:89,0:40:0.00,-27.53,-240.71	0/0:67:67,0:40:0.00,-20.93,-181.47	0/0:20:20,0:40:-0.00,-6.82,-54.91	0/0:36:36,0:40:-0.00,-11.62,-97.99	0/0:57:57,0:40:0.00,-17.93,-154.54	0/0:64:64,0:40:0.00,-20.03,-173.39	0/0:37:36,0:40:-0.00,-11.62,-97.99	0/0:58:58,0:40:0.00,-18.23,-157.23	0/0:57:57,0:40:0.00,-17.93,-154.54	0/0:33:33,0:40:-0.00,-10.72,-89.92	0/0:110:108,1:40:0.00,-30.84,-289.17	0/0:123:123,0:40:0.00,-37.74,-332.26	0/0:147:145,0:40:0.00,-44.34,-391.50	0/0:129:129,0:40:-0.00,-39.54,-348.41	0/0:127:127,0:40:-0.00,-38.94,-343.03	0/0:71:70,1:40:0.00,-19.44,-186.85	0/0:62:62,0:40:0.00,-19.43,-168.00	0/0:65:65,0:40:0.00,-20.33,-176.08	0/1:136:71,63:40:-128.60,0.00,-151.20	0/1:94:16,78:40:-181.00,0.00,-15.11	0/1:79:46,33:40:-64.33,0.00,-100.39	0/0:97:97,0:40:0.00,-29.93,-262.25	1/1:80:0,80:40:-214.36,-23.77,0.00	0/1:140:72,68:40:-140.26,0.00,-152.09	0/1:118:56,62:40:-130.71,0.00,-115.61	0/0:99:99,0:40:-0.00,-30.53,-267.63	0/1:104:49,55:40:-116.06,0.00,-100.96	0/1:173:85,88:40:-184.21,0.00,-177.19	0/0:74:74,0:40:0.00,-23.03,-200.32	0/0:41:40,0:40:-0.00,-12.82,-108.76	1/1:44:1,42:40:-109.34,-9.97,-0.00	0/1:42:15,27:40:-59.28,-0.00,-28.02	0/0:110:110,0:40:-0.00,-33.83,-297.25	0/0:120:120,0:40:-0.00,-36.84,-324.18	./.:.:.:.:.	0/0:147:146,0:40:0.00,-44.64,-394.19	0/0:101:101,0:40:0.00,-31.13,-273.02	0/0:160:156,0:40:0.00,-47.64,-421.11	1/1:49:0,49:40:-130.88,-14.47,-0.00	0/1:51:28,23:40:-45.81,0.00,-60.33	0/0:64:61,2:40:-0.00,-14.34,-159.93	0/1:65:30,34:40:-71.52,0.00,-61.81	0/0:37:36,0:40:-0.00,-11.62,-97.99	0/0:38:38,0:40:-0.00,-12.22,-103.38	./.:.:.:.:.	0/0:31:31,0:40:-0.00,-10.12,-84.53	0/0:72:72,0:40:0.00,-22.43,-194.93	0/0:44:43,0:40:-0.00,-13.72,-116.84	0/0:36:36,0:40:-0.00,-11.62,-97.99	0/0:42:40,0:40:-0.00,-12.82,-108.76	0/0:78:78,0:40:0.00,-24.23,-211.09	0/0:39:39,0:40:-0.00,-12.52,-106.07	0/0:66:65,0:40:0.00,-20.33,-176.08	0/0:67:66,1:40:0.00,-18.24,-176.08	0/0:14:14,0:40:-0.00,-5.02,-38.75	0/0:19:19,0:40:-0.00,-6.52,-52.22	0/0:211:211,0:40:0.00,-64.15,-569.21	0/0:69:69,0:40:0.00,-21.53,-186.85	0/0:91:90,0:40:0.00,-27.83,-243.40	0/0:83:82,0:40:0.00,-25.43,-221.86	0/0:144:144,0:40:0.00,-44.04,-388.80	0/0:228:228,0:40:0.00,-69.25,-614.99	0/0:42:42,0:40:-0.00,-13.42,-114.15	0/0:47:47,0:40:-0.00,-14.93,-127.61	0/0:50:50,0:40:-0.00,-15.83,-135.69	0/0:45:45,0:40:-0.00,-14.32,-122.23	./.:.:.:.:.	0/0:73:73,0:40:0.00,-22.73,-197.62	0/0:68:67,0:40:0.00,-20.93,-181.47	0/0:100:99,0:40:0.00,-30.53,-267.63	0/0:97:97,0:40:0.00,-29.93,-262.25	0/0:122:121,0:40:0.00,-37.14,-326.87	0/0:118:118,0:40:0.00,-36.24,-318.79	0/0:95:95,0:40:0.00,-29.33,-256.86	0/0:84:84,0:40:0.00,-26.03,-227.24	0/0:46:46,0:40:-0.00,-14.63,-124.92	0/0:30:29,1:40:-0.00,-7.13,-76.45	0/0:29:29,0:40:-0.00,-9.52,-79.14	0/0:26:26,0:40:-0.00,-8.62,-71.07	0/0:40:40,0:40:-0.00,-12.82,-108.76	0/0:37:37,0:40:-0.00,-11.92,-100.69	0/0:146:146,0:40:0.00,-44.64,-394.19	0/0:133:132,0:40:0.00,-40.44,-356.49	0/0:70:70,0:40:-0.00,-21.83,-189.54	0/0:55:54,1:40:-0.00,-14.63,-143.77	0/0:87:87,0:40:0.00,-26.93,-235.32	./.:.:.:.:.	0/0:37:36,0:40:-0.00,-11.62,-97.99	./.:.:.:.:.	0/0:36:36,0:40:-0.00,-11.62,-97.99	0/0:62:62,0:40:0.00,-19.43,-168.00	0/0:116:114,0:40:0.00,-35.04,-308.02	0/0:238:235,0:40:0.00,-71.35,-633.84	0/0:211:210,1:40:0.00,-61.46,-563.83	0/1:277:130,144:40:-304.69,0.00,-268.05	0/1:83:36,47:40:-100.83,0.00,-72.26	0/0:158:158,0:40:0.00,-48.24,-426.50	0/1:139:61,78:40:-167.49,0.00,-122.77	0/1:159:69,90:40:-193.80,0.00,-138.31	0/0:312:310,0:40:0.00,-93.86,-835.79	0/1:191:97,93:40:-192.57,0.00,-204.40	0/0:154:153,0:40:0.00,-46.74,-413.04	0/0:170:168,0:40:0.00,-51.24,-453.43	0/1:224:97,127:40:-273.92,0.00,-194.20	0/1:149:83,65:40:-129.78,0.00,-179.31	0/0:178:178,0:40:-0.00,-54.24,-480.35	0/0:171:169,0:40:0.00,-51.54,-456.12	0/1:258:129,127:40:-264.31,0.00,-270.76	0/0:173:173,0:40:0.00,-52.74,-466.89	0/0:93:92,0:40:0.00,-28.43,-248.78	0/0:97:97,0:40:0.00,-29.93,-262.25	0/0:259:258,0:40:0.00,-78.26,-695.77	0/0:66:66,0:40:0.00,-20.63,-178.77	0/1:139:64,75:40:-159.41,0.00,-130.85	0/0:74:74,0:40:0.00,-23.03,-200.32	0/0:65:65,0:40:0.00,-20.33,-176.08	0/0:127:127,0:40:-0.00,-38.94,-343.03	0/0:133:133,0:40:0.00,-40.74,-359.18	0/0:78:78,0:40:0.00,-24.23,-211.09	0/0:141:141,0:40:0.00,-43.14,-380.72	0/0:201:200,0:40:0.00,-60.85,-539.59	0/0:279:279,0:40:0.00,-84.56,-752.31	0/0:306:305,0:40:0.00,-92.36,-822.32	0/0:204:203,0:40:0.00,-61.75,-547.67	0/0:250:249,0:40:0.00,-75.56,-671.53	0/0:169:166,2:40:0.00,-45.86,-442.66	0/0:217:213,0:40:0.00,-64.75,-574.60	0/0:175:174,0:40:0.00,-53.04,-469.58	0/0:142:142,0:40:0.00,-43.44,-383.42	0/0:186:186,0:40:-0.00,-56.65,-501.90	0/0:188:187,0:40:0.00,-56.95,-504.59	0/0:168:166,0:40:0.00,-50.64,-448.04	0/0:242:241,0:40:0.00,-73.15,-649.99	0/0:140:140,0:40:0.00,-42.84,-378.03	0/0:195:195,0:40:0.00,-59.35,-526.13	0/0:336:335,0:40:0.00,-101.37,-903.10	0/0:146:145,0:40:0.00,-44.34,-391.50	0/0:93:93,0:40:-0.00,-28.73,-251.48	0/0:154:154,0:40:0.00,-47.04,-415.73	0/0:155:153,0:40:0.00,-46.74,-413.04	0/0:111:111,0:40:0.00,-34.13,-299.94	0/0:257:256,1:40:0.00,-75.26,-687.69	0/0:213:211,0:40:0.00,-64.15,-569.21	0/0:195:195,0:40:0.00,-59.35,-526.13	0/0:242:241,0:40:0.00,-73.15,-649.99	0/0:49:49,0:40:-0.00,-15.53,-133.00	0/0:43:43,0:40:-0.00,-13.72,-116.84	0/0:43:42,1:40:-0.00,-11.03,-111.46	0/0:24:24,0:40:-0.00,-8.02,-65.68	0/0:36:36,0:40:-0.00,-11.62,-97.99	0/0:27:27,0:40:-0.00,-8.92,-73.76	0/0:113:113,0:40:0.00,-34.74,-305.33	0/0:55:54,1:40:-0.00,-14.63,-143.77	0/0:60:60,0:40:0.00,-18.83,-162.62	0/0:70:70,0:40:-0.00,-21.83,-189.54	0/0:67:67,0:40:0.00,-20.93,-181.47	0/0:79:79,0:40:0.00,-24.53,-213.78	0/0:48:47,0:40:-0.00,-14.93,-127.61	0/0:63:63,0:40:0.00,-19.73,-170.70	0/0:56:55,0:40:0.00,-17.33,-149.15	0/0:65:65,0:40:0.00,-20.33,-176.08	0/0:45:44,0:40:-0.00,-14.02,-119.54	0/0:45:45,0:40:-0.00,-14.32,-122.23	0/0:44:43,0:40:-0.00,-13.72,-116.84	0/1:84:45,39:40:-78.98,0.00,-96.20	1/1:90:0,90:40:-241.28,-26.77,0.00	0/1:114:52,61:40:-129.52,0.00,-106.34	1/1:95:0,95:40:-254.75,-28.28,0.00	0/0:98:98,0:40:0.00,-30.23,-264.94	1/1:161:0,161:40:-432.46,-48.08,-0.00	0/1:119:61,58:40:-119.64,0.00,-128.77	1/1:86:0,86:40:-230.51,-25.57,0.00	0/1:135:64,71:40:-149.84,0.00,-132.05	0/1:153:77,75:40:-155.51,0.00,-161.95	0/0:97:97,0:40:0.00,-29.93,-262.25	1/1:110:0,110:40:-295.14,-32.78,0.00	1/1:125:0,124:40:-332.83,-36.98,0.00	1/1:150:0,150:40:-402.84,-44.78,0.00	1/1:64:1,63:40:-165.89,-16.28,0.00	0/1:51:23,27:40:-56.88,0.00,-47.16	0/0:110:108,1:40:0.00,-30.84,-289.17	0/1:70:39,30:40:-59.25,0.00,-84.54	1/1:98:0,98:40:-262.82,-29.18,0.00	0/0:145:145,0:40:0.00,-44.34,-391.50	0/1:111:50,61:40:-130.12,0.00,-101.56	0/1:133:69,64:40:-131.59,0.00,-146.11	0/0:122:122,0:40:0.00,-37.44,-329.56	0/0:149:148,0:40:0.00,-45.24,-399.57	0/0:73:73,0:40:0.00,-22.73,-197.62	0/1:65:24,41:40:-90.07,0.00,-45.35	1/1:91:0,91:40:-243.98,-27.07,0.00	1/1:80:0,80:40:-214.36,-23.77,0.00	0/1:145:68,77:40:-163.00,0.00,-139.82	0/1:80:34,46:40:-99.03,0.00,-67.78	1/1:90:1,89:40:-235.90,-24.08,0.00	0/0:235:233,1:40:0.00,-68.36,-625.76	0/0:91:91,0:40:0.00,-28.13,-246.09	1/1:117:0,117:40:-313.99,-34.88,0.00	1/1:114:0,114:40:-305.91,-33.98,0.00	1/1:101:0,101:40:-270.90,-30.08,0.00	1/1:100:0,100:40:-268.21,-29.78,-0.00	0/1:111:57,53:40:-108.88,0.00,-120.71	./.:.:.:.:.	0/1:47:22,24:40:-50.00,0.00,-45.67	0/1:139:64,75:40:-159.41,0.00,-130.85	1/1:136:0,136:40:-365.15,-40.58,0.00	0/1:66:40,26:40:-49.38,0.00,-88.14	1/1:154:0,153:40:-410.92,-45.68,0.00	1/1:15:0,15:40:-39.33,-4.26,-0.00	0/1:48:20,28:40:-60.17,0.00,-39.69	1/1:91:0,91:40:-243.98,-27.07,0.00	0/1:129:63,66:40:-138.18,0.00,-131.16	0/0:54:52,1:40:-0.00,-14.03,-138.38	0/1:116:65,50:40:-99.30,0.00,-140.75	0/1:128:48,78:40:-171.39,0.00,-91.67	0/0:119:119,0:40:0.00,-36.54,-321.49	1/1:155:0,154:40:-413.61,-45.98,0.00	0/1:73:35,38:40:-79.59,0.00,-72.57	0/1:201:99,100:40:-208.72,0.00,-207.08	0/0:192:192,0:40:0.00,-58.45,-518.05	1/1:98:0,98:40:-262.82,-29.18,0.00	0/1:106:56,50:40:-102.00,0.00,-119.21	1/1:86:0,86:40:-230.51,-25.57,0.00	0/0:98:98,0:40:0.00,-30.23,-264.94	0/1:65:30,35:40:-73.92,0.00,-61.51	0/1:52:27,25:40:-50.89,0.00,-57.33	0/0:36:36,0:40:-0.00,-11.62,-97.99	0/1:42:20,22:40:-45.81,-0.00,-41.49	0/1:48:24,24:40:-49.40,0.00,-50.46	0/1:40:19,21:40:-43.72,-0.00,-39.39	0/0:124:124,0:40:0.00,-38.04,-334.95	0/0:161:161,0:40:0.00,-49.14,-434.58	0/0:123:123,0:40:0.00,-37.74,-332.26	0/0:113:113,0:40:0.00,-34.74,-305.33	0/0:53:53,0:40:0.00,-16.73,-143.77	0/0:87:87,0:40:0.00,-26.93,-235.32	0/0:113:112,0:40:0.00,-34.44,-302.64	0/0:126:126,0:40:-0.00,-38.64,-340.33	0/0:83:83,0:40:0.00,-25.73,-224.55	./.:.:.:.:.	0/0:98:97,1:40:0.00,-27.54,-259.55	0/0:91:91,0:40:0.00,-28.13,-246.09	0/0:116:115,0:40:0.00,-35.34,-310.72	0/0:111:111,0:40:0.00,-34.13,-299.94	0/0:53:53,0:40:0.00,-16.73,-143.77	0/0:64:64,0:40:0.00,-20.03,-173.39	0/0:33:32,0:40:-0.00,-10.42,-87.22	0/0:20:20,0:40:-0.00,-6.82,-54.91	0/0:114:114,0:40:0.00,-35.04,-308.02	0/0:61:61,0:40:0.00,-19.13,-165.31	0/0:300:300,0:40:0.00,-90.86,-808.86	0/0:183:180,0:40:0.00,-54.85,-485.74	0/0:167:167,0:40:0.00,-50.94,-450.73	0/0:124:124,0:40:0.00,-38.04,-334.95	0/0:152:152,0:40:0.00,-46.44,-410.34	0/0:40:39,0:40:-0.00,-12.52,-106.07	0/0:62:61,1:40:0.00,-16.73,-162.62	0/0:98:98,0:40:0.00,-30.23,-264.94	0/0:61:60,0:40:0.00,-18.83,-162.62	0/0:79:79,0:40:0.00,-24.53,-213.78	0/0:61:61,0:40:0.00,-19.13,-165.31	0/0:92:90,0:40:0.00,-27.83,-243.40	0/0:53:53,0:40:0.00,-16.73,-143.77	0/0:53:53,0:40:0.00,-16.73,-143.77	0/0:61:61,0:40:0.00,-19.13,-165.31	0/0:71:67,0:40:0.00,-20.93,-181.47	0/0:110:109,0:40:0.00,-33.53,-294.56	0/0:78:78,0:40:0.00,-24.23,-211.09	0/0:101:100,0:40:0.00,-30.83,-270.32	0/0:81:81,0:40:0.00,-25.13,-219.16	0/0:133:133,0:40:0.00,-40.74,-359.18	0/0:52:52,0:40:0.00,-16.43,-141.08	0/0:247:247,0:40:0.00,-74.96,-666.15	0/0:111:111,0:40:0.00,-34.13,-299.94	0/0:44:43,0:40:-0.00,-13.72,-116.84	0/0:110:110,0:40:-0.00,-33.83,-297.25	0/0:157:156,0:40:0.00,-47.64,-421.11	0/0:39:39,0:40:-0.00,-12.52,-106.07	0/0:52:51,1:40:-0.00,-13.73,-135.69	0/0:76:75,1:40:0.00,-20.94,-200.32	0/0:60:60,0:40:0.00,-18.83,-162.62	0/0:50:50,0:40:-0.00,-15.83,-135.69	0/0:30:30,0:40:-0.00,-9.82,-81.84	0/0:61:61,0:40:0.00,-19.13,-165.31	0/0:57:56,0:40:0.00,-17.63,-151.85	0/0:83:83,0:40:0.00,-25.73,-224.55	0/0:33:33,0:40:-0.00,-10.72,-89.92	0/0:34:34,0:40:-0.00,-11.02,-92.61	0/0:40:40,0:40:-0.00,-12.82,-108.76	0/0:132:131,0:40:0.00,-40.14,-353.80	0/0:160:160,0:40:0.00,-48.84,-431.89	0/0:130:130,0:40:0.00,-39.84,-351.11	0/0:142:141,1:40:0.00,-40.75,-378.03	0/0:58:57,0:40:0.00,-17.93,-154.54	0/0:82:82,0:40:0.00,-25.43,-221.86	0/0:28:28,0:40:-0.00,-9.22,-76.45	0/0:124:124,0:40:0.00,-38.04,-334.95	./.:.:.:.:.	0/0:166:165,0:40:0.00,-50.34,-445.35	0/0:137:137,0:40:-0.00,-41.94,-369.95	0/0:117:117,0:40:0.00,-35.94,-316.10	0/0:136:136,0:40:0.00,-41.64,-367.26	0/0:39:39,0:40:-0.00,-12.52,-106.07	0/0:52:52,0:40:0.00,-16.43,-141.08	0/0:88:88,0:40:-0.00,-27.23,-238.01	0/0:92:91,0:40:0.00,-28.13,-246.09	0/0:114:114,0:40:0.00,-35.04,-308.02	0/0:115:115,0:40:0.00,-35.34,-310.72
327	167	.	T	A	.	PASS	NS=381;AF=0.089	GT:DP:AD:GQ:GL	0/0:15:15,0:40:-0.00,-5.41,-36.12	0/0:20:19,0:40:-0.00,-6.61,-45.39	0/0:20:20,0:40:-0.00,-6.91,-47.71	0/0:13:12,0:40:-0.00,-4.52,-29.17	0/0:9:9,0:40:-0.00,-3.62,-22.22	0/0:22:21,0:40:-0.00,-7.21,-50.03	0/0:16:16,0:40:-0.00,-5.71,-38.44	0/0:16:16,0:40:-0.00,-5.71,-38.44	0/0:16:16,0:40:-0.00,-5.71,-38.44	0/0:10:10,0:40:-0.00,-3.92,-24.54	0/0:8:7,0:37:-0.00,-3.02,-17.58	0/0:22:20,0:40:-0.00,-6.91,-47.71	0/0:8:7,0:37:-0.00,-3.02,-17.58	0/0:28:27,1:40:-0.00,-6.98,-61.61	0/0:18:18,0:40:-0.00,-6.31,-43.07	0/0:6:6,0:33:-0.00,-2.72,-15.27	0/0:9:9,0:40:-0.00,-3.62,-22.22	0/0:18:17,0:40:-0.00,-6.01,-40.76	0/0:14:13,1:34:-0.00,-2.80,-29.17	0/0:20:20,0:40:-0.00,-6.91,-47.71	0/0:21:21,0:40:-0.00,-7.21,-50.03	0/0:26:26,0:40:-0.00,-8.70,-61.61	0/0:23:23,0:40:-0.00,-7.81,-54.66	0/0:20:20,0:40:-0.00,-6.91,-47.71	0/0:21:21,0:40:-0.00,-7.21,-50.03	0/0:12:12,0:40:-0.00,-4.52,-29.17	0/0:18:18,0:40:-0.00,-6.31,-43.07	0/0:47:47,0:40:-0.00,-14.98,-110.27	0/1:20:9,10:40:-16.56,-0.00,-15.61	0/1:51:23,28:40:-48.71,0.00,-38.48	0/0:41:41,0:40:-0.00,-13.19,-96.37	0/0:11:11,0:40:-0.00,-4.22,-26.85	0/0:26:26,0:40:-0.00,-8.70,-61.61	1/1:57:0,56:40:-128.41,-16.31,-0.00	1/1:16:0,16:40:-35.71,-4.35,-0.00	0/0:39:39,0:40:-0.00,-12.59,-91.74	0/1:29:12,16:40:-27.78,-0.00,-19.87	0/0:15:15,0:40:-0.00,-5.41,-36.12	0/1:37:23,13:40:-18.43,0.00,-42.97	0/0:15:14,1:37:-0.00,-3.10,-31.49	0/1:60:34,25:40:-39.37,0.00,-61.58	0/0:16:16,0:40:-0.00,-5.71,-38.44	0/0:15:15,0:40:-0.00,-5.41,-36.12	0/0:22:21,0:40:-0.00,-7.21,-50.03	0/0:23:23,0:40:-0.00,-7.81,-54.66	0/0:5:5,0:30:-0.00,-2.43,-12.95	0/0:31:30,0:40:-0.00,-9.90,-70.88	0/1:60:23,36:40:-64.86,0.00,-36.09	./.:.:.:.:.	0/1:7:3,4:40:-6.25,-0.00,-5.29	0/0:9:9,0:40:-0.00,-3.62,-22.22	./.:.:.:.:.	0/0:4:4,0:27:-0.00,-2.13,-10.63	./.:.:.:.:.	./.:.:.:.:.	0/0:11:11,0:40:-0.00,-4.22,-26.85	./.:.:.:.:.	0/0:7:7,0:37:-0.00,-3.02,-17.58	0/0:8:8,0:40:-0.00,-3.32,-19.90	0/0:13:12,1:31:-0.00,-2.50,-26.85	0/0:12:12,0:40:-0.00,-4.52,-29.17	0/0:6:6,0:33:-0.00,-2.72,-15.27	0/0:8:8,0:40:-0.00,-3.32,-19.90	0/0:13:12,0:40:-0.00,-4.52,-29.17	0/0:15:15,0:40:-0.00,-5.41,-36.12	0/0:88:87,1:40:0.00,-24.92,-200.65	0/0:72:69,1:40:0.00,-19.54,-158.94	0/0:44:43,1:40:-0.00,-11.77,-98.69	0/0:81:80,1:40:0.00,-22.83,-184.43	0/0:78:75,0:40:0.00,-23.35,-175.16	0/0:105:104,0:40:0.00,-32.02,-242.36	0/0:14:13,0:40:-0.00,-4.82,-31.49	0/0:7:6,0:33:-0.00,-2.72,-15.27	0/0:10:10,0:40:-0.00,-3.92,-24.54	0/0:15:14,0:40:-0.00,-5.11,-33.80	0/0:46:45,1:40:-0.00,-12.36,-103.32	0/0:11:11,0:40:-0.00,-4.22,-26.85	0/0:13:13,0:40:-0.00,-4.82,-31.49	0/0:11:11,0:40:-0.00,-4.22,-26.85	0/0:19:19,0:40:-0.00,-6.61,-45.39	0/0:13:13,0:40:-0.00,-4.82,-31.49	0/0:22:22,0:40:-0.00,-7.51,-52.34	0/0:11:11,0:40:-0.00,-4.22,-26.85	0/0:10:10,0:40:-0.00,-3.92,-24.54	0/0:9:9,0:40:-0.00,-3.62,-22.22	0/0:9:8,0:40:-0.00,-3.32,-19.90	0/0:9:9,0:40:-0.00,-3.62,-22.22	0/0:6:6,0:33:-0.00,-2.72,-15.27	0/0:12:12,0:40:-0.00,-4.52,-29.17	./.:.:.:.:.	0/0:36:36,0:40:-0.00,-11.69,-84.78	0/0:19:19,0:40:-0.00,-6.61,-45.39	0/0:11:10,0:40:-0.00,-3.92,-24.54	0/0:12:12,0:40:-0.00,-4.52,-29.17	0/0:7:7,0:37:-0.00,-3.02,-17.58	0/0:9:9,0:40:-0.00,-3.62,-22.22	0/0:4:3,0:24:-0.01,-1.83,-8.32	0/0:8:8,0:40:-0.00,-3.32,-19.90	0/0:13:13,0:40:-0.00,-4.82,-31.49	0/0:67:67,0:40:0.00,-20.96,-156.62	0/0:133:133,0:40:0.00,-40.69,-309.56	0/0:63:62,0:40:0.00,-19.46,-145.03	0/0:316:313,0:40:0.00,-94.50,-726.68	0/0:63:62,0:40:0.00,-19.46,-145.03	0/0:22:22,0:40:-0.00,-7.51,-52.34	0/0:25:25,0:40:-0.00,-8.40,-59.29	0/0:13:13,0:40:-0.00,-4.82,-31.49	0/0:20:20,0:40:-0.00,-6.91,-47.71	0/0:81:78,1:40:0.00,-22.23,-179.79	0/0:51:51,0:40:-0.00,-16.18,-119.54	0/0:32:30,0:40:-0.00,-9.90,-70.88	0/0:46:46,0:40:-0.00,-14.68,-107.96	0/0:44:44,0:40:-0.00,-14.08,-103.32	0/0:34:32,1:40:-0.00,-8.48,-73.20	0/1:37:19,18:40:-29.72,0.00,-33.40	0/0:87:83,1:40:0.00,-23.72,-191.38	0/0:203:202,0:40:0.00,-61.32,-469.46	0/0:62:61,0:40:0.00,-19.16,-142.72	0/0:26:26,0:40:-0.00,-8.70,-61.61	0/0:40:40,0:40:-0.00,-12.89,-94.05	0/0:101:101,0:40:0.00,-31.12,-235.41	0/0:14:14,0:40:-0.00,-5.11,-33.80	0/0:22:22,0:40:-0.00,-7.51,-52.34	0/0:12:12,0:40:-0.00,-4.52,-29.17	0/0:19:19,0:40:-0.00,-6.61,-45.39	0/0:12:12,0:40:-0.00,-4.52,-29.17	0/0:41:41,0:40:-0.00,-13.19,-96.37	0/0:33:32,0:40:-0.00,-10.50,-75.52	0/0:36:36,0:40:-0.00,-11.69,-84.78	0/0:44:44,0:40:-0.00,-14.08,-103.32	0/0:78:78,0:40:0.00,-24.25,-182.11	0/0:76:76,0:40:0.00,-23.65,-177.48	0/0:31:31,0:40:-0.00,-10.20,-73.20	0/0:56:54,1:40:-0.00,-15.05,-124.18	0/0:38:38,0:40:-0.00,-12.29,-89.42	0/0:51:51,0:40:-0.00,-16.18,-119.54	0/0:38:37,0:40:-0.00,-11.99,-87.10	0/0:34:34,0:40:-0.00,-11.09,-80.15	0/0:59:58,0:40:0.00,-18.27,-135.77	0/0:37:36,0:40:-0.00,-11.69,-84.78	0/0:45:45,0:40:-0.00,-14.38,-105.64	0/0:362:358,0:40:0.00,-107.95,-830.95	0/0:57:56,0:40:0.00,-17.67,-131.13	0/0:77:76,0:40:0.00,-23.65,-177.48	0/0:150:148,0:40:0.00,-45.17,-344.32	0/0:48:48,0:40:-0.00,-15.28,-112.59	0/0:28:28,0:40:-0.00,-9.30,-66.25	0/0:48:47,0:40:-0.00,-14.98,-110.27	0/0:53:53,0:40:0.00,-16.77,-124.18	0/0:34:33,0:40:-0.00,-10.79,-77.83	0/0:99:99,0:40:-0.00,-30.52,-230.77	0/0:81:80,0:40:0.00,-24.84,-186.75	0/0:81:81,0:40:0.00,-25.14,-189.06	0/0:52:52,0:40:0.00,-16.47,-121.86	0/0:9:9,0:40:-0.00,-3.62,-22.22	0/0:5:4,0:27:-0.00,-2.13,-10.63	0/0:5:5,0:30:-0.00,-2.43,-12.95	./.:.:.:.:.	0/0:14:14,0:40:-0.00,-5.11,-33.80	0/0:7:7,0:37:-0.00,-3.02,-17.58	0/0:19:19,0:40:-0.00,-6.61,-45.39	0/0:6:6,0:33:-0.00,-2.72,-15.27	0/0:3:3,0:24:-0.01,-1.83,-8.32	0/0:5:5,0:30:-0.00,-2.43,-12.95	0/0:5:5,0:30:-0.00,-2.43,-12.95	0/0:12:11,1:28:-0.00,-2.20,-24.54	0/0:5:5,0:30:-0.00,-2.43,-12.95	0/0:7:7,0:37:-0.00,-3.02,-17.58	./.:.:.:.:.	0/0:11:11,0:40:-0.00,-4.22,-26.85	0/0:10:10,0:40:-0.00,-3.92,-24.54	0/0:20:20,0:40:-0.00,-6.91,-47.71	0/0:8:7,0:37:-0.00,-3.02,-17.58	0/1:82:37,44:40:-76.82,0.00,-61.96	1/1:75:1,74:40:-167.80,-19.67,0.00	0/0:116:116,0:40:0.00,-35.61,-270.17	0/0:61:61,0:40:0.00,-19.16,-142.72	0/1:103:50,52:40:-89.08,0.00,-85.81	1/1:151:0,149:40:-343.91,-44.11,0.00	1/1:99:0,99:40:-228.05,-29.16,0.00	0/1:90:43,47:40:-81.08,0.00,-73.17	1/1:136:1,135:40:-309.16,-37.91,0.00	0/0:109:109,0:40:0.00,-33.51,-253.95	0/1:78:39,39:40:-66.13,0.00,-67.49	0/1:77:40,37:40:-61.79,0.00,-70.11	0/1:101:52,48:40:-80.41,0.00,-91.04	0/0:104:104,0:40:-0.00,-32.02,-242.36	1/1:50:0,50:40:-114.50,-14.51,-0.00	1/1:48:0,47:40:-107.55,-13.62,-0.00	1/1:101:0,101:40:-232.68,-29.76,0.00	0/1:108:55,52:40:-87.58,0.00,-95.90	0/1:88:51,36:40:-56.49,0.00,-92.61	0/1:146:70,76:40:-131.54,0.00,-119.00	0/1:91:47,44:40:-73.83,0.00,-82.14	0/1:119:53,63:40:-110.38,0.00,-88.57	0/0:89:88,0:40:0.00,-27.24,-205.28	0/1:125:66,59:40:-98.42,0.00,-116.01	0/1:38:24,14:40:-20.15,-0.00,-44.69	0/1:82:43,39:40:-64.93,0.00,-75.56	1/1:91:2,89:40:-200.24,-22.14,-0.00	1/1:76:1,74:40:-167.80,-19.67,-0.00	1/1:115:0,113:40:-260.49,-33.35,-0.00	0/0:82:82,0:40:0.00,-25.44,-191.38	0/0:118:118,0:40:0.00,-36.20,-274.80	0/0:155:152,0:40:0.00,-46.37,-353.59	0/1:108:63,45:40:-71.06,0.00,-114.14	0/1:141:80,60:40:-96.26,0.00,-143.96	0/0:128:127,0:40:0.00,-38.90,-295.66	0/1:102:55,46:40:-75.47,0.00,-97.69	0/1:165:80,84:40:-144.70,0.00,-136.79	0/1:133:62,70:40:-121.82,0.00,-104.64	0/1:174:91,81:40:-135.35,0.00,-159.89	0/1:80:38,41:40:-70.46,0.00,-64.87	0/0:181:181,0:40:0.00,-55.04,-420.79	0/1:162:86,74:40:-122.72,0.00,-151.89	0/1:89:40,49:40:-86.01,0.00,-66.52	0/1:161:74,86:40:-150.53,0.00,-124.08	0/1:56:25,30:40:-52.15,0.00,-41.92	0/1:90:39,49:40:-86.31,0.00,-64.50	1/1:117:0,117:40:-269.76,-34.54,0.00	0/0:41:41,0:40:-0.00,-13.19,-96.37	0/0:32:32,0:40:-0.00,-10.50,-75.52	0/0:41:41,0:40:-0.00,-13.19,-96.37	0/0:27:27,0:40:-0.00,-9.00,-63.93	0/0:47:46,0:40:-0.00,-14.68,-107.96	0/0:58:57,0:40:0.00,-17.97,-133.45	0/0:7:7,0:37:-0.00,-3.02,-17.58	0/0:72:72,0:40:0.00,-22.45,-168.21	0/0:54:52,0:40:0.00,-16.47,-121.86	0/0:17:17,0:40:-0.00,-6.01,-40.76	0/1:19:9,10:40:-16.56,0.00,-15.61	0/0:8:8,0:40:-0.00,-3.32,-19.90	0/0:16:16,0:40:-0.00,-5.71,-38.44	0/0:12:11,0:40:-0.00,-4.22,-26.85	0/0:9:9,0:40:-0.00,-3.62,-22.22	0/0:12:12,0:40:-0.00,-4.52,-29.17	0/0:6:6,0:33:-0.00,-2.72,-15.27	0/0:7:7,0:37:-0.00,-3.02,-17.58	0/0:8:8,0:40:-0.00,-3.32,-19.90	0/0:31:31,0:40:-0.00,-10.20,-73.20	0/0:47:47,0:40:-0.00,-14.98,-110.27	0/0:53:51,1:40:-0.00,-14.16,-117.23	0/0:16:16,0:40:-0.00,-5.71,-38.44	0/0:33:32,0:40:-0.00,-10.50,-75.52	0/0:12:12,0:40:-0.00,-4.52,-29.17	0/0:30:30,0:40:-0.00,-9.90,-70.88	0/0:63:63,0:40:0.00,-19.76,-147.35	0/0:27:27,0:40:-0.00,-9.00,-63.93	0/0:9:9,0:40:-0.00,-3.62,-22.22	0/0:14:14,0:40:-0.00,-5.11,-33.80	0/0:28:26,0:40:-0.00,-8.70,-61.61	0/0:15:14,0:40:-0.00,-5.11,-33.80	0/0:10:10,0:40:-0.00,-3.92,-24.54	0/0:28:25,0:40:-0.00,-8.40,-59.29	0/0:51:51,0:40:-0.00,-16.18,-119.54	./.:.:.:.:.	./.:.:.:.:.	0/0:9:9,0:40:-0.00,-3.62,-22.22	0/0:17:17,0:40:-0.00,-6.01,-40.76	0/0:219:217,0:40:0.00,-65.80,-504.21	0/0:117:117,0:40:0.00,-35.91,-272.49	0/0:22:22,0:40:-0.00,-7.51,-52.34	0/0:19:19,0:40:-0.00,-6.61,-45.39	0/0:22:22,0:40:-0.00,-7.51,-52.34	./.:.:.:.:.	0/0:10:9,1:21:-0.01,-1.61,-19.91	0/0:14:14,0:40:-0.00,-5.11,-33.80	0/0:24:23,1:40:-0.00,-5.79,-52.34	0/0:7:7,0:37:-0.00,-3.02,-17.58	0/0:6:4,0:27:-0.00,-2.13,-10.63	0/0:8:8,0:40:-0.00,-3.32,-19.90	0/0:7:7,0:37:-0.00,-3.02,-17.58	0/0:3:3,0:24:-0.01,-1.83,-8.32	0/0:9:8,0:40:-0.00,-3.32,-19.90	0/0:9:9,0:40:-0.00,-3.62,-22.22	0/0:19:18,0:40:-0.00,-6.31,-43.07	0/0:16:16,0:40:-0.00,-5.71,-38.44	0/0:13:12,0:40:-0.00,-4.52,-29.17	0/0:13:13,0:40:-0.00,-4.82,-31.49	0/0:36:36,0:40:-0.00,-11.69,-84.78	0/0:11:11,0:40:-0.00,-4.22,-26.85	0/0:59:59,0:40:0.00,-18.57,-138.08	0/0:58:58,0:40:0.00,-18.27,-135.77	0/0:27:27,0:40:-0.00,-9.00,-63.93	0/0:28:28,0:40:-0.00,-9.30,-66.25	0/0:49:47,1:40:-0.00,-12.96,-107.96	./.:.:.:.:.	0/0:6:6,0:33:-0.00,-2.72,-15.27	0/0:12:12,0:40:-0.00,-4.52,-29.17	0/0:8:8,0:40:-0.00,-3.32,-19.90	0/0:5:5,0:30:-0.00,-2.43,-12.95	0/0:5:5,0:30:-0.00,-2.43,-12.95	0/0:11:11,0:40:-0.00,-4.22,-26.85	0/0:16:16,0:40:-0.00,-5.71,-38.44	0/0:17:17,0:40:-0.00,-6.01,-40.76	0/0:14:14,0:40:-0.00,-5.11,-33.80	./.:.:.:.:.	0/0:9:9,0:40:-0.00,-3.62,-22.22	0/0:14:14,0:40:-0.00,-5.11,-33.80	0/0:128:126,1:40:0.00,-36.58,-291.02	0/0:42:38,1:40:-0.00,-10.27,-87.10	0/0:39:38,0:40:-0.00,-12.29,-89.42	0/0:52:50,1:40:-0.00,-13.86,-114.91	0/0:19:19,0:40:-0.00,-6.61,-45.39	0/0:8:8,0:40:-0.00,-3.32,-19.90	0/0:50:49,1:40:-0.00,-13.56,-112.59	0/0:47:45,1:40:-0.00,-12.36,-103.32	0/0:41:41,0:40:-0.00,-13.19,-96.37	0/0:64:63,1:40:0.00,-17.74,-145.03	0/0:43:43,0:40:-0.00,-13.78,-101.01	0/0:42:42,0:40:-0.00,-13.49,-98.69	0/0:9:9,0:40:-0.00,-3.62,-22.22	./.:.:.:.:.	0/0:9:8,1:18:-0.02,-1.32,-17.60	0/0:11:11,0:40:-0.00,-4.22,-26.85	0/0:15:15,0:40:-0.00,-5.41,-36.12	0/0:19:19,0:40:-0.00,-6.61,-45.39
338	172	.	C	T	.	PASS	NS=382;AF=0.274	GT:DP:AD:GQ:GL	0/0:27:27,0:40:-0.00,-8.16,-51.14	0/0:16:15,0:40:-0.00,-4.62,-28.71	./.:.:.:.:.	0/0:24:24,0:40:-0.00,-7.27,-45.53	0/0:13:12,1:27:-0.00,-2.16,-21.23	0/0:42:42,0:40:-0.00,-12.59,-79.19	1/1:24:0,24:40:-44.21,-6.61,-0.00	0/0:25:25,0:40:-0.00,-7.57,-47.40	0/1:26:14,12:40:-14.57,0.00,-18.97	0/1:19:9,10:40:-12.90,-0.00,-11.69	./.:.:.:.:.	0/0:6:6,0:25:-0.00,-1.97,-11.89	0/0:12:11,0:40:-0.00,-3.44,-21.23	0/0:6:6,0:25:-0.00,-1.97,-11.89	0/0:12:12,0:40:-0.00,-3.73,-23.10	0/0:16:16,0:40:-0.00,-4.91,-30.58	0/0:25:25,0:40:-0.00,-7.57,-47.40	0/1:17:5,12:40:-17.23,-0.00,-4.80	0/1:9:4,5:40:-6.50,-0.00,-5.30	0/1:58:28,30:40:-38.78,0.00,-35.70	1/1:72:0,72:40:-133.95,-20.78,0.00	0/0:52:52,0:40:-0.00,-15.54,-97.88	0/0:65:65,0:40:0.00,-19.38,-122.19	0/1:52:20,32:40:-44.29,0.00,-22.52	0/0:29:29,0:40:-0.00,-8.75,-54.88	./.:.:.:.:.	0/0:27:27,0:40:-0.00,-8.16,-51.14	0/1:81:37,44:40:-58.16,0.00,-45.74	./.:.:.:.:.	0/1:61:42,18:40:-15.75,0.00,-61.29	0/0:62:62,0:40:0.00,-18.49,-116.58	0/1:52:20,32:40:-44.29,0.00,-22.52	0/0:87:86,1:40:0.00,-24.00,-159.58	0/0:89:89,0:40:0.00,-26.46,-167.06	0/0:69:69,0:40:0.00,-20.56,-129.67	0/1:78:43,34:40:-40.65,0.00,-58.14	0/1:108:54,52:40:-65.74,0.00,-70.14	0/0:12:12,0:40:-0.00,-3.73,-23.10	./.:.:.:.:.	0/0:10:10,0:38:-0.00,-3.14,-19.36	0/1:10:3,6:40:-8.37,-0.00,-3.43	0/0:34:34,0:40:-0.00,-10.23,-64.23	0/0:30:30,0:40:-0.00,-9.05,-56.75	0/1:33:16,17:40:-21.85,0.00,-20.65	0/1:31:16,15:40:-18.70,0.00,-21.24	0/0:33:33,0:40:-0.00,-9.93,-62.36	0/0:68:68,0:40:0.00,-20.26,-127.80	0/1:51:26,25:40:-31.50,0.00,-34.03	0/0:19:18,1:40:-0.00,-3.93,-32.45	0/1:6:4,2:23:-1.79,-0.01,-6.19	1/1:8:0,8:24:-14.30,-1.89,-0.01	1/1:20:0,20:40:-36.73,-5.43,-0.00	./.:.:.:.:.	1/1:14:0,14:40:-25.51,-3.66,-0.00	1/1:5:0,5:14:-8.73,-1.04,-0.04	1/1:17:1,16:33:-27.38,-2.68,-0.00	1/1:12:0,12:37:-21.77,-3.07,-0.00	1/1:18:0,18:40:-32.99,-4.84,-0.00	1/1:7:0,7:21:-12.43,-1.60,-0.01	1/1:23:0,23:40:-42.34,-6.32,-0.00	1/1:8:0,7:21:-12.43,-1.60,-0.01	1/1:20:0,20:40:-36.73,-5.43,-0.00	1/1:15:0,15:40:-27.38,-3.95,-0.00	1/1:7:0,7:21:-12.43,-1.60,-0.01	1/1:12:0,12:37:-21.77,-3.07,-0.00	0/0:92:90,1:40:-0.00,-25.18,-167.06	0/1:59:27,32:40:-42.22,0.00,-33.54	0/1:35:14,21:40:-28.74,0.00,-16.32	0/1:27:12,14:40:-18.31,0.00,-15.23	0/0:25:25,0:40:-0.00,-7.57,-47.40	0/0:73:73,0:40:0.00,-21.74,-137.14	0/1:13:6,7:40:-9.06,-0.00,-7.85	0/0:11:9,0:35:-0.00,-2.85,-17.49	0/0:15:15,0:40:-0.00,-4.62,-28.71	0/0:11:11,0:40:-0.00,-3.44,-21.23	0/0:25:25,0:40:-0.00,-7.57,-47.40	0/1:21:13,8:40:-8.57,-0.00,-18.58	0/0:21:21,0:40:-0.00,-6.39,-39.93	1/1:17:0,17:40:-31.12,-4.54,-0.00	0/0:14:13,0:40:-0.00,-4.03,-24.97	0/1:27:15,12:40:-14.28,-0.00,-20.55	0/0:24:24,0:40:-0.00,-7.27,-45.53	0/1:23:10,13:40:-17.33,-0.00,-12.38	0/0:16:16,0:40:-0.00,-4.91,-30.58	0/0:17:17,0:40:-0.00,-5.21,-32.45	0/1:11:5,6:40:-7.78,-0.00,-6.58	0/0:11:11,0:40:-0.00,-3.44,-21.23	0/0:14:14,0:40:-0.00,-4.32,-26.84	0/1:18:14,4:25:-1.98,-0.00,-21.34	0/1:12:6,6:40:-7.49,-0.00,-8.15	0/1:50:28,22:40:-26.18,0.00,-38.06	0/1:46:21,25:40:-32.97,0.00,-26.16	0/0:10:10,0:38:-0.00,-3.14,-19.36	0/1:19:11,8:40:-9.16,-0.00,-15.43	0/0:16:16,0:40:-0.00,-4.91,-30.58	0/0:7:7,0:28:-0.00,-2.26,-13.75	0/1:11:6,5:40:-5.91,-0.00,-8.44	0/1:17:9,7:40:-8.17,-0.00,-12.58	0/1:14:8,6:40:-6.90,-0.00,-11.30	1/1:78:0,78:40:-145.17,-22.55,0.00	0/1:114:62,52:40:-63.38,0.00,-82.74	0/1:217:126,91:40:-105.88,0.00,-171.98	0/0:278:277,1:40:0.00,-80.39,-516.67	0/1:220:110,110:40:-140.52,0.00,-141.19	0/0:52:52,0:40:-0.00,-15.54,-97.88	0/1:60:30,30:40:-38.19,0.00,-38.85	1/1:74:0,74:40:-137.69,-21.37,0.00	0/0:74:74,0:40:0.00,-22.03,-139.01	0/0:191:190,0:40:0.00,-56.28,-355.89	0/1:86:51,35:40:-39.86,0.00,-70.44	0/1:70:34,36:40:-46.45,0.00,-43.38	0/1:60:27,33:40:-43.80,0.00,-33.24	./.:.:.:.:.	0/0:67:67,0:40:0.00,-19.97,-125.93	0/1:64:30,34:40:-44.48,0.00,-37.67	0/1:180:85,95:40:-124.29,0.00,-106.25	0/0:151:151,0:40:0.00,-44.77,-282.97	0/0:83:83,0:40:0.00,-24.69,-155.84	0/0:80:80,0:40:0.00,-23.81,-150.23	0/1:46:24,22:40:-27.36,0.00,-31.77	0/1:92:41,51:40:-68.00,0.00,-49.97	0/0:39:39,0:40:-0.00,-11.70,-73.58	0/0:41:41,0:40:-0.00,-12.29,-77.32	0/0:27:27,0:40:-0.00,-8.16,-51.14	0/0:30:30,0:40:-0.00,-9.05,-56.75	0/1:24:16,8:40:-7.68,-0.00,-23.30	0/1:64:46,18:40:-14.57,0.00,-67.58	0/1:52:32,20:40:-21.85,0.00,-44.95	0/1:49:25,24:40:-30.22,0.00,-32.75	0/0:102:100,1:40:-0.00,-28.14,-185.75	0/0:80:80,0:40:0.00,-23.81,-150.23	1/1:75:0,75:40:-139.56,-21.67,0.00	0/0:87:86,0:40:0.00,-25.58,-161.45	1/1:92:0,92:40:-171.34,-26.68,0.00	0/0:76:76,0:40:0.00,-22.62,-142.75	0/0:70:70,0:40:0.00,-20.85,-131.54	0/0:66:66,0:40:0.00,-19.67,-124.06	0/1:76:39,37:40:-46.55,0.00,-50.95	./.:.:.:.:.	0/1:75:45,30:40:-33.76,0.00,-62.47	0/1:71:40,29:40:-33.66,0.00,-54.89	0/0:191:191,0:40:0.00,-56.57,-357.76	0/0:75:74,0:40:0.00,-22.03,-139.01	0/0:105:105,0:40:0.00,-31.19,-196.97	0/1:102:61,41:40:-46.35,0.00,-84.41	0/0:105:104,0:40:0.00,-30.89,-195.10	0/0:91:90,1:40:0.00,-25.18,-167.06	0/0:80:78,2:40:-0.00,-20.07,-142.75	0/0:82:80,0:40:-0.00,-23.81,-150.23	0/0:74:73,1:40:0.00,-20.16,-135.27	0/0:83:82,0:40:0.00,-24.40,-153.97	0/0:106:105,1:40:0.00,-29.61,-195.10	0/0:95:93,0:40:0.00,-27.64,-174.54	0/1:108:61,45:40:-52.65,0.00,-83.23	0/0:18:17,0:40:-0.00,-5.21,-32.45	0/0:12:12,0:40:-0.00,-3.73,-23.10	0/0:21:20,1:40:-0.00,-4.52,-36.19	0/0:18:18,0:40:-0.00,-5.50,-34.32	0/0:16:16,0:40:-0.00,-4.91,-30.58	./.:.:.:.:.	./.:.:.:.:.	0/0:19:19,0:40:-0.00,-5.80,-36.19	0/0:19:19,0:40:-0.00,-5.80,-36.19	0/1:9:6,3:34:-2.76,-0.00,-9.04	0/0:17:15,0:40:-0.00,-4.62,-28.71	0/1:17:8,7:40:-8.47,-0.00,-11.00	0/0:16:16,0:40:-0.00,-4.91,-30.58	0/0:18:18,0:40:-0.00,-5.50,-34.32	1/1:16:1,15:30:-25.51,-2.38,-0.00	0/0:26:25,0:40:-0.00,-7.57,-47.40	0/0:17:17,0:40:-0.00,-5.21,-32.45	0/0:14:14,0:40:-0.00,-4.32,-26.84	0/0:10:10,0:38:-0.00,-3.14,-19.36	0/0:85:85,0:40:0.00,-25.28,-159.58	0/0:91:91,0:40:0.00,-27.05,-170.80	0/0:106:106,0:40:0.00,-31.48,-198.84	0/0:80:78,1:40:-0.00,-21.64,-144.62	0/0:80:80,0:40:0.00,-23.81,-150.23	0/0:122:122,0:40:0.00,-36.20,-228.75	0/0:107:47,0:40:-0.00,-14.06,-88.53	0/1:89:50,39:40:-46.45,0.00,-67.68	0/0:123:123,0:40:0.00,-36.50,-230.62	0/0:136:136,0:40:0.00,-40.34,-254.93	0/0:119:119,0:40:0.00,-35.32,-223.15	0/0:131:131,0:40:0.00,-38.86,-245.58	0/0:100:99,0:40:0.00,-29.41,-185.75	0/0:85:47,1:40:-0.00,-12.49,-86.67	0/0:68:67,0:40:0.00,-19.97,-125.93	0/0:85:84,0:40:0.00,-24.99,-157.71	0/0:108:108,0:40:0.00,-32.07,-202.58	0/0:104:103,0:40:0.00,-30.60,-193.23	0/0:79:37,0:40:-0.00,-11.11,-69.84	0/0:150:149,0:40:0.00,-44.17,-279.23	0/0:87:86,1:40:0.00,-24.00,-159.58	./.:.:.:.:.	0/0:115:59,0:40:0.00,-17.61,-110.97	0/1:159:85,74:40:-91.22,0.00,-112.45	0/0:90:90,0:40:0.00,-26.76,-168.93	0/0:99:99,0:40:0.00,-29.41,-185.75	0/0:126:50,0:40:-0.00,-14.95,-94.14	0/0:137:136,0:40:0.00,-40.34,-254.93	0/0:143:143,0:40:0.00,-42.40,-268.02	0/0:173:173,0:40:0.00,-51.26,-324.10	0/0:181:181,0:40:0.00,-53.62,-339.06	0/0:162:162,0:40:0.00,-48.01,-303.54	0/0:120:120,0:40:0.00,-35.61,-225.02	0/0:116:116,0:40:0.00,-34.43,-217.54	0/0:135:133,0:40:0.00,-39.45,-249.32	0/0:121:121,0:40:0.00,-35.91,-226.89	0/0:149:149,0:40:0.00,-44.17,-279.23	0/0:140:140,0:40:0.00,-41.52,-262.41	0/0:126:125,1:40:0.00,-35.52,-232.49	./.:.:.:.:.	./.:.:.:.:.	0/0:206:206,0:40:0.00,-61.00,-385.80	0/0:104:50,0:40:0.00,-14.95,-94.14	0/1:127:68,59:40:-72.63,0.00,-90.12	0/0:117:116,0:40:0.00,-34.43,-217.54	0/0:140:140,0:40:0.00,-41.52,-262.41	0/1:131:78,51:40:-57.08,0.00,-108.22	1/1:55:0,54:40:-100.29,-15.47,0.00	0/1:68:42,26:40:-28.35,0.00,-58.92	1/1:62:0,62:40:-115.25,-17.83,0.00	0/1:59:29,29:40:-36.91,0.00,-37.57	0/1:65:31,34:40:-44.19,0.00,-39.24	0/0:85:85,0:40:0.00,-25.28,-159.58	0/1:58:33,25:40:-29.43,0.00,-45.05	0/1:83:41,42:40:-53.83,0.00,-52.63	0/0:91:90,1:40:0.00,-25.18,-167.06	0/1:28:13,15:40:-19.59,0.00,-16.51	1/1:25:0,25:40:-46.08,-6.91,-0.00	0/1:32:17,15:40:-18.41,0.00,-22.81	0/1:31:16,15:40:-18.70,0.00,-21.24	0/1:27:12,15:40:-19.88,0.00,-14.94	0/1:14:7,7:40:-8.77,-0.00,-9.43	0/0:16:16,0:40:-0.00,-4.91,-30.58	0/1:13:8,5:40:-5.32,-0.00,-11.59	0/1:10:4,6:40:-8.08,-0.00,-5.00	0/1:19:10,9:40:-11.03,-0.00,-13.56	0/0:91:91,0:40:0.00,-27.05,-170.80	0/0:108:108,0:40:0.00,-32.07,-202.58	0/0:88:86,2:40:0.00,-22.43,-157.71	0/1:76:41,35:40:-42.81,0.00,-54.69	0/1:35:10,25:40:-36.22,-0.00,-8.84	0/1:50:25,23:40:-28.64,0.00,-33.04	0/0:77:77,0:40:0.00,-22.92,-144.62	0/0:54:53,0:40:0.00,-15.84,-99.75	0/1:52:23,29:40:-38.68,0.00,-28.12	0/0:51:50,1:40:-0.00,-13.38,-92.27	0/0:86:85,0:40:0.00,-25.28,-159.58	0/0:48:48,0:40:-0.00,-14.36,-90.40	0/1:28:15,13:40:-15.85,0.00,-20.25	0/1:37:22,15:40:-16.93,0.00,-30.68	1/1:17:0,16:40:-29.25,-4.25,-0.00	0/0:16:16,0:40:-0.00,-4.91,-30.58	1/1:19:1,17:36:-29.25,-2.97,-0.00	0/0:12:12,0:40:-0.00,-3.73,-23.10	0/0:27:27,0:40:-0.00,-8.16,-51.14	0/1:24:14,10:40:-11.42,-0.00,-19.56	0/0:177:177,0:40:0.00,-52.44,-331.58	0/0:97:97,0:40:0.00,-28.82,-182.01	0/1:41:17,24:40:-32.58,0.00,-20.15	0/1:54:34,20:40:-21.26,0.00,-48.10	0/1:53:29,23:40:-27.46,0.00,-39.34	0/0:8:8,0:32:-0.00,-2.55,-15.62	0/0:9:9,0:35:-0.00,-2.85,-17.49	0/0:15:14,0:40:-0.00,-4.32,-26.84	0/0:17:17,0:40:-0.00,-5.21,-32.45	0/1:15:11,4:35:-2.86,-0.00,-16.61	0/1:7:2,5:27:-7.10,-0.00,-2.15	0/0:14:14,0:40:-0.00,-4.32,-26.84	0/1:16:10,6:40:-6.31,-0.00,-14.45	0/0:14:14,0:40:-0.00,-4.32,-26.84	0/1:14:8,6:40:-6.90,-0.00,-11.30	1/1:12:0,12:37:-21.77,-3.07,-0.00	0/1:26:13,13:40:-16.44,0.00,-17.10	0/0:35:35,0:40:-0.00,-10.52,-66.10	0/0:32:32,0:40:-0.00,-9.64,-60.49	0/1:22:12,10:40:-12.01,-0.00,-16.41	0/0:122:121,0:40:0.00,-35.91,-226.89	0/1:34:15,19:40:-25.30,0.00,-18.48	0/0:107:107,0:40:0.00,-31.78,-200.71	0/0:62:62,0:40:0.00,-18.49,-116.58	0/0:38:38,0:40:-0.00,-11.41,-71.71	0/0:57:56,0:40:0.00,-16.72,-105.36	0/0:71:71,0:40:0.00,-21.15,-133.41	0/1:13:6,7:40:-9.06,-0.00,-7.85	0/0:20:20,0:40:-0.00,-6.09,-38.06	0/0:11:11,0:40:-0.00,-3.44,-21.23	0/1:16:7,9:40:-11.91,-0.00,-8.84	0/1:12:4,8:40:-11.23,-0.00,-4.41	0/0:17:15,1:37:-0.00,-3.04,-26.84	0/0:19:19,0:40:-0.00,-5.80,-36.19	0/1:12:6,5:40:-5.91,-0.00,-8.44	0/0:24:24,0:40:-0.00,-7.27,-45.53	0/0:3:3,0:15:-0.04,-1.11,-6.31	0/0:10:10,0:38:-0.00,-3.14,-19.36	0/0:13:13,0:40:-0.00,-4.03,-24.97	0/1:63:26,37:40:-50.39,0.00,-30.49	0/0:138:138,0:40:0.00,-40.93,-258.67	0/0:82:82,0:40:0.00,-24.40,-153.97	0/1:79:37,42:40:-55.01,0.00,-46.33	1/1:40:0,40:40:-74.12,-11.33,-0.00	0/0:54:53,1:40:-0.00,-14.26,-97.88	1/1:14:0,14:40:-25.51,-3.66,-0.00	0/0:65:65,0:40:0.00,-19.38,-122.19	0/1:68:43,25:40:-26.48,0.00,-60.79	0/0:88:84,4:40:0.00,-18.69,-150.23	1/1:60:1,59:40:-107.77,-15.37,0.00	0/0:54:53,0:40:0.00,-15.84,-99.75	0/0:92:92,0:40:0.00,-27.35,-172.67	0/1:14:7,7:40:-8.77,-0.00,-9.43	0/1:15:8,7:40:-8.47,-0.00,-11.00	0/1:23:9,14:40:-19.20,-0.00,-10.51	1/1:30:1,29:40:-51.69,-6.51,-0.00	0/0:35:35,0:40:-0.00,-10.52,-66.10	0/0:45:45,0:40:-0.00,-13.47,-84.80
364	59	.	T	A	.	PASS	NS=392;AF=0.056	GT:DP:AD:GQ:GL	0/0:78:78,0:40:-0.00,-24.59,-251.30	0/0:43:43,0:40:-0.00,-14.06,-139.27	0/0:52:52,0:40:-0.00,-16.77,-168.08	0/0:85:85,0:40:0.00,-26.69,-273.70	0/0:63:63,0:40:0.00,-20.08,-203.29	0/0:145:144,0:40:0.00,-44.44,-462.54	0/0:117:117,0:40:0.00,-36.32,-376.12	0/0:106:106,0:40:0.00,-33.01,-340.92	0/0:70:70,0:40:-0.00,-22.18,-225.69	0/0:84:84,0:40:-0.00,-26.39,-270.50	0/0:65:65,0:40:0.00,-20.68,-209.69	0/0:23:23,0:40:-0.00,-8.05,-75.26	0/0:82:82,0:40:-0.00,-25.79,-264.10	0/0:108:108,0:40:0.00,-33.61,-347.32	0/0:123:122,0:40:0.00,-37.82,-392.13	0/0:64:64,0:40:-0.00,-20.38,-206.49	0/0:117:117,0:40:0.00,-36.32,-376.12	0/0:54:54,0:40:0.00,-17.37,-174.48	0/0:33:33,0:40:-0.00,-11.05,-107.26	0/0:122:122,0:40:0.00,-37.82,-392.13	0/0:123:123,0:40:-0.00,-38.12,-395.33	0/0:113:113,0:40:-0.00,-35.11,-363.32	0/0:178:178,0:40:0.00,-54.66,-571.36	0/0:128:127,0:40:0.00,-39.32,-408.13	0/0:85:85,0:40:0.00,-26.69,-273.70	0/0:91:91,0:40:-0.00,-28.50,-292.90	0/0:131:131,0:40:-0.00,-40.53,-420.93	0/1:90:46,44:40:-112.63,0.00,-120.68	0/0:64:64,0:40:-0.00,-20.38,-206.49	0/1:40:22,18:40:-44.45,0.00,-58.90	0/0:44:44,0:40:-0.00,-14.36,-142.47	0/0:67:67,0:40:-0.00,-21.28,-216.09	0/1:133:67,66:40:-170.12,0.00,-174.96	0/0:103:103,0:40:0.00,-32.11,-331.31	0/0:63:63,0:40:0.00,-20.08,-203.29	0/0:84:84,0:40:-0.00,-26.39,-270.50	0/0:122:122,0:40:0.00,-37.82,-392.13	0/1:95:41,54:40:-143.14,0.00,-103.17	0/0:45:45,0:40:-0.00,-14.66,-145.67	0/0:45:45,0:40:-0.00,-14.66,-145.67	0/0:15:15,0:40:-0.00,-5.64,-49.65	0/1:159:69,90:40:-239.11,0.00,-173.54	0/0:172:172,0:40:0.00,-52.86,-552.16	0/0:183:183,0:40:-0.00,-56.17,-587.37	0/0:186:186,0:40:-0.00,-57.07,-596.97	0/0:107:107,0:40:0.00,-33.31,-344.12	0/0:128:128,0:40:0.00,-39.62,-411.33	0/0:17:17,0:40:-0.00,-6.24,-56.05	0/0:81:81,0:40:0.00,-25.49,-260.90	0/0:95:95,0:40:-0.00,-29.70,-305.71	0/0:62:62,0:40:0.00,-19.77,-200.08	0/0:57:57,0:40:0.00,-18.27,-184.08	0/0:44:44,0:40:-0.00,-14.36,-142.47	0/0:62:62,0:40:0.00,-19.77,-200.08	0/0:64:64,0:40:-0.00,-20.38,-206.49	0/0:77:77,0:40:-0.00,-24.29,-248.09	0/0:50:50,0:40:-0.00,-16.17,-161.68	0/0:50:50,0:40:-0.00,-16.17,-161.68	0/0:67:67,0:40:-0.00,-21.28,-216.09	0/0:56:55,0:40:-0.00,-17.67,-177.68	0/0:26:26,0:40:-0.00,-8.95,-84.86	0/0:72:72,0:40:-0.00,-22.78,-232.09	0/0:70:70,0:40:-0.00,-22.18,-225.69	0/0:20:20,0:40:-0.00,-7.14,-65.66	0/0:40:40,0:40:-0.00,-13.16,-129.67	0/0:160:160,0:40:0.00,-49.25,-513.75	0/0:33:33,0:40:-0.00,-11.05,-107.26	0/0:69:69,0:40:0.00,-21.88,-222.49	0/0:44:44,0:40:-0.00,-14.36,-142.47	0/0:110:110,0:40:0.00,-34.21,-353.72	0/0:169:169,0:40:0.00,-51.96,-542.56	0/0:43:43,0:40:-0.00,-14.06,-139.27	0/0:73:73,0:40:0.00,-23.08,-235.29	0/0:61:61,0:40:0.00,-19.47,-196.88	0/0:89:89,0:40:0.00,-27.90,-286.50	0/0:150:150,0:40:0.00,-46.24,-481.75	0/0:119:119,0:40:0.00,-36.92,-382.52	0/0:77:77,0:40:-0.00,-24.29,-248.09	0/0:104:104,0:40:0.00,-32.41,-334.51	0/0:120:120,0:40:-0.00,-37.22,-385.72	0/0:153:153,0:40:-0.00,-47.14,-491.35	0/0:114:114,0:40:0.00,-35.41,-366.52	0/0:126:126,0:40:0.00,-39.02,-404.93	0/0:86:86,0:40:-0.00,-26.99,-276.90	0/0:104:104,0:40:0.00,-32.41,-334.51	0/0:43:43,0:40:-0.00,-14.06,-139.27	0/0:59:59,0:40:0.00,-18.87,-190.48	0/0:49:49,0:40:-0.00,-15.86,-158.48	0/0:67:67,0:40:-0.00,-21.28,-216.09	0/0:43:43,0:40:-0.00,-14.06,-139.27	0/0:129:128,0:40:0.00,-39.62,-411.33	0/0:128:128,0:40:0.00,-39.62,-411.33	0/0:100:99,1:40:0.00,-28.00,-315.31	0/0:102:102,0:40:-0.00,-31.81,-328.11	0/0:89:89,0:40:0.00,-27.90,-286.50	0/0:75:75,0:40:-0.00,-23.68,-241.69	0/0:69:69,0:40:0.00,-21.88,-222.49	0/0:97:97,0:40:0.00,-30.30,-312.11	0/0:49:49,0:40:-0.00,-15.86,-158.48	0/0:30:30,0:40:-0.00,-10.15,-97.66	0/0:41:41,0:40:-0.00,-13.46,-132.87	0/0:103:102,0:40:0.00,-31.81,-328.11	0/0:118:118,0:40:0.00,-36.62,-379.32	0/0:92:92,0:40:-0.00,-28.80,-296.11	0/0:98:98,0:40:0.00,-30.60,-315.31	0/0:151:151,0:40:0.00,-46.54,-484.95	0/0:113:110,0:40:0.00,-34.21,-353.72	0/0:108:108,0:40:0.00,-33.61,-347.32	0/0:109:108,0:40:0.00,-33.61,-347.32	0/0:183:183,0:40:-0.00,-56.17,-587.37	0/0:172:172,0:40:0.00,-52.86,-552.16	0/0:151:151,0:40:0.00,-46.54,-484.95	0/0:191:191,0:40:0.00,-58.57,-612.97	0/0:146:146,0:40:0.00,-45.04,-468.94	0/0:153:153,0:40:-0.00,-47.14,-491.35	0/0:88:88,0:40:0.00,-27.59,-283.30	0/0:97:97,0:40:0.00,-30.30,-312.11	0/0:147:147,0:40:0.00,-45.34,-472.14	0/0:77:76,1:40:-0.00,-21.09,-241.69	0/0:74:74,0:40:0.00,-23.38,-238.49	0/0:256:256,0:40:0.00,-78.12,-821.02	0/0:93:93,0:40:0.00,-29.10,-299.31	0/0:134:134,0:40:-0.00,-41.43,-430.53	0/0:121:120,0:40:0.00,-37.22,-385.72	0/0:84:84,0:40:-0.00,-26.39,-270.50	0/0:37:37,0:40:-0.00,-12.26,-120.07	0/0:167:167,0:40:0.00,-51.35,-536.16	0/0:182:180,0:40:0.00,-55.26,-577.77	0/0:196:196,0:40:0.00,-60.08,-628.98	0/0:194:194,0:40:-0.00,-59.47,-622.58	0/0:298:298,0:40:0.00,-90.75,-955.45	0/0:268:268,0:40:0.00,-81.73,-859.43	0/0:203:203,0:40:-0.00,-62.18,-651.38	0/0:263:263,0:40:-0.00,-80.23,-843.42	0/0:179:179,0:40:-0.00,-54.96,-574.57	0/0:221:221,0:40:-0.00,-67.60,-708.99	0/0:174:174,0:40:0.00,-53.46,-558.56	0/0:148:148,0:40:0.00,-45.64,-475.34	0/0:204:204,0:40:-0.00,-62.48,-654.58	0/0:146:145,0:40:-0.00,-44.74,-465.74	0/0:179:178,0:40:-0.00,-54.66,-571.36	0/0:135:135,0:40:0.00,-41.73,-433.74	0/0:146:146,0:40:0.00,-45.04,-468.94	0/0:174:174,0:40:0.00,-53.46,-558.56	0/0:340:340,0:40:-0.00,-103.39,-1089.88	0/0:180:180,0:40:0.00,-55.26,-577.77	0/0:98:98,0:40:0.00,-30.60,-315.31	0/0:177:177,0:40:0.00,-54.36,-568.16	0/0:188:188,0:40:0.00,-57.67,-603.37	0/0:94:94,0:40:0.00,-29.40,-302.51	0/0:243:243,0:40:0.00,-74.21,-779.41	0/0:242:242,0:40:0.00,-73.91,-776.21	0/0:187:187,0:40:0.00,-57.37,-600.17	0/0:193:193,0:40:0.00,-59.17,-619.38	0/0:85:85,0:40:0.00,-26.69,-273.70	0/0:71:71,0:40:-0.00,-22.48,-228.89	0/0:87:87,0:40:0.00,-27.29,-280.10	0/0:59:59,0:40:0.00,-18.87,-190.48	0/0:67:67,0:40:-0.00,-21.28,-216.09	0/0:63:63,0:40:0.00,-20.08,-203.29	0/0:142:142,0:40:0.00,-43.84,-456.14	0/0:117:116,0:40:-0.00,-36.02,-372.92	0/0:70:70,0:40:-0.00,-22.18,-225.69	0/0:97:97,0:40:0.00,-30.30,-312.11	0/0:79:78,0:40:0.00,-24.59,-251.30	0/0:109:109,0:40:0.00,-33.91,-350.52	0/0:64:64,0:40:-0.00,-20.38,-206.49	0/0:102:101,0:40:-0.00,-31.50,-324.91	0/0:79:79,0:40:-0.00,-24.89,-254.50	0/0:108:108,0:40:0.00,-33.61,-347.32	0/0:97:97,0:40:0.00,-30.30,-312.11	0/0:93:93,0:40:0.00,-29.10,-299.31	0/0:95:95,0:40:-0.00,-29.70,-305.71	1/1:55:0,55:40:-174.40,-16.03,-0.00	0/1:61:35,26:40:-63.74,0.00,-94.19	0/0:82:82,0:40:-0.00,-25.79,-264.10	0/0:60:59,1:40:-0.00,-15.97,-187.28	0/0:47:46,0:40:-0.00,-14.96,-148.87	0/1:123:64,59:40:-150.72,0.00,-168.37	0/1:78:40,36:40:-91.24,0.00,-105.68	./.:.:.:.:.	0/0:102:102,0:40:-0.00,-31.81,-328.11	1/1:94:0,94:40:-299.22,-27.76,0.00	0/1:54:23,31:40:-81.85,0.00,-57.89	0/1:64:38,25:40:-59.94,0.00,-103.19	0/1:71:34,37:40:-95.94,0.00,-87.98	0/1:76:43,33:40:-81.64,0.00,-115.29	1/1:40:0,40:40:-126.39,-11.52,-0.00	0/1:36:18,18:40:-45.66,0.00,-47.30	0/0:45:45,0:40:-0.00,-14.66,-145.67	0/1:37:16,21:40:-54.96,0.00,-40.60	0/0:46:46,0:40:-0.00,-14.96,-148.87	0/1:86:49,36:40:-88.53,0.00,-131.78	0/0:62:62,0:40:0.00,-19.77,-200.08	0/0:80:80,0:40:0.00,-25.19,-257.70	0/0:73:73,0:40:0.00,-23.08,-235.29	0/1:81:35,46:40:-121.74,0.00,-88.18	0/0:44:44,0:40:-0.00,-14.36,-142.47	0/1:26:9,17:40:-45.46,0.00,-21.50	1/1:21:0,21:40:-65.57,-5.80,-0.00	0/0:36:36,0:40:-0.00,-11.96,-116.87	0/0:77:77,0:40:-0.00,-24.29,-248.09	0/0:18:18,0:40:-0.00,-6.54,-59.25	0/1:31:14,17:40:-43.96,0.00,-36.00	0/1:118:61,57:40:-145.82,0.00,-160.27	./.:.:.:.:.	0/1:43:15,27:40:-72.66,0.00,-35.89	0/0:53:53,0:40:-0.00,-17.07,-171.28	1/1:44:0,44:40:-139.19,-12.72,-0.00	0/1:32:22,10:40:-21.25,0.00,-61.30	0/1:43:25,18:40:-43.55,0.00,-67.60	0/0:79:79,0:40:-0.00,-24.89,-254.50	0/1:15:8,7:40:-16.77,0.00,-21.61	0/0:63:63,0:40:0.00,-20.08,-203.29	1/1:53:0,53:40:-167.99,-15.43,-0.00	0/1:18:12,6:40:-12.66,-0.00,-33.51	0/0:60:60,0:40:0.00,-19.17,-193.68	./.:.:.:.:.	0/1:22:13,9:40:-21.06,0.00,-35.51	1/1:29:0,29:40:-91.18,-8.21,-0.00	0/0:101:101,0:40:0.00,-31.50,-324.91	0/0:84:84,0:40:-0.00,-26.39,-270.50	0/0:90:90,0:40:0.00,-28.20,-289.70	0/0:70:70,0:40:-0.00,-22.18,-225.69	0/0:107:107,0:40:0.00,-33.31,-344.12	0/0:118:118,0:40:0.00,-36.62,-379.32	0/0:59:59,0:40:0.00,-18.87,-190.48	0/0:230:230,0:40:-0.00,-70.30,-737.80	0/0:176:176,0:40:0.00,-54.06,-564.96	0/0:111:111,0:40:0.00,-34.51,-356.92	0/0:121:121,0:40:-0.00,-37.52,-388.93	0/0:113:113,0:40:-0.00,-35.11,-363.32	0/0:134:134,0:40:-0.00,-41.43,-430.53	0/0:103:103,0:40:0.00,-32.11,-331.31	0/0:59:59,0:40:0.00,-18.87,-190.48	0/0:81:81,0:40:0.00,-25.49,-260.90	0/0:105:105,0:40:0.00,-32.71,-337.71	0/0:75:75,0:40:-0.00,-23.68,-241.69	0/0:57:57,0:40:0.00,-18.27,-184.08	0/0:129:129,0:40:0.00,-39.93,-414.53	0/0:127:127,0:40:-0.00,-39.32,-408.13	0/0:121:121,0:40:-0.00,-37.52,-388.93	0/0:82:82,0:40:-0.00,-25.79,-264.10	0/0:18:18,0:40:-0.00,-6.54,-59.25	0/0:76:76,0:40:-0.00,-23.99,-244.89	0/0:143:142,1:40:0.00,-40.94,-452.94	0/0:63:62,0:40:-0.00,-19.77,-200.08	0/0:58:58,0:40:-0.00,-18.57,-187.28	0/0:52:51,1:40:-0.00,-13.57,-161.68	0/0:118:118,0:40:0.00,-36.62,-379.32	0/0:36:36,0:40:-0.00,-11.96,-116.87	0/0:128:127,0:40:0.00,-39.32,-408.13	0/0:147:147,0:40:0.00,-45.34,-472.14	0/0:36:36,0:40:-0.00,-11.96,-116.87	0/0:55:55,0:40:0.00,-17.67,-177.68	0/0:69:69,0:40:0.00,-21.88,-222.49	0/0:56:56,0:40:0.00,-17.97,-180.88	0/0:28:28,0:40:-0.00,-9.55,-91.26	0/0:90:90,0:40:0.00,-28.20,-289.70	0/0:165:165,0:40:0.00,-50.75,-529.76	0/0:90:90,0:40:0.00,-28.20,-289.70	0/0:85:85,0:40:0.00,-26.69,-273.70	0/0:135:135,0:40:0.00,-41.73,-433.74	0/0:132:132,0:40:0.00,-40.83,-424.13	0/0:39:39,0:40:-0.00,-12.86,-126.47	0/0:49:49,0:40:-0.00,-15.86,-158.48	0/0:103:103,0:40:0.00,-32.11,-331.31	0/0:81:80,0:40:0.00,-25.19,-257.70	0/0:122:122,0:40:0.00,-37.82,-392.13	0/0:71:71,0:40:-0.00,-22.48,-228.89	0/0:111:111,0:40:0.00,-34.51,-356.92	0/0:59:59,0:40:0.00,-18.87,-190.48	0/0:64:64,0:40:-0.00,-20.38,-206.49	0/0:91:91,0:40:-0.00,-28.50,-292.90	0/0:99:99,0:40:-0.00,-30.90,-318.51	0/0:100:100,0:40:0.00,-31.20,-321.71	0/0:106:106,0:40:0.00,-33.01,-340.92	0/0:112:112,0:40:0.00,-34.81,-360.12	0/0:145:145,0:40:-0.00,-44.74,-465.74	0/0:121:121,0:40:-0.00,-37.52,-388.93	0/0:26:26,0:40:-0.00,-8.95,-84.86	0/0:208:208,0:40:-0.00,-63.69,-667.39	0/0:60:60,0:40:0.00,-19.17,-193.68	0/0:27:27,0:40:-0.00,-9.25,-88.06	0/0:69:69,0:40:0.00,-21.88,-222.49	0/0:115:115,0:40:-0.00,-35.71,-369.72	0/0:55:55,0:40:0.00,-17.67,-177.68	0/0:63:63,0:40:0.00,-20.08,-203.29	0/0:128:128,0:40:0.00,-39.62,-411.33	0/0:92:92,0:40:-0.00,-28.80,-296.11	0/0:59:59,0:40:0.00,-18.87,-190.48	0/0:61:61,0:40:0.00,-19.47,-196.88	0/0:91:91,0:40:-0.00,-28.50,-292.90	0/0:41:41,0:40:-0.00,-13.46,-132.87	0/0:91:91,0:40:-0.00,-28.50,-292.90	0/0:38:38,0:40:-0.00,-12.56,-123.27	0/0:54:54,0:40:0.00,-17.37,-174.48	0/0:81:81,0:40:0.00,-25.49,-260.90	0/0:122:122,0:40:0.00,-37.82,-392.13	0/0:110:110,0:40:0.00,-34.21,-353.72	0/0:111:111,0:40:0.00,-34.51,-356.92	0/0:90:90,0:40:0.00,-28.20,-289.70	0/0:14:14,0:40:-0.00,-5.34,-46.45	0/0:41:41,0:40:-0.00,-13.46,-132.87	0/0:42:42,0:40:-0.00,-13.76,-136.07	0/0:73:73,0:40:0.00,-23.08,-235.29	0/0:62:62,0:40:0.00,-19.77,-200.08	0/0:146:146,0:40:0.00,-45.04,-468.94	0/0:79:79,0:40:-0.00,-24.89,-254.50	0/0:77:77,0:40:-0.00,-24.29,-248.09	0/0:57:57,0:40:0.00,-18.27,-184.08	0/0:73:72,0:40:-0.00,-22.78,-232.09	0/0:97:97,0:40:0.00,-30.30,-312.11	0/0:107:107,0:40:0.00,-33.31,-344.12	0/0:119:119,0:40:0.00,-36.92,-382.52	0/0:130:130,0:40:0.00,-40.23,-417.73	0/0:109:109,0:40:0.00,-33.91,-350.52
367	191	.	A	C	.	PASS	NS=365;AF=0.245	GT:DP:AD:GQ:GL	0/0:14:14,0:40:-0.00,-4.56,-40.14	0/1:7:3,4:40:-8.84,-0.00,-6.64	0/0:5:5,0:24:-0.01,-1.86,-14.75	0/0:6:6,0:27:-0.00,-2.16,-17.57	0/0:8:8,0:34:-0.00,-2.75,-23.21	0/0:16:16,0:40:-0.00,-5.16,-45.79	0/0:21:21,0:40:-0.00,-6.66,-59.90	0/0:23:23,0:40:-0.00,-7.26,-65.54	0/0:12:12,0:40:-0.00,-3.95,-34.50	0/0:14:14,0:40:-0.00,-4.56,-40.14	0/0:19:19,0:40:-0.00,-6.06,-54.25	0/0:3:3,0:17:-0.02,-1.27,-9.12	0/0:7:7,0:31:-0.00,-2.45,-20.39	0/0:15:15,0:40:-0.00,-4.86,-42.97	0/0:21:21,0:40:-0.00,-6.66,-59.90	./.:.:.:.:.	0/0:18:18,0:40:-0.00,-5.76,-51.43	0/0:15:15,0:40:-0.00,-4.86,-42.97	0/0:5:5,0:24:-0.01,-1.86,-14.75	0/0:22:22,0:40:-0.00,-6.96,-62.72	0/0:20:20,0:40:-0.00,-6.36,-57.08	0/0:16:16,0:40:-0.00,-5.16,-45.79	0/0:36:36,0:40:-0.00,-11.16,-102.23	0/0:21:21,0:40:-0.00,-6.66,-59.90	0/0:19:19,0:40:-0.00,-6.06,-54.25	0/0:21:21,0:40:-0.00,-6.66,-59.90	0/0:26:26,0:40:-0.00,-8.16,-74.01	0/0:36:36,0:40:-0.00,-11.16,-102.23	0/0:24:24,0:40:-0.00,-7.56,-68.37	0/0:23:23,0:40:-0.00,-7.26,-65.54	0/0:24:24,0:40:-0.00,-7.56,-68.37	0/0:20:20,0:40:-0.00,-6.36,-57.08	0/0:62:62,0:40:0.00,-18.97,-175.61	0/0:40:40,0:40:-0.00,-12.37,-113.52	0/0:24:24,0:40:-0.00,-7.56,-68.37	0/0:31:31,0:40:-0.00,-9.66,-88.12	0/1:60:34,26:40:-55.01,0.00,-78.22	0/0:9:8,0:34:-0.00,-2.75,-23.21	./.:.:.:.:.	./.:.:.:.:.	./.:.:.:.:.	0/0:19:19,0:40:-0.00,-6.06,-54.25	0/0:21:20,1:40:-0.00,-3.84,-54.25	0/0:21:21,0:40:-0.00,-6.66,-59.90	1/1:22:1,21:40:-55.82,-3.51,-0.00	0/0:12:12,0:40:-0.00,-3.95,-34.50	0/0:45:45,0:40:-0.00,-13.87,-127.64	0/0:23:23,0:40:-0.00,-7.26,-65.54	0/1:10:4,6:40:-13.58,-0.00,-8.57	./.:.:.:.:.	0/0:6:5,0:24:-0.01,-1.86,-14.75	0/0:6:6,0:27:-0.00,-2.16,-17.57	0/0:6:6,0:27:-0.00,-2.16,-17.57	0/0:4:4,0:21:-0.01,-1.56,-11.93	0/0:9:9,0:37:-0.00,-3.05,-26.03	0/0:8:8,0:34:-0.00,-2.75,-23.21	0/0:9:9,0:37:-0.00,-3.05,-26.03	./.:.:.:.:.	0/0:5:5,0:24:-0.01,-1.86,-14.75	0/0:11:11,0:40:-0.00,-3.65,-31.68	./.:.:.:.:.	0/0:10:10,0:40:-0.00,-3.35,-28.85	0/0:13:13,0:40:-0.00,-4.26,-37.32	0/0:7:7,0:31:-0.00,-2.45,-20.39	0/0:4:4,0:21:-0.01,-1.56,-11.93	0/0:56:56,0:40:0.00,-17.17,-158.68	0/0:8:8,0:34:-0.00,-2.75,-23.21	0/0:35:35,0:40:-0.00,-10.86,-99.41	0/0:14:14,0:40:-0.00,-4.56,-40.14	0/0:38:38,0:40:-0.00,-11.76,-107.88	0/0:86:86,0:40:0.00,-26.18,-243.35	0/0:14:14,0:40:-0.00,-4.56,-40.14	0/0:24:24,0:40:-0.00,-7.56,-68.37	0/0:13:13,0:40:-0.00,-4.26,-37.32	0/0:14:14,0:40:-0.00,-4.56,-40.14	0/0:37:37,0:40:-0.00,-11.46,-105.06	0/0:22:22,0:40:-0.00,-6.96,-62.72	0/0:14:14,0:40:-0.00,-4.56,-40.14	0/0:14:14,0:40:-0.00,-4.56,-40.14	0/0:13:13,0:40:-0.00,-4.26,-37.32	0/0:26:26,0:40:-0.00,-8.16,-74.01	0/0:16:16,0:40:-0.00,-5.16,-45.79	0/0:22:22,0:40:-0.00,-6.96,-62.72	0/0:23:22,0:40:-0.00,-6.96,-62.72	0/0:21:21,0:40:-0.00,-6.66,-59.90	0/0:18:18,0:40:-0.00,-5.76,-51.43	0/0:11:11,0:40:-0.00,-3.65,-31.68	0/0:13:13,0:40:-0.00,-4.26,-37.32	./.:.:.:.:.	0/0:9:9,0:37:-0.00,-3.05,-26.03	0/0:18:18,0:40:-0.00,-5.76,-51.43	0/0:29:29,0:40:-0.00,-9.06,-82.48	./.:.:.:.:.	0/0:21:20,1:40:-0.00,-3.84,-54.25	0/0:13:13,0:40:-0.00,-4.26,-37.32	0/0:8:8,0:34:-0.00,-2.75,-23.21	0/0:11:11,0:40:-0.00,-3.65,-31.68	0/0:8:8,0:34:-0.00,-2.75,-23.21	0/0:11:11,0:40:-0.00,-3.65,-31.68	0/0:151:150,1:40:0.00,-42.88,-421.16	0/0:226:225,1:40:0.00,-65.41,-632.83	0/0:77:75,2:40:0.00,-17.83,-206.66	0/0:375:375,0:40:0.00,-112.99,-1059.00	./.:.:.:.:.	0/0:36:36,0:40:-0.00,-11.16,-102.23	0/1:63:20,42:40:-99.56,0.00,-38.10	0/1:42:20,21:40:-46.60,0.00,-44.41	0/1:32:18,14:40:-29.55,0.00,-41.47	0/1:284:223,59:40:-81.46,0.00,-544.95	0/1:55:21,34:40:-79.09,0.00,-43.03	0/1:40:19,21:40:-46.90,0.00,-41.89	0/0:68:68,0:40:0.00,-20.78,-192.55	0/0:65:65,0:40:0.00,-19.87,-184.08	0/0:34:34,0:40:-0.00,-10.56,-96.59	0/0:26:26,0:40:-0.00,-8.16,-74.01	0/0:202:200,1:40:0.00,-57.90,-562.27	0/0:190:190,0:40:0.00,-57.42,-536.87	1/1:57:0,57:40:-160.24,-16.84,0.00	0/1:32:14,18:40:-40.84,0.00,-30.18	1/1:42:0,42:40:-117.91,-12.34,-0.00	0/1:98:43,55:40:-125.44,0.00,-92.20	0/1:16:7,9:40:-20.24,-0.00,-15.23	0/0:14:14,0:40:-0.00,-4.56,-40.14	1/1:14:0,14:40:-38.88,-3.92,-0.00	0/1:9:6,3:40:-5.41,-0.00,-14.51	0/1:16:8,8:40:-17.42,0.00,-18.05	0/0:42:42,0:40:-0.00,-12.97,-119.17	./.:.:.:.:.	./.:.:.:.:.	0/0:69:69,0:40:0.00,-21.08,-195.37	0/0:83:82,0:40:0.00,-24.98,-232.06	0/1:62:31,31:40:-68.52,0.00,-69.15	1/1:57:0,57:40:-160.24,-16.84,0.00	0/1:89:42,45:40:-100.52,0.00,-92.69	0/1:63:33,30:40:-65.40,0.00,-74.49	0/0:53:53,0:40:0.00,-16.27,-150.21	0/1:46:20,26:40:-59.21,0.00,-42.91	1/1:45:0,45:40:-126.37,-13.24,-0.00	./.:.:.:.:.	./.:.:.:.:.	./.:.:.:.:.	./.:.:.:.:.	0/1:69:32,36:40:-80.83,0.00,-70.17	0/0:97:97,0:40:0.00,-29.49,-274.40	0/0:166:166,0:40:0.00,-50.21,-469.14	0/0:82:81,1:40:0.00,-22.16,-226.42	0/0:40:40,0:40:-0.00,-12.37,-113.52	0/0:70:70,0:40:0.00,-21.38,-198.19	0/0:76:75,0:40:0.00,-22.88,-212.31	0/0:39:39,0:40:-0.00,-12.06,-110.70	0/0:105:105,0:40:-0.00,-31.89,-296.98	0/1:94:50,44:40:-95.60,0.00,-113.16	0/0:71:70,0:40:0.00,-21.38,-198.19	0/0:85:85,0:40:0.00,-25.88,-240.53	0/0:9:9,0:37:-0.00,-3.05,-26.03	0/0:8:8,0:34:-0.00,-2.75,-23.21	0/1:18:7,11:40:-25.29,-0.00,-14.63	0/0:11:11,0:40:-0.00,-3.65,-31.68	0/1:17:6,10:40:-23.07,-0.00,-12.41	./.:.:.:.:.	0/0:22:22,0:40:-0.00,-6.96,-62.72	0/0:8:8,0:34:-0.00,-2.75,-23.21	./.:.:.:.:.	0/0:14:14,0:40:-0.00,-4.56,-40.14	0/0:15:15,0:40:-0.00,-4.86,-42.97	0/0:8:8,0:34:-0.00,-2.75,-23.21	0/0:14:14,0:40:-0.00,-4.56,-40.14	0/0:13:13,0:40:-0.00,-4.26,-37.32	0/0:14:13,0:40:-0.00,-4.26,-37.32	0/0:18:18,0:40:-0.00,-5.76,-51.43	0/0:13:13,0:40:-0.00,-4.26,-37.32	0/0:11:11,0:40:-0.00,-3.65,-31.68	0/0:15:14,1:26:-0.00,-2.04,-37.32	0/1:84:45,39:40:-84.49,0.00,-102.05	0/0:109:109,0:40:0.00,-33.09,-308.26	0/1:142:67,75:40:-168.67,0.00,-146.72	0/1:98:43,55:40:-125.44,0.00,-92.20	0/0:72:72,0:40:0.00,-21.98,-203.84	0/0:152:150,2:40:0.00,-40.36,-418.34	0/1:133:65,67:40:-149.10,0.00,-144.08	0/1:117:60,57:40:-125.38,0.00,-134.48	1/1:164:1,162:40:-453.76,-45.86,0.00	0/0:144:144,0:40:0.00,-43.60,-407.05	0/0:92:92,0:40:0.00,-27.98,-260.28	0/1:108:62,45:40:-94.51,0.00,-143.12	1/1:106:0,106:40:-298.54,-31.56,0.00	0/1:149:77,72:40:-158.10,0.00,-172.84	0/1:80:36,43:40:-97.28,0.00,-78.15	0/1:81:46,35:40:-74.10,0.00,-105.78	0/0:119:118,0:40:0.00,-35.79,-333.67	0/0:70:70,0:40:0.00,-21.38,-198.19	0/1:82:47,35:40:-73.80,0.00,-108.30	1/1:138:1,137:40:-383.21,-38.35,0.00	0/0:149:147,1:40:0.00,-41.98,-412.69	0/0:136:134,0:40:0.00,-40.60,-378.82	0/0:145:145,0:40:0.00,-43.90,-409.87	0/0:188:186,0:40:0.00,-56.22,-525.58	0/0:89:88,0:40:0.00,-26.78,-249.00	0/1:33:17,16:40:-34.89,0.00,-38.35	0/0:48:48,0:40:-0.00,-14.77,-136.10	0/1:52:25,27:40:-60.23,0.00,-55.22	0/0:163:163,0:40:0.00,-49.31,-460.67	./.:.:.:.:.	0/1:41:22,19:40:-40.96,0.00,-50.06	0/0:220:219,1:40:0.00,-63.61,-615.90	0/0:118:118,0:40:0.00,-35.79,-333.67	0/0:200:200,0:40:0.00,-60.43,-565.10	0/0:183:183,0:40:-0.00,-55.32,-517.12	0/1:184:99,85:40:-184.28,0.00,-224.42	0/0:135:134,1:40:0.00,-38.08,-376.00	0/1:221:131,90:40:-187.28,0.00,-303.62	0/0:210:210,0:40:0.00,-63.43,-593.32	0/0:47:47,0:40:-0.00,-14.47,-133.28	0/1:250:137,112:40:-240.96,0.00,-312.15	0/0:120:118,2:40:0.00,-30.75,-328.02	0/0:67:67,0:40:0.00,-20.48,-189.73	./.:.:.:.:.	0/0:20:20,0:40:-0.00,-6.36,-57.08	1/1:17:0,17:40:-47.35,-4.83,-0.00	0/1:116:72,44:40:-88.99,0.00,-168.64	0/0:40:40,0:40:-0.00,-12.37,-113.52	0/1:33:19,13:40:-26.73,0.00,-44.29	0/0:31:31,0:40:-0.00,-9.66,-88.12	0/0:46:46,0:40:-0.00,-14.17,-130.46	0/1:34:16,18:40:-40.24,0.00,-35.22	0/1:86:44,40:40:-87.31,0.00,-99.23	0/1:47:23,24:40:-53.27,0.00,-51.08	./.:.:.:.:.	0/1:95:38,57:40:-131.99,0.00,-78.99	0/1:13:6,7:40:-15.50,-0.00,-13.31	0/1:25:12,13:40:-28.83,0.00,-26.64	0/0:18:18,0:40:-0.00,-5.76,-51.43	0/0:25:25,0:40:-0.00,-7.86,-71.19	0/0:16:16,0:40:-0.00,-5.16,-45.79	0/1:15:9,6:40:-12.08,-0.00,-21.18	0/0:15:14,0:40:-0.00,-4.56,-40.14	0/0:13:13,0:40:-0.00,-4.26,-37.32	0/0:11:11,0:40:-0.00,-3.65,-31.68	0/0:12:11,1:16:-0.03,-1.16,-28.88	0/1:57:23,34:40:-78.49,0.00,-48.07	0/1:63:30,33:40:-73.86,0.00,-66.03	0/0:46:46,0:40:-0.00,-14.17,-130.46	1/1:31:1,30:40:-81.22,-6.21,-0.00	0/0:14:14,0:40:-0.00,-4.56,-40.14	0/1:18:11,6:40:-11.48,-0.00,-26.22	0/0:52:52,0:40:-0.00,-15.97,-147.39	0/0:28:28,0:40:-0.00,-8.76,-79.66	0/0:21:21,0:40:-0.00,-6.66,-59.90	0/1:18:12,6:40:-11.18,-0.00,-28.74	0/1:38:24,14:40:-27.75,0.00,-56.60	0/1:18:11,7:40:-14.00,-0.00,-25.92	0/0:10:10,0:40:-0.00,-3.35,-28.85	0/0:29:28,0:40:-0.00,-8.76,-79.66	0/1:6:4,2:40:-3.49,-0.00,-9.77	0/0:9:9,0:37:-0.00,-3.05,-26.03	0/1:10:5,5:40:-10.76,-0.00,-11.39	0/1:7:4,3:40:-6.01,-0.00,-9.47	1/1:12:0,12:40:-33.24,-3.32,-0.00	0/1:13:9,4:40:-7.03,-0.00,-21.78	1/1:256:0,256:40:-721.89,-76.62,0.00	./.:.:.:.:.	0/0:30:30,0:40:-0.00,-9.36,-85.30	0/1:40:23,17:40:-35.61,0.00,-53.18	0/1:32:14,18:40:-40.84,0.00,-30.18	./.:.:.:.:.	1/1:13:0,13:40:-36.06,-3.62,-0.00	1/1:13:0,13:40:-36.06,-3.62,-0.00	1/1:7:0,7:24:-19.13,-1.83,-0.01	1/1:17:1,16:26:-41.71,-2.01,-0.00	1/1:14:0,14:40:-38.88,-3.92,-0.00	1/1:22:1,21:40:-55.82,-3.51,-0.00	1/1:11:0,10:34:-27.59,-2.72,-0.00	1/1:9:0,9:30:-24.77,-2.42,-0.00	1/1:12:0,12:40:-33.24,-3.32,-0.00	1/1:17:0,17:40:-47.35,-4.83,-0.00	1/1:16:0,16:40:-44.53,-4.53,-0.00	1/1:27:0,27:40:-75.57,-7.83,-0.00	0/1:11:6,5:40:-10.46,-0.00,-13.91	1/1:14:0,14:40:-38.88,-3.92,-0.00	0/0:49:49,0:40:-0.00,-15.07,-138.92	0/0:12:12,0:40:-0.00,-3.95,-34.50	0/0:94:93,1:40:-0.00,-25.76,-260.28	0/0:29:29,0:40:-0.00,-9.06,-82.48	0/1:9:3,6:40:-13.88,-0.00,-6.04	0/0:34:34,0:40:-0.00,-10.56,-96.59	./.:.:.:.:.	0/0:6:6,0:27:-0.00,-2.16,-17.57	0/0:9:9,0:37:-0.00,-3.05,-26.03	0/0:18:18,0:40:-0.00,-5.76,-51.43	0/1:13:7,6:40:-12.68,-0.00,-16.13	0/0:10:10,0:40:-0.00,-3.35,-28.85	0/1:7:3,4:40:-8.84,-0.00,-6.64	0/0:14:13,0:40:-0.00,-4.26,-37.32	0/0:6:6,0:27:-0.00,-2.16,-17.57	0/0:9:9,0:37:-0.00,-3.05,-26.03	0/0:4:4,0:21:-0.01,-1.56,-11.93	0/0:7:7,0:31:-0.00,-2.45,-20.39	0/1:9:5,4:40:-8.24,-0.00,-11.69	0/1:36:17,19:40:-42.46,0.00,-37.45	0/0:154:153,1:40:0.00,-43.79,-429.62	0/1:38:15,23:40:-53.15,0.00,-31.20	0/1:54:14,39:40:-93.80,0.00,-23.87	0/0:13:13,0:40:-0.00,-4.26,-37.32	0/0:20:20,0:40:-0.00,-6.36,-57.08	0/0:5:5,0:24:-0.01,-1.86,-14.75	1/1:41:0,41:40:-115.08,-12.03,-0.00	0/0:25:25,0:40:-0.00,-7.86,-71.19	0/0:70:70,0:40:0.00,-21.38,-198.19	0/0:30:29,0:40:-0.00,-9.06,-82.48	0/0:36:36,0:40:-0.00,-11.16,-102.23	0/0:36:36,0:40:-0.00,-11.16,-102.23	./.:.:.:.:.	0/0:17:17,0:40:-0.00,-5.46,-48.61	./.:.:.:.:.	0/0:20:20,0:40:-0.00,-6.36,-57.08	0/1:21:14,7:40:-13.10,-0.00,-33.49	0/1:20:11,9:40:-19.04,0.00,-25.32
385	17	.	A	G	.	PASS	NS=393;AF=0.088	GT:DP:AD:GQ:GL	0/0:24:24,0:40:-0.00,-7.96,-96.25	0/0:22:22,0:40:-0.00,-7.36,-88.36	0/0:6:6,0:32:-0.00,-2.55,-25.30	0/0:17:17,0:40:-0.00,-5.86,-68.65	1/1:25:0,25:40:-96.89,-6.62,-0.00	0/0:37:37,0:40:-0.00,-11.87,-147.49	0/0:37:37,0:40:-0.00,-11.87,-147.49	0/0:32:32,0:40:-0.00,-10.37,-127.78	0/0:31:31,0:40:-0.00,-10.07,-123.84	0/0:35:35,0:40:-0.00,-11.27,-139.60	0/1:12:5,7:40:-23.24,0.00,-17.00	0/1:12:8,4:40:-11.42,-0.00,-28.83	0/1:19:11,8:40:-25.08,0.00,-38.55	0/1:40:18,22:40:-73.94,0.00,-59.82	0/0:28:28,0:40:-0.00,-9.17,-112.01	0/0:21:21,0:40:-0.00,-7.06,-84.42	0/0:18:18,0:40:-0.00,-6.16,-72.60	0/0:17:17,0:40:-0.00,-5.86,-68.65	0/0:16:16,0:40:-0.00,-5.55,-64.71	0/0:89:88,1:40:0.00,-23.58,-344.57	0/0:82:82,0:40:0.00,-25.42,-324.86	0/0:40:40,0:40:-0.00,-12.78,-159.31	0/0:65:62,3:40:-0.00,-8.48,-234.20	0/0:82:82,0:40:0.00,-25.42,-324.86	0/0:31:31,0:40:-0.00,-10.07,-123.84	0/0:26:26,0:40:-0.00,-8.56,-104.13	0/0:17:17,0:40:-0.00,-5.86,-68.65	0/0:165:165,0:40:-0.00,-50.40,-652.02	0/0:70:69,0:40:0.00,-21.51,-273.62	0/0:107:106,0:40:0.00,-32.64,-419.46	0/0:125:125,0:40:0.00,-38.36,-494.35	0/0:60:60,0:40:0.00,-18.80,-238.15	0/0:109:109,0:40:0.00,-33.55,-431.29	0/0:154:154,0:40:0.00,-47.09,-608.66	0/0:70:70,0:40:0.00,-21.81,-277.56	0/0:112:111,1:40:0.00,-30.51,-435.23	0/0:134:134,0:40:-0.00,-41.07,-529.83	0/0:22:22,0:40:-0.00,-7.36,-88.36	0/0:33:33,0:40:-0.00,-10.67,-131.72	0/0:14:14,0:40:-0.00,-4.95,-56.83	0/0:32:32,0:40:-0.00,-10.37,-127.78	0/0:35:35,0:40:-0.00,-11.27,-139.60	0/0:22:22,0:40:-0.00,-7.36,-88.36	0/0:33:33,0:40:-0.00,-10.67,-131.72	0/0:29:29,0:40:-0.00,-9.47,-115.95	0/0:19:19,0:40:-0.00,-6.46,-76.54	0/0:65:65,0:40:0.00,-20.30,-257.85	0/0:144:144,0:40:0.00,-44.08,-569.24	0/0:18:18,0:40:-0.00,-6.16,-72.60	0/0:18:18,0:40:-0.00,-6.16,-72.60	0/0:20:20,0:40:-0.00,-6.76,-80.48	0/0:12:12,0:40:-0.00,-4.35,-48.95	0/0:13:13,0:40:-0.00,-4.65,-52.89	0/0:8:8,0:38:-0.00,-3.15,-33.18	0/0:6:6,0:32:-0.00,-2.55,-25.30	0/0:21:21,0:40:-0.00,-7.06,-84.42	0/0:8:8,0:38:-0.00,-3.15,-33.18	0/0:16:16,0:40:-0.00,-5.55,-64.71	0/0:16:16,0:40:-0.00,-5.55,-64.71	0/0:25:25,0:40:-0.00,-8.26,-100.19	0/0:18:18,0:40:-0.00,-6.16,-72.60	0/0:24:24,0:40:-0.00,-7.96,-96.25	0/0:20:20,0:40:-0.00,-6.76,-80.48	0/0:4:4,0:25:-0.00,-1.95,-17.42	0/0:14:14,0:40:-0.00,-4.95,-56.83	0/1:210:88,122:40:-416.94,0.00,-284.57	0/0:109:109,0:40:0.00,-33.55,-431.29	0/0:94:94,0:40:-0.00,-29.03,-372.16	0/0:97:97,0:40:-0.00,-29.93,-383.99	0/0:162:162,0:40:0.00,-49.50,-640.19	0/0:211:211,0:40:0.00,-64.25,-833.33	0/1:26:10,16:40:-54.50,0.00,-32.50	0/0:15:15,0:40:-0.00,-5.25,-60.77	0/0:18:18,0:40:-0.00,-6.16,-72.60	0/0:23:23,0:40:-0.00,-7.66,-92.30	0/0:72:71,0:40:0.00,-22.11,-281.50	0/0:39:39,0:40:-0.00,-12.48,-155.37	0/0:34:34,0:40:-0.00,-10.97,-135.66	0/0:30:30,0:40:-0.00,-9.77,-119.90	0/0:27:27,0:40:-0.00,-8.87,-108.07	0/0:36:36,0:40:-0.00,-11.57,-143.55	0/0:36:36,0:40:-0.00,-11.57,-143.55	0/0:33:33,0:40:-0.00,-10.67,-131.72	0/1:40:21,19:40:-62.11,0.00,-71.64	0/0:20:20,0:40:-0.00,-6.76,-80.48	0/0:7:7,0:35:-0.00,-2.85,-29.24	0/0:21:20,1:38:-0.00,-3.12,-76.54	0/0:11:11,0:40:-0.00,-4.05,-45.01	0/0:13:13,0:40:-0.00,-4.65,-52.89	0/0:13:13,0:40:-0.00,-4.65,-52.89	0/1:47:24,23:40:-75.77,0.00,-81.36	0/0:47:46,1:40:-0.00,-10.94,-179.02	0/0:14:14,0:40:-0.00,-4.95,-56.83	0/0:26:26,0:40:-0.00,-8.56,-104.13	0/0:18:18,0:40:-0.00,-6.16,-72.60	0/0:11:11,0:40:-0.00,-4.05,-45.01	0/0:10:10,0:40:-0.00,-3.75,-41.06	0/0:19:19,0:40:-0.00,-6.46,-76.54	0/0:14:14,0:40:-0.00,-4.95,-56.83	0/0:109:109,0:40:0.00,-33.55,-431.29	0/0:188:188,0:40:-0.00,-57.32,-742.68	0/0:385:383,2:40:0.00,-108.73,-1503.41	0/0:353:352,1:40:0.00,-103.04,-1385.16	0/0:352:352,0:40:-0.00,-106.68,-1389.11	0/0:48:48,0:40:-0.00,-15.19,-190.85	0/0:83:81,2:40:0.00,-17.84,-313.04	0/0:58:58,0:40:-0.00,-18.20,-230.26	0/0:53:53,0:40:-0.00,-16.69,-210.55	0/0:366:366,0:40:0.00,-110.90,-1444.29	0/0:96:96,0:40:0.00,-29.63,-380.04	0/0:81:81,0:40:0.00,-25.12,-320.92	0/0:90:90,0:40:-0.00,-27.83,-356.39	0/0:119:118,0:40:0.00,-36.25,-466.76	0/0:81:81,0:40:0.00,-25.12,-320.92	0/0:79:78,1:40:0.00,-20.57,-305.15	0/0:214:213,0:40:0.00,-64.85,-841.22	0/0:280:280,0:40:0.00,-85.01,-1105.31	0/0:125:125,0:40:0.00,-38.36,-494.35	0/0:77:77,0:40:-0.00,-23.91,-305.15	0/0:78:78,0:40:0.00,-24.22,-309.10	0/0:203:202,1:40:0.00,-57.90,-793.92	0/0:40:40,0:40:-0.00,-12.78,-159.31	0/1:30:19,11:40:-33.59,0.00,-66.77	0/0:47:47,0:40:-0.00,-14.88,-186.90	0/0:28:28,0:40:-0.00,-9.17,-112.01	0/0:28:28,0:40:-0.00,-9.17,-112.01	1/1:84:0,84:40:-329.45,-24.37,0.00	0/1:97:36,61:40:-210.51,0.00,-113.61	0/0:68:68,0:40:-0.00,-21.21,-269.68	0/1:96:47,49:40:-163.51,0.00,-157.27	0/0:167:167,0:40:0.00,-51.00,-659.90	1/1:177:0,177:40:-696.02,-52.37,0.00	0/0:96:96,0:40:0.00,-29.63,-380.04	0/1:134:67,67:40:-223.02,0.00,-224.67	0/0:100:100,0:40:0.00,-30.84,-395.81	0/1:136:64,72:40:-242.13,0.00,-212.24	0/1:87:35,52:40:-178.04,0.00,-112.68	0/0:83:83,0:40:0.00,-25.72,-328.80	0/0:135:134,1:40:0.00,-37.43,-525.89	1/1:95:0,95:40:-372.81,-27.68,0.00	0/0:64:61,3:40:-0.00,-8.18,-230.26	0/0:389:388,1:40:0.00,-113.88,-1527.06	0/0:109:109,0:40:0.00,-33.55,-431.29	0/0:168:168,0:40:-0.00,-51.30,-663.84	0/1:194:100,94:40:-311.39,0.00,-336.68	0/0:111:111,0:40:0.00,-34.15,-439.17	0/0:74:73,1:40:0.00,-19.07,-285.45	0/1:129:72,57:40:-185.11,0.00,-245.88	0/0:125:125,0:40:0.00,-38.36,-494.35	0/0:90:89,1:40:0.00,-23.89,-348.51	0/0:187:186,1:40:0.00,-53.08,-730.85	0/1:155:64,91:40:-311.30,0.00,-206.52	0/0:152:152,0:40:0.00,-46.49,-600.78	0/0:115:115,0:40:0.00,-35.35,-454.94	0/0:19:19,0:40:-0.00,-6.46,-76.54	0/0:13:13,0:40:-0.00,-4.65,-52.89	0/0:18:18,0:40:-0.00,-6.16,-72.60	0/0:17:17,0:40:-0.00,-5.86,-68.65	0/0:15:15,0:40:-0.00,-5.25,-60.77	0/0:17:16,1:25:-0.01,-1.92,-60.78	0/0:59:59,0:40:0.00,-18.50,-234.20	0/0:7:7,0:35:-0.00,-2.85,-29.24	0/1:17:9,8:40:-25.68,0.00,-31.27	0/0:24:24,0:40:-0.00,-7.96,-96.25	0/0:14:14,0:40:-0.00,-4.95,-56.83	0/0:17:17,0:40:-0.00,-5.86,-68.65	0/0:17:17,0:40:-0.00,-5.86,-68.65	0/0:22:22,0:40:-0.00,-7.36,-88.36	0/0:21:21,0:40:-0.00,-7.06,-84.42	0/0:14:14,0:40:-0.00,-4.95,-56.83	0/1:21:8,13:40:-44.18,0.00,-26.12	0/0:24:24,0:40:-0.00,-7.96,-96.25	0/0:24:24,0:40:-0.00,-7.96,-96.25	0/0:92:92,0:40:0.00,-28.43,-364.28	0/0:90:90,0:40:-0.00,-27.83,-356.39	0/0:118:118,0:40:0.00,-36.25,-466.76	0/0:77:77,0:40:-0.00,-23.91,-305.15	0/1:146:76,70:40:-231.23,0.00,-256.53	0/0:151:151,0:40:0.00,-46.19,-596.84	0/0:100:100,0:40:0.00,-30.84,-395.81	0/1:108:55,53:40:-175.66,0.00,-185.19	0/0:149:149,0:40:-0.00,-45.58,-588.95	0/0:119:118,1:40:0.00,-32.61,-462.82	0/1:118:68,50:40:-160.83,0.00,-233.42	0/0:106:106,0:40:0.00,-32.64,-419.46	0/0:141:139,2:40:0.00,-35.29,-541.65	0/0:136:136,0:40:0.00,-41.67,-537.71	0/1:92:49,43:40:-141.06,0.00,-166.36	0/1:74:34,40:40:-134.65,0.00,-112.65	0/0:140:140,0:40:0.00,-42.88,-553.48	0/0:171:171,0:40:0.00,-52.21,-675.67	0/1:112:37,75:40:-261.17,0.00,-113.04	0/0:235:235,0:40:0.00,-71.47,-927.93	0/0:142:141,1:40:0.00,-39.54,-553.48	0/0:161:161,0:40:0.00,-49.20,-636.25	0/0:148:147,0:40:0.00,-44.98,-581.07	1/1:160:0,160:40:-629.02,-47.25,0.00	1/1:64:1,63:40:-242.74,-14.41,-0.00	0/0:134:134,0:40:-0.00,-41.07,-529.83	0/0:142:142,0:40:-0.00,-43.48,-561.36	0/1:140:65,74:40:-249.11,0.00,-215.28	0/1:149:79,70:40:-230.33,0.00,-267.45	0/0:190:190,0:40:0.00,-57.92,-750.56	0/0:187:187,0:40:0.00,-57.02,-738.73	0/0:194:194,0:40:0.00,-59.13,-766.33	0/0:122:122,0:40:-0.00,-37.46,-482.53	0/0:154:154,0:40:0.00,-47.09,-608.66	0/0:151:151,0:40:0.00,-46.19,-596.84	0/1:125:64,61:40:-202.08,0.00,-215.55	0/1:209:99,110:40:-369.94,0.00,-328.23	0/0:152:152,0:40:0.00,-46.49,-600.78	0/0:188:188,0:40:-0.00,-57.32,-742.68	0/0:158:158,0:40:-0.00,-48.29,-624.43	0/0:207:207,0:40:-0.00,-63.04,-817.57	0/0:209:209,0:40:0.00,-63.64,-825.45	0/1:160:70,90:40:-305.85,0.00,-228.67	0/0:277:276,1:40:0.00,-80.17,-1085.60	0/1:123:68,55:40:-179.03,0.00,-231.92	0/0:193:192,1:40:0.00,-54.89,-754.50	0/0:162:162,0:40:0.00,-49.50,-640.19	0/0:84:84,0:40:0.00,-26.02,-332.74	0/0:77:77,0:40:-0.00,-23.91,-305.15	0/0:117:116,1:40:0.00,-32.01,-454.94	0/0:99:99,0:40:0.00,-30.54,-391.87	0/0:109:109,0:40:0.00,-33.55,-431.29	0/0:103:103,0:40:0.00,-31.74,-407.64	0/0:53:52,1:40:-0.00,-12.75,-202.67	0/0:187:187,0:40:0.00,-57.02,-738.73	./.:.:.:.:.	0/0:31:31,0:40:-0.00,-10.07,-123.84	0/0:20:20,0:40:-0.00,-6.76,-80.48	0/0:24:24,0:40:-0.00,-7.96,-96.25	0/0:29:29,0:40:-0.00,-9.47,-115.95	0/0:30:30,0:40:-0.00,-9.77,-119.90	0/0:9:9,0:40:-0.00,-3.45,-37.12	0/0:22:22,0:40:-0.00,-7.36,-88.36	0/0:19:19,0:40:-0.00,-6.46,-76.54	0/0:14:14,0:40:-0.00,-4.95,-56.83	0/0:14:14,0:40:-0.00,-4.95,-56.83	./.:.:.:.:.	0/0:114:114,0:40:-0.00,-35.05,-450.99	0/1:101:45,56:40:-189.59,0.00,-147.88	0/0:73:73,0:40:0.00,-22.71,-289.39	0/0:86:86,0:40:0.00,-26.62,-340.63	0/0:59:59,0:40:0.00,-18.50,-234.20	0/0:96:95,1:40:0.00,-25.69,-372.16	0/0:133:131,2:40:0.00,-32.89,-510.12	0/1:68:31,37:40:-124.64,0.00,-102.63	0/0:53:53,0:40:-0.00,-16.69,-210.55	0/1:58:35,23:40:-72.46,0.00,-121.41	0/1:78:41,37:40:-121.63,0.00,-139.04	0/0:32:32,0:40:-0.00,-10.37,-127.78	0/0:25:25,0:40:-0.00,-8.26,-100.19	0/1:35:13,22:40:-75.44,0.00,-41.62	0/0:45:45,0:40:-0.00,-14.28,-179.02	0/1:10:5,5:40:-15.96,0.00,-17.61	0/0:10:10,0:40:-0.00,-3.75,-41.06	0/0:21:21,0:40:-0.00,-7.06,-84.42	0/0:21:21,0:40:-0.00,-7.06,-84.42	0/0:316:315,1:40:0.00,-91.91,-1239.32	0/0:111:111,0:40:0.00,-34.15,-439.17	0/1:57:24,33:40:-112.18,0.00,-78.35	0/0:54:54,0:40:0.00,-16.99,-214.50	0/0:58:58,0:40:-0.00,-18.20,-230.26	0/0:20:20,0:40:-0.00,-6.76,-80.48	0/0:11:11,0:40:-0.00,-4.05,-45.01	0/0:24:24,0:40:-0.00,-7.96,-96.25	0/0:18:18,0:40:-0.00,-6.16,-72.60	0/0:19:19,0:40:-0.00,-6.46,-76.54	0/0:11:11,0:40:-0.00,-4.05,-45.01	0/0:22:22,0:40:-0.00,-7.36,-88.36	0/1:12:4,8:40:-27.18,-0.00,-13.06	0/0:11:11,0:40:-0.00,-4.05,-45.01	0/0:14:14,0:40:-0.00,-4.95,-56.83	0/0:23:23,0:40:-0.00,-7.66,-92.30	0/0:28:28,0:40:-0.00,-9.17,-112.01	0/0:31:31,0:40:-0.00,-10.07,-123.84	0/0:33:33,0:40:-0.00,-10.67,-131.72	0/0:31:31,0:40:-0.00,-10.07,-123.84	0/0:94:94,0:40:-0.00,-29.03,-372.16	0/0:62:62,0:40:0.00,-19.40,-246.03	0/0:159:159,0:40:0.00,-48.59,-628.37	0/0:117:116,1:40:0.00,-32.01,-454.94	0/0:65:65,0:40:0.00,-20.30,-257.85	0/0:127:127,0:40:0.00,-38.96,-502.24	0/0:146:146,0:40:-0.00,-44.68,-577.13	./.:.:.:.:.	0/0:16:16,0:40:-0.00,-5.55,-64.71	0/0:34:34,0:40:-0.00,-10.97,-135.66	0/0:17:17,0:40:-0.00,-5.86,-68.65	0/1:10:6,4:40:-12.02,-0.00,-21.55	0/0:18:18,0:40:-0.00,-6.16,-72.60	0/0:20:20,0:40:-0.00,-6.76,-80.48	./.:.:.:.:.	0/0:26:26,0:40:-0.00,-8.56,-104.13	0/1:19:10,9:40:-29.02,0.00,-34.61	0/0:9:9,0:40:-0.00,-3.45,-37.12	0/0:17:17,0:40:-0.00,-5.86,-68.65	0/0:52:52,0:40:0.00,-16.39,-206.61	0/0:175:175,0:40:-0.00,-53.41,-691.43	0/0:165:165,0:40:-0.00,-50.40,-652.02	0/0:104:104,0:40:0.00,-32.04,-411.58	0/0:96:96,0:40:0.00,-29.63,-380.04	0/0:80:80,0:40:0.00,-24.82,-316.98	0/0:15:15,0:40:-0.00,-5.25,-60.77	0/0:99:99,0:40:0.00,-30.54,-391.87	0/0:123:123,0:40:-0.00,-37.76,-486.47	0/0:137:137,0:40:-0.00,-41.97,-541.65	0/0:132:132,0:40:-0.00,-40.47,-521.94	0/0:102:102,0:40:0.00,-31.44,-403.69	0/0:120:120,0:40:-0.00,-36.86,-474.64	0/0:17:17,0:40:-0.00,-5.86,-68.65	0/0:15:15,0:40:-0.00,-5.25,-60.77	0/1:25:12,13:40:-42.98,0.00,-40.68	0/0:27:27,0:40:-0.00,-8.87,-108.07	0/0:30:30,0:40:-0.00,-9.77,-119.90	0/0:55:55,0:40:-0.00,-17.29,-218.44
391	78	.	G	C	.	PASS	NS=393;AF=0.081	GT:DP:AD:GQ:GL	0/0:11:11,0:40:-0.00,-4.26,-34.97	0/0:15:15,0:40:-0.00,-5.46,-47.13	0/0:19:19,0:40:-0.00,-6.67,-59.30	0/0:12:12,0:40:-0.00,-4.56,-38.01	0/0:15:15,0:40:-0.00,-5.46,-47.13	0/0:16:16,0:40:-0.00,-5.76,-50.17	0/0:23:23,0:40:-0.00,-7.87,-71.46	0/0:17:17,0:40:-0.00,-6.07,-53.21	0/0:15:15,0:40:-0.00,-5.46,-47.13	0/0:13:13,0:40:-0.00,-4.86,-41.05	0/0:14:14,0:40:-0.00,-5.16,-44.09	0/0:13:13,0:40:-0.00,-4.86,-41.05	0/0:14:14,0:40:-0.00,-5.16,-44.09	0/0:17:17,0:40:-0.00,-6.07,-53.21	0/0:21:21,0:40:-0.00,-7.27,-65.38	0/0:11:11,0:40:-0.00,-4.26,-34.97	0/0:11:11,0:40:-0.00,-4.26,-34.97	0/0:10:10,0:40:-0.00,-3.96,-31.92	0/0:8:8,0:40:-0.00,-3.36,-25.84	0/0:41:41,0:40:-0.00,-13.28,-126.20	0/0:49:49,0:40:-0.00,-15.69,-150.54	0/0:34:34,0:40:-0.00,-11.18,-104.92	0/0:49:49,0:40:-0.00,-15.69,-150.54	0/0:41:41,0:40:-0.00,-13.28,-126.20	0/0:17:17,0:40:-0.00,-6.07,-53.21	0/0:9:9,0:40:-0.00,-3.66,-28.88	0/0:30:30,0:40:-0.00,-9.97,-92.75	1/1:61:0,61:40:-184.01,-17.78,0.00	0/1:40:6,34:40:-90.42,-0.00,-6.78	1/1:38:0,38:40:-114.06,-10.87,-0.00	0/1:52:30,22:40:-50.32,0.00,-76.16	0/1:45:19,26:40:-64.59,0.00,-44.81	0/1:62:28,34:40:-83.81,0.00,-67.07	0/1:61:30,30:40:-72.25,0.00,-73.76	0/1:40:28,12:40:-23.52,0.00,-73.69	0/1:62:30,32:40:-77.73,0.00,-73.16	1/1:53:0,53:40:-159.68,-15.38,-0.00	1/1:9:0,9:27:-25.86,-2.15,-0.00	0/1:7:3,4:40:-9.11,-0.00,-7.58	0/1:8:6,2:33:-2.72,-0.00,-16.40	1/1:5:0,5:14:-13.74,-0.99,-0.05	0/0:12:12,0:40:-0.00,-4.56,-38.01	0/1:19:7,12:40:-29.83,0.00,-16.13	1/1:19:0,19:40:-56.27,-5.16,-0.00	0/0:18:18,0:40:-0.00,-6.37,-56.25	0/0:6:6,0:34:-0.00,-2.76,-19.76	1/1:43:0,43:40:-129.27,-12.37,-0.00	1/1:41:0,41:40:-123.18,-11.77,-0.00	0/1:14:7,7:40:-16.13,0.00,-17.64	0/0:11:10,1:17:-0.03,-1.25,-28.91	0/1:9:6,3:40:-5.46,-0.00,-16.10	0/0:10:10,0:40:-0.00,-3.96,-31.92	0/0:6:6,0:34:-0.00,-2.76,-19.76	0/0:8:8,0:40:-0.00,-3.36,-25.84	0/0:9:9,0:40:-0.00,-3.66,-28.88	0/0:19:18,1:40:-0.00,-3.63,-53.21	0/0:9:9,0:40:-0.00,-3.66,-28.88	0/0:11:11,0:40:-0.00,-4.26,-34.97	0/0:11:11,0:40:-0.00,-4.26,-34.97	0/0:20:20,0:40:-0.00,-6.97,-62.34	0/0:9:9,0:40:-0.00,-3.66,-28.88	0/0:13:13,0:40:-0.00,-4.86,-41.05	0/0:12:12,0:40:-0.00,-4.56,-38.01	0/0:5:5,0:31:-0.00,-2.46,-16.72	0/0:11:11,0:40:-0.00,-4.26,-34.97	0/0:112:112,0:40:0.00,-34.63,-342.14	0/0:37:37,0:40:-0.00,-12.08,-114.04	0/0:62:62,0:40:0.00,-19.59,-190.07	0/0:37:37,0:40:-0.00,-12.08,-114.04	0/0:70:70,0:40:-0.00,-22.00,-214.40	0/0:125:125,0:40:0.00,-38.53,-381.68	0/0:23:23,0:40:-0.00,-7.87,-71.46	./.:.:.:.:.	0/0:12:12,0:40:-0.00,-4.56,-38.01	0/0:12:12,0:40:-0.00,-4.56,-38.01	0/0:42:41,0:40:-0.00,-13.28,-126.20	0/0:22:22,0:40:-0.00,-7.57,-68.42	0/0:27:27,0:40:-0.00,-9.07,-83.63	0/0:16:15,0:40:-0.00,-5.46,-47.13	0/0:17:17,0:40:-0.00,-6.07,-53.21	0/0:20:20,0:40:-0.00,-6.97,-62.34	0/0:11:11,0:40:-0.00,-4.26,-34.97	0/0:17:17,0:40:-0.00,-6.07,-53.21	0/0:14:14,0:40:-0.00,-5.16,-44.09	0/0:13:13,0:40:-0.00,-4.86,-41.05	0/0:11:11,0:40:-0.00,-4.26,-34.97	0/0:13:13,0:40:-0.00,-4.86,-41.05	0/0:9:9,0:40:-0.00,-3.66,-28.88	0/0:9:9,0:40:-0.00,-3.66,-28.88	0/0:8:8,0:40:-0.00,-3.36,-25.84	0/0:34:34,0:40:-0.00,-11.18,-104.92	0/0:44:44,0:40:-0.00,-14.18,-135.33	0/0:9:9,0:40:-0.00,-3.66,-28.88	0/0:9:9,0:40:-0.00,-3.66,-28.88	0/0:16:16,0:40:-0.00,-5.76,-50.17	0/0:13:13,0:40:-0.00,-4.86,-41.05	0/0:5:5,0:31:-0.00,-2.46,-16.72	0/0:14:14,0:40:-0.00,-5.16,-44.09	0/0:13:13,0:40:-0.00,-4.86,-41.05	./.:.:.:.:.	./.:.:.:.:.	0/1:68:38,30:40:-69.84,0.00,-95.68	0/0:330:329,0:40:0.00,-99.86,-1002.10	0/0:347:347,0:40:0.00,-105.28,-1056.85	0/0:24:24,0:40:-0.00,-8.17,-74.50	0/0:56:56,0:40:0.00,-17.79,-171.82	0/1:29:20,9:40:-17.70,0.00,-52.66	0/0:34:34,0:40:-0.00,-11.18,-104.92	0/1:344:202,142:40:-327.49,0.00,-511.48	0/1:55:25,30:40:-73.75,0.00,-60.05	0/0:45:45,0:40:-0.00,-14.48,-138.37	1/1:57:0,57:40:-171.84,-16.58,-0.00	0/0:73:73,0:40:0.00,-22.90,-223.53	1/1:52:1,51:40:-150.56,-12.04,-0.00	0/0:38:38,0:40:-0.00,-12.38,-117.08	0/0:182:182,0:40:-0.00,-55.67,-555.03	0/1:202:119,83:40:-190.75,0.00,-301.74	0/0:74:74,0:40:-0.00,-23.20,-226.57	0/0:31:31,0:40:-0.00,-10.27,-95.79	0/0:35:35,0:40:-0.00,-11.48,-107.96	0/0:104:104,0:40:0.00,-32.22,-317.81	0/0:11:11,0:40:-0.00,-4.26,-34.97	0/0:12:12,0:40:-0.00,-4.56,-38.01	0/0:22:22,0:40:-0.00,-7.57,-68.42	0/0:9:9,0:40:-0.00,-3.66,-28.88	0/0:24:24,0:40:-0.00,-8.17,-74.50	0/0:60:60,0:40:0.00,-18.99,-183.99	0/0:48:48,0:40:-0.00,-15.39,-147.49	0/0:41:41,0:40:-0.00,-13.28,-126.20	0/0:63:63,0:40:0.00,-19.89,-193.11	0/0:83:83,0:40:0.00,-25.91,-253.94	0/0:65:65,0:40:0.00,-20.50,-199.20	0/0:51:51,0:40:0.00,-16.29,-156.62	0/0:83:83,0:40:0.00,-25.91,-253.94	0/0:59:59,0:40:0.00,-18.69,-180.95	0/0:60:60,0:40:0.00,-18.99,-183.99	0/0:40:40,0:40:-0.00,-12.98,-123.16	0/0:50:50,0:40:-0.00,-15.99,-153.58	0/0:49:49,0:40:-0.00,-15.69,-150.54	0/0:40:40,0:40:-0.00,-12.98,-123.16	0/0:46:46,0:40:-0.00,-14.78,-141.41	0/0:296:295,0:40:0.00,-89.64,-898.70	0/0:84:84,0:40:0.00,-26.21,-256.98	0/0:107:106,0:40:0.00,-32.82,-323.89	0/0:175:175,0:40:0.00,-53.57,-533.74	0/0:97:97,0:40:0.00,-30.12,-296.52	0/0:62:62,0:40:0.00,-19.59,-190.07	0/0:64:64,0:40:0.00,-20.20,-196.15	0/0:90:89,0:40:0.00,-27.71,-272.19	0/0:56:56,0:40:0.00,-17.79,-171.82	0/0:135:133,0:40:0.00,-40.94,-406.01	0/0:124:123,0:40:0.00,-37.93,-375.59	0/0:98:98,0:40:-0.00,-30.42,-299.56	0/0:98:98,0:40:-0.00,-30.42,-299.56	0/0:11:11,0:40:-0.00,-4.26,-34.97	0/0:7:7,0:37:-0.00,-3.06,-22.80	0/0:9:9,0:40:-0.00,-3.66,-28.88	0/0:10:10,0:40:-0.00,-3.96,-31.92	0/0:15:15,0:40:-0.00,-5.46,-47.13	0/0:6:6,0:34:-0.00,-2.76,-19.76	0/0:31:31,0:40:-0.00,-10.27,-95.79	0/0:13:13,0:40:-0.00,-4.86,-41.05	0/0:6:6,0:34:-0.00,-2.76,-19.76	0/0:6:6,0:34:-0.00,-2.76,-19.76	0/0:9:9,0:40:-0.00,-3.66,-28.88	0/0:13:13,0:40:-0.00,-4.86,-41.05	0/0:13:13,0:40:-0.00,-4.86,-41.05	0/0:7:7,0:37:-0.00,-3.06,-22.80	0/0:13:13,0:40:-0.00,-4.86,-41.05	0/0:19:18,0:40:-0.00,-6.37,-56.25	0/0:7:7,0:37:-0.00,-3.06,-22.80	0/0:10:10,0:40:-0.00,-3.96,-31.92	0/0:10:10,0:40:-0.00,-3.96,-31.92	0/0:103:103,0:40:0.00,-31.92,-314.77	0/1:94:52,42:40:-98.52,0.00,-130.44	0/0:137:137,0:40:0.00,-42.14,-418.17	0/0:107:107,0:40:0.00,-33.12,-326.93	0/0:108:108,0:40:-0.00,-33.42,-329.97	0/0:139:139,0:40:0.00,-42.74,-424.25	0/0:105:105,0:40:0.00,-32.52,-320.85	0/0:119:119,0:40:0.00,-36.73,-363.43	0/0:150:150,0:40:-0.00,-46.05,-457.71	0/0:135:135,0:40:0.00,-41.54,-412.09	0/0:94:94,0:40:0.00,-29.21,-287.39	0/0:109:108,1:40:0.00,-30.68,-326.93	0/0:122:122,0:40:0.00,-37.63,-372.55	0/0:130:130,0:40:0.00,-40.04,-396.88	0/1:70:21,49:40:-127.03,0.00,-43.38	0/0:73:73,0:40:0.00,-22.90,-223.53	0/1:108:49,59:40:-146.01,0.00,-117.11	1/1:113:0,113:40:-342.16,-33.42,0.00	0/0:102:100,0:40:0.00,-31.02,-305.64	0/0:184:184,0:40:0.00,-56.27,-561.11	0/0:117:117,0:40:0.00,-36.13,-357.34	0/1:168:92,76:40:-179.68,0.00,-229.85	0/1:124:55,69:40:-171.62,0.00,-130.55	0/0:142:142,0:40:0.00,-43.64,-433.38	0/0:83:83,0:40:0.00,-25.91,-253.94	0/1:80:40,40:40:-96.65,0.00,-98.16	0/0:80:80,0:40:0.00,-25.01,-244.82	0/0:93:93,0:40:0.00,-28.91,-284.35	0/0:156:156,0:40:0.00,-47.85,-475.96	0/0:60:60,0:40:0.00,-18.99,-183.99	0/0:107:106,1:40:0.00,-30.08,-320.85	0/0:194:194,0:40:0.00,-59.28,-591.53	0/0:113:113,0:40:0.00,-34.93,-345.18	./.:.:.:.:.	0/0:139:139,0:40:0.00,-42.74,-424.25	0/0:143:143,0:40:-0.00,-43.95,-436.42	0/1:183:100,83:40:-196.46,0.00,-249.67	0/1:175:83,91:40:-223.49,0.00,-200.67	0/0:189:188,1:40:0.00,-54.73,-570.24	0/0:64:64,0:40:0.00,-20.20,-196.15	0/0:220:220,0:40:0.00,-67.09,-670.60	0/0:181:180,0:40:0.00,-55.07,-548.95	0/0:92:91,0:40:0.00,-28.31,-278.27	0/0:253:253,0:40:0.00,-77.02,-770.96	0/0:42:42,0:40:-0.00,-13.58,-129.25	0/0:95:94,0:40:0.00,-29.21,-287.39	0/0:125:125,0:40:0.00,-38.53,-381.68	0/0:57:57,0:40:-0.00,-18.09,-174.87	0/1:61:26,33:40:-81.67,0.00,-61.89	0/1:75:35,40:40:-98.15,0.00,-84.45	0/1:56:30,26:40:-61.28,0.00,-74.96	0/0:71:71,0:40:0.00,-22.30,-217.44	0/0:60:60,0:40:0.00,-18.99,-183.99	0/0:37:37,0:40:-0.00,-12.08,-114.04	0/0:115:115,0:40:-0.00,-35.53,-351.26	0/0:98:98,0:40:-0.00,-30.42,-299.56	0/0:23:23,0:40:-0.00,-7.87,-71.46	0/1:22:12,10:40:-22.84,0.00,-30.44	0/0:30:30,0:40:-0.00,-9.97,-92.75	0/0:17:17,0:40:-0.00,-6.07,-53.21	0/1:18:8,10:40:-24.05,0.00,-19.48	0/0:14:13,1:27:-0.00,-2.13,-38.01	0/1:22:13,9:40:-19.80,0.00,-33.48	0/1:6:4,2:40:-3.32,-0.00,-10.92	0/0:7:7,0:37:-0.00,-3.06,-22.80	0/1:11:5,6:40:-13.99,-0.00,-12.46	0/0:56:56,0:40:0.00,-17.79,-171.82	0/0:78:77,0:40:0.00,-24.10,-235.69	0/0:56:56,0:40:0.00,-17.79,-171.82	0/0:53:52,0:40:0.00,-16.59,-159.66	0/0:22:22,0:40:-0.00,-7.57,-68.42	0/0:34:34,0:40:-0.00,-11.18,-104.92	0/0:67:67,0:40:0.00,-21.10,-205.28	0/0:65:65,0:40:0.00,-20.50,-199.20	0/0:42:42,0:40:-0.00,-13.58,-129.25	0/0:30:29,0:40:-0.00,-9.67,-89.71	0/0:44:44,0:40:-0.00,-14.18,-135.33	0/0:23:23,0:40:-0.00,-7.87,-71.46	0/0:26:26,0:40:-0.00,-8.77,-80.58	0/0:33:33,0:40:-0.00,-10.88,-101.87	0/0:9:9,0:40:-0.00,-3.66,-28.88	0/0:11:11,0:40:-0.00,-4.26,-34.97	0/0:10:10,0:40:-0.00,-3.96,-31.92	0/0:7:7,0:37:-0.00,-3.06,-22.80	0/0:7:7,0:37:-0.00,-3.06,-22.80	0/0:18:18,0:40:-0.00,-6.37,-56.25	0/0:255:255,0:40:0.00,-77.62,-777.05	0/0:147:147,0:40:0.00,-45.15,-448.58	0/0:30:30,0:40:-0.00,-9.97,-92.75	0/0:28:28,0:40:-0.00,-9.37,-86.67	0/0:31:31,0:40:-0.00,-10.27,-95.79	0/0:10:10,0:40:-0.00,-3.96,-31.92	0/0:5:5,0:31:-0.00,-2.46,-16.72	0/0:15:15,0:40:-0.00,-5.46,-47.13	0/0:18:18,0:40:-0.00,-6.37,-56.25	0/0:10:10,0:40:-0.00,-3.96,-31.92	0/0:10:10,0:40:-0.00,-3.96,-31.92	0/0:8:8,0:40:-0.00,-3.36,-25.84	0/0:6:6,0:34:-0.00,-2.76,-19.76	0/0:17:17,0:40:-0.00,-6.07,-53.21	0/0:11:11,0:40:-0.00,-4.26,-34.97	0/0:19:19,0:40:-0.00,-6.67,-59.30	0/0:13:13,0:40:-0.00,-4.86,-41.05	0/0:16:16,0:40:-0.00,-5.76,-50.17	0/0:22:22,0:40:-0.00,-7.57,-68.42	0/0:18:18,0:40:-0.00,-6.37,-56.25	0/0:67:67,0:40:0.00,-21.10,-205.28	0/0:33:33,0:40:-0.00,-10.88,-101.87	0/0:92:92,0:40:0.00,-28.61,-281.31	0/0:69:69,0:40:-0.00,-21.70,-211.36	0/0:31:31,0:40:-0.00,-10.27,-95.79	0/0:39:39,0:40:-0.00,-12.68,-120.12	0/0:75:75,0:40:0.00,-23.50,-229.61	0/0:7:7,0:37:-0.00,-3.06,-22.80	0/0:11:11,0:40:-0.00,-4.26,-34.97	0/0:10:10,0:40:-0.00,-3.96,-31.92	0/0:14:14,0:40:-0.00,-5.16,-44.09	0/0:9:9,0:40:-0.00,-3.66,-28.88	0/0:9:9,0:40:-0.00,-3.66,-28.88	0/0:8:8,0:40:-0.00,-3.36,-25.84	0/0:9:9,0:40:-0.00,-3.66,-28.88	0/0:12:12,0:40:-0.00,-4.56,-38.01	0/0:17:17,0:40:-0.00,-6.07,-53.21	./.:.:.:.:.	0/0:13:13,0:40:-0.00,-4.86,-41.05	0/0:40:40,0:40:-0.00,-12.98,-123.16	0/0:168:168,0:40:0.00,-51.46,-512.45	0/0:78:78,0:40:0.00,-24.40,-238.73	0/0:70:70,0:40:-0.00,-22.00,-214.40	0/1:28:13,15:40:-36.25,0.00,-31.68	0/0:59:59,0:40:0.00,-18.69,-180.95	0/0:15:15,0:40:-0.00,-5.46,-47.13	0/1:51:34,17:40:-35.42,0.00,-88.63	0/0:58:58,0:40:0.00,-18.39,-177.91	0/0:75:74,0:40:0.00,-23.20,-226.57	0/0:73:72,0:40:0.00,-22.60,-220.49	0/1:57:32,24:40:-55.20,0.00,-81.04	0/0:62:61,0:40:0.00,-19.29,-187.03	0/0:15:15,0:40:-0.00,-5.46,-47.13	0/0:11:11,0:40:-0.00,-4.26,-34.97	0/0:21:21,0:40:-0.00,-7.27,-65.38	0/0:27:27,0:40:-0.00,-9.07,-83.63	0/0:22:22,0:40:-0.00,-7.57,-68.42	0/0:35:35,0:40:-0.00,-11.48,-107.96
400	67	.	A	G	.	PASS	NS=383;AF=0.228	GT:DP:AD:GQ:GL	0/0:31:31,0:40:-0.00,-9.84,-115.73	0/0:45:45,0:40:-0.00,-14.06,-167.66	0/0:59:59,0:40:0.00,-18.27,-219.58	0/0:39:39,0:40:-0.00,-12.25,-145.40	0/0:44:44,0:40:-0.00,-13.76,-163.95	0/1:49:29,20:40:-58.92,0.00,-93.05	0/1:60:30,30:40:-92.70,0.00,-93.45	0/0:52:52,0:40:0.00,-16.16,-193.62	0/0:48:48,0:40:-0.00,-14.96,-178.78	0/1:35:14,21:40:-66.84,0.00,-41.63	0/1:22:8,14:40:-44.79,0.00,-23.28	0/0:29:29,0:40:-0.00,-9.24,-108.31	0/0:22:22,0:40:-0.00,-7.14,-82.35	0/0:38:38,0:40:-0.00,-11.95,-141.69	0/1:32:18,14:40:-41.78,0.00,-57.37	0/0:24:24,0:40:-0.00,-7.74,-89.77	0/0:24:24,0:40:-0.00,-7.74,-89.77	0/0:29:29,0:40:-0.00,-9.24,-108.31	0/0:21:21,0:40:-0.00,-6.84,-78.64	0/0:110:110,0:40:0.00,-33.62,-408.75	./.:.:.:.:.	0/0:81:81,0:40:0.00,-24.89,-301.18	0/0:115:115,0:40:0.00,-35.12,-427.29	0/1:78:37,41:40:-128.08,0.00,-113.99	0/1:45:25,20:40:-60.12,0.00,-79.42	0/1:41:21,20:40:-61.33,0.00,-65.78	1/1:45:0,45:40:-166.16,-13.31,-0.00	1/1:133:0,133:40:-492.56,-39.79,0.00	./.:.:.:.:.	0/1:109:55,54:40:-166.97,0.00,-171.43	0/1:155:74,81:40:-253.27,0.00,-228.06	1/1:68:0,67:40:-247.76,-19.93,0.00	1/1:117:0,117:40:-433.22,-34.98,0.00	1/1:186:0,186:40:-689.14,-55.74,0.00	1/1:90:0,90:40:-333.07,-26.85,0.00	0/0:145:145,0:40:0.00,-44.15,-538.57	1/1:114:0,114:40:-422.09,-34.08,0.00	0/1:44:24,20:40:-60.42,0.00,-76.01	1/1:31:0,31:40:-114.23,-9.10,-0.00	1/1:39:0,39:40:-143.91,-11.50,-0.00	1/1:61:0,60:40:-221.80,-17.82,0.00	0/0:45:45,0:40:-0.00,-14.06,-167.66	0/1:33:18,13:40:-38.37,0.00,-57.67	1/1:60:0,60:40:-221.80,-17.82,0.00	0/1:59:30,29:40:-89.29,0.00,-93.75	1/1:33:0,33:40:-121.65,-9.70,-0.00	1/1:73:0,73:40:-270.02,-21.74,0.00	1/1:99:0,99:40:-366.45,-29.56,0.00	0/1:30:12,18:40:-57.22,0.00,-35.71	0/0:40:40,0:40:-0.00,-12.55,-149.11	0/1:33:3,29:23:-97.43,-0.01,-1.74	0/0:12:12,0:40:-0.00,-4.13,-45.26	0/0:18:18,0:40:-0.00,-5.93,-67.51	0/0:27:27,0:40:-0.00,-8.64,-100.89	0/0:20:20,0:40:-0.00,-6.53,-74.93	0/0:36:36,0:40:-0.00,-11.35,-134.27	0/0:24:24,0:40:-0.00,-7.74,-89.77	0/0:37:37,0:40:-0.00,-11.65,-137.98	0/0:28:28,0:40:-0.00,-8.94,-104.60	0/0:48:48,0:40:-0.00,-14.96,-178.78	0/0:52:52,0:40:0.00,-16.16,-193.62	0/0:28:28,0:40:-0.00,-8.94,-104.60	0/0:23:23,0:40:-0.00,-7.44,-86.06	0/0:16:16,0:40:-0.00,-5.33,-60.09	0/0:20:20,0:40:-0.00,-6.53,-74.93	0/1:271:138,133:40:-411.24,0.00,-430.53	0/1:95:52,43:40:-130.39,0.00,-164.51	0/0:102:101,0:40:0.00,-30.91,-375.37	1/1:124:1,123:40:-451.76,-33.38,0.00	0/0:192:192,0:40:0.00,-58.30,-712.89	./.:.:.:.:.	0/0:32:32,0:40:-0.00,-10.15,-119.44	0/0:18:18,0:40:-0.00,-5.93,-67.51	0/0:29:29,0:40:-0.00,-9.24,-108.31	0/0:29:29,0:40:-0.00,-9.24,-108.31	0/1:74:30,44:40:-140.41,0.00,-89.23	0/1:49:30,19:40:-55.21,0.00,-96.76	0/0:41:41,0:40:-0.00,-12.85,-152.82	0/0:37:37,0:40:-0.00,-11.65,-137.98	0/0:46:46,0:40:-0.00,-14.36,-171.37	0/1:50:24,26:40:-80.87,0.00,-74.20	0/0:61:61,0:40:0.00,-18.87,-227.00	0/1:64:32,32:40:-98.92,0.00,-99.66	0/0:41:40,1:40:-0.00,-9.15,-145.40	0/0:28:28,0:40:-0.00,-8.94,-104.60	1/1:6:0,6:21:-21.52,-1.59,-0.01	0/1:20:7,13:40:-41.68,0.00,-20.18	0/0:17:17,0:40:-0.00,-5.63,-63.80	1/1:14:0,14:40:-51.18,-3.98,-0.00	0/1:25:16,9:40:-25.34,0.00,-52.05	./.:.:.:.:.	0/1:81:41,40:40:-123.47,0.00,-127.93	0/0:30:29,0:40:-0.00,-9.24,-108.31	0/0:32:32,0:40:-0.00,-10.15,-119.44	0/0:47:47,0:40:-0.00,-14.66,-175.07	1/1:41:0,41:40:-151.33,-12.11,-0.00	0/0:20:20,0:40:-0.00,-6.53,-74.93	0/1:29:15,14:40:-42.68,0.00,-47.14	1/1:25:0,25:40:-91.98,-7.29,-0.00	0/0:57:57,0:40:-0.00,-17.67,-212.17	0/1:124:71,53:40:-158.75,0.00,-226.26	0/1:50:13,37:40:-121.67,0.00,-33.40	0/1:297:153,144:40:-444.21,0.00,-478.34	0/1:269:144,125:40:-382.17,0.00,-453.39	0/1:78:36,42:40:-131.79,0.00,-110.29	0/1:113:63,50:40:-150.93,0.00,-199.90	0/1:101:52,49:40:-150.83,0.00,-162.71	0/1:72:44,28:40:-81.67,0.00,-141.76	0/1:345:177,168:40:-518.79,0.00,-552.91	./.:.:.:.:.	0/1:124:64,60:40:-184.71,0.00,-200.30	0/1:125:66,59:40:-180.70,0.00,-207.41	./.:.:.:.:.	0/0:113:113,0:40:0.00,-34.52,-419.87	0/0:95:95,0:40:-0.00,-29.11,-353.11	0/0:187:186,1:40:0.00,-53.08,-686.93	0/0:306:304,2:40:0.00,-85.19,-1120.89	0/0:178:178,0:40:-0.00,-54.08,-660.97	0/0:76:76,0:40:0.00,-23.39,-282.64	0/0:92:92,0:40:0.00,-28.20,-341.98	0/0:225:223,1:40:0.00,-64.22,-824.16	0/0:51:51,0:40:-0.00,-15.86,-189.91	0/0:67:66,1:40:0.00,-16.97,-241.84	0/0:33:33,0:40:-0.00,-10.45,-123.15	0/0:62:62,0:40:-0.00,-19.17,-230.71	0/0:48:48,0:40:-0.00,-14.96,-178.78	0/0:100:100,0:40:0.00,-30.61,-371.66	0/0:119:119,0:40:-0.00,-36.33,-442.13	0/0:100:100,0:40:0.00,-30.61,-371.66	0/0:172:171,1:40:0.00,-48.57,-631.29	./.:.:.:.:.	0/0:211:211,0:40:0.00,-64.01,-783.36	0/0:183:183,0:40:0.00,-55.59,-679.51	0/0:176:176,0:40:0.00,-53.48,-653.55	0/0:156:156,0:40:-0.00,-47.46,-579.37	0/0:166:166,0:40:-0.00,-50.47,-616.46	0/0:153:153,0:40:0.00,-46.56,-568.24	0/0:116:116,0:40:-0.00,-35.42,-431.00	0/0:156:156,0:40:-0.00,-47.46,-579.37	0/0:133:133,0:40:0.00,-40.54,-494.06	0/0:148:148,0:40:0.00,-45.06,-549.69	0/0:378:378,0:40:0.00,-114.27,-1402.78	0/0:105:105,0:40:0.00,-32.11,-390.20	0/0:222:222,0:40:-0.00,-67.33,-824.16	0/0:322:322,0:40:0.00,-97.42,-1195.07	0/0:144:144,0:40:0.00,-43.85,-534.86	0/0:108:107,1:40:0.00,-29.31,-393.91	0/0:140:140,0:40:-0.00,-42.65,-520.02	0/0:149:149,0:40:0.00,-45.36,-553.40	0/0:88:88,0:40:0.00,-27.00,-327.15	0/0:232:232,0:40:-0.00,-70.33,-861.26	0/0:211:211,0:40:0.00,-64.01,-783.36	0/0:189:189,0:40:0.00,-57.39,-701.77	0/0:173:173,0:40:0.00,-52.58,-642.42	0/0:28:28,0:40:-0.00,-8.94,-104.60	0/0:21:21,0:40:-0.00,-6.84,-78.64	0/0:26:26,0:40:-0.00,-8.34,-97.18	0/0:22:22,0:40:-0.00,-7.14,-82.35	0/0:23:23,0:40:-0.00,-7.44,-86.06	0/0:26:26,0:40:-0.00,-8.34,-97.18	0/0:114:112,2:40:0.00,-27.40,-408.75	0/0:31:31,0:40:-0.00,-9.84,-115.73	0/0:27:27,0:40:-0.00,-8.64,-100.89	0/0:37:37,0:40:-0.00,-11.65,-137.98	0/0:26:26,0:40:-0.00,-8.34,-97.18	0/0:33:33,0:40:-0.00,-10.45,-123.15	0/0:33:33,0:40:-0.00,-10.45,-123.15	0/0:28:28,0:40:-0.00,-8.94,-104.60	0/0:32:32,0:40:-0.00,-10.15,-119.44	0/0:41:41,0:40:-0.00,-12.85,-152.82	./.:.:.:.:.	0/0:19:19,0:40:-0.00,-6.23,-71.22	0/0:24:23,1:40:-0.00,-4.03,-82.35	1/1:120:0,119:40:-440.63,-35.58,0.00	1/1:80:0,80:40:-295.98,-23.84,0.00	1/1:121:0,121:40:-448.05,-36.18,0.00	0/1:93:42,51:40:-160.66,0.00,-128.03	1/1:136:0,136:40:-503.69,-40.70,0.00	0/1:161:80,81:40:-251.47,0.00,-248.51	0/1:130:72,58:40:-175.49,0.00,-228.16	0/1:122:58,64:40:-200.15,0.00,-178.64	./.:.:.:.:.	0/1:142:67,75:40:-234.93,0.00,-206.01	1/1:133:0,133:40:-492.56,-39.79,0.00	1/1:126:0,126:40:-466.60,-37.69,-0.00	1/1:154:2,152:40:-555.62,-38.70,0.00	1/1:155:0,155:40:-574.16,-46.41,0.00	0/1:81:37,44:40:-138.31,0.00,-113.09	0/1:100:51,49:40:-151.14,0.00,-159.30	0/0:152:152,0:40:0.00,-46.26,-564.53	0/0:126:125,1:40:0.00,-34.73,-460.67	1/1:138:1,137:40:-503.69,-37.59,0.00	1/1:190:0,190:40:-703.98,-56.95,0.00	0/1:120:59,61:40:-189.63,0.00,-182.95	0/1:174:77,97:40:-306.90,0.00,-233.47	0/0:132:132,0:40:0.00,-40.24,-490.35	0/0:193:193,0:40:0.00,-58.60,-716.60	1/1:86:0,86:40:-318.23,-25.65,-0.00	1/1:111:0,111:40:-410.96,-33.17,0.00	0/0:113:113,0:40:0.00,-34.52,-419.87	0/1:137:71,66:40:-203.06,0.00,-222.35	1/1:178:0,178:40:-659.47,-53.34,0.00	0/0:118:118,0:40:-0.00,-36.03,-438.42	0/1:154:91,63:40:-186.81,0.00,-291.41	0/0:218:218,0:40:0.00,-66.12,-809.33	1/1:116:0,116:40:-429.51,-34.68,-0.00	0/1:155:80,75:40:-231.02,0.00,-250.31	1/1:175:1,174:40:-640.93,-48.72,0.00	0/0:114:114,0:40:0.00,-34.82,-423.58	0/0:173:173,0:40:0.00,-52.58,-642.42	0/1:161:78,83:40:-258.89,0.00,-241.09	1/1:164:0,164:40:-607.54,-49.12,0.00	./.:.:.:.:.	0/0:213:212,1:40:0.00,-60.91,-783.36	1/1:202:0,202:40:-748.49,-60.56,0.00	0/1:108:67,41:40:-119.06,0.00,-216.24	./.:.:.:.:.	0/1:63:42,21:40:-58.42,0.00,-137.05	0/0:136:136,0:40:0.00,-41.44,-505.18	0/1:159:85,74:40:-226.11,0.00,-267.65	0/1:120:56,63:40:-197.34,0.00,-172.13	0/1:109:62,47:40:-141.01,0.00,-197.39	0/0:135:135,0:40:0.00,-41.14,-501.47	0/0:111:111,0:40:-0.00,-33.92,-412.46	0/0:140:140,0:40:-0.00,-42.65,-520.02	0/0:145:145,0:40:0.00,-44.15,-538.57	0/0:61:61,0:40:0.00,-18.87,-227.00	1/1:184:0,184:40:-681.73,-55.14,0.00	1/1:188:0,188:40:-696.56,-56.35,0.00	1/1:53:0,53:40:-195.83,-15.72,-0.00	0/1:51:26,25:40:-76.86,0.00,-81.32	0/1:50:24,26:40:-80.87,0.00,-74.20	0/0:38:38,0:40:-0.00,-11.95,-141.69	0/1:43:13,30:40:-97.82,0.00,-35.51	0/1:19:10,9:40:-27.15,0.00,-31.60	0/1:23:10,13:40:-40.78,0.00,-30.40	0/1:26:14,12:40:-36.17,0.00,-44.33	0/1:20:12,8:40:-23.14,0.00,-38.72	0/0:21:21,0:40:-0.00,-6.84,-78.64	0/0:114:114,0:40:0.00,-34.82,-423.58	0/0:148:148,0:40:0.00,-45.06,-549.69	./.:.:.:.:.	0/0:109:109,0:40:0.00,-33.32,-405.04	0/0:72:72,0:40:0.00,-22.18,-267.80	0/0:92:92,0:40:0.00,-28.20,-341.98	0/0:131:130,1:40:0.00,-36.23,-479.22	0/0:157:157,0:40:0.00,-47.76,-583.07	0/0:89:89,0:40:-0.00,-27.30,-330.86	0/0:66:66,0:40:-0.00,-20.38,-245.55	0/0:73:72,1:40:0.00,-18.78,-264.09	0/0:82:81,1:40:0.00,-21.48,-297.47	0/0:64:63,1:40:0.00,-16.07,-230.71	0/0:65:65,0:40:0.00,-20.08,-241.84	0/0:75:75,0:40:0.00,-23.09,-278.93	0/0:102:102,0:40:0.00,-31.21,-379.07	0/0:19:19,0:40:-0.00,-6.23,-71.22	0/0:13:13,0:40:-0.00,-4.43,-48.97	0/0:37:37,0:40:-0.00,-11.65,-137.98	0/0:27:27,0:40:-0.00,-8.64,-100.89	0/0:297:297,0:40:0.00,-89.90,-1102.35	0/0:165:165,0:40:-0.00,-50.17,-612.75	0/0:80:80,0:40:0.00,-24.59,-297.47	0/0:79:79,0:40:-0.00,-24.29,-293.77	0/0:101:101,0:40:-0.00,-30.91,-375.37	0/0:42:42,0:40:-0.00,-13.16,-156.53	0/0:32:32,0:40:-0.00,-10.15,-119.44	0/0:27:27,0:40:-0.00,-8.64,-100.89	0/0:49:49,0:40:-0.00,-15.26,-182.49	0/0:45:45,0:40:-0.00,-14.06,-167.66	0/0:26:26,0:40:-0.00,-8.34,-97.18	0/0:35:35,0:40:-0.00,-11.05,-130.57	0/0:21:21,0:40:-0.00,-6.84,-78.64	0/0:25:25,0:40:-0.00,-8.04,-93.47	0/0:18:18,0:40:-0.00,-5.93,-67.51	0/0:48:48,0:40:-0.00,-14.96,-178.78	0/0:71:71,0:40:0.00,-21.88,-264.09	0/0:41:41,0:40:-0.00,-12.85,-152.82	0/0:61:61,0:40:0.00,-18.87,-227.00	0/0:61:61,0:40:0.00,-18.87,-227.00	0/0:129:129,0:40:-0.00,-39.34,-479.22	0/0:79:79,0:40:-0.00,-24.29,-293.77	0/0:208:208,0:40:0.00,-63.11,-772.24	0/0:159:159,0:40:0.00,-48.37,-590.49	0/0:69:69,0:40:-0.00,-21.28,-256.67	0/0:128:128,0:40:0.00,-39.04,-475.51	0/0:182:182,0:40:0.00,-55.29,-675.80	0/0:15:15,0:40:-0.00,-5.03,-56.38	0/0:29:29,0:40:-0.00,-9.24,-108.31	0/0:52:52,0:40:0.00,-16.16,-193.62	0/0:23:23,0:40:-0.00,-7.44,-86.06	0/0:33:33,0:40:-0.00,-10.45,-123.15	0/0:20:20,0:40:-0.00,-6.53,-74.93	0/0:40:40,0:40:-0.00,-12.55,-149.11	0/0:33:33,0:40:-0.00,-10.45,-123.15	0/0:38:38,0:40:-0.00,-11.95,-141.69	0/0:24:24,0:40:-0.00,-7.74,-89.77	0/0:8:8,0:36:-0.00,-2.92,-30.42	0/0:23:23,0:40:-0.00,-7.44,-86.06	0/0:82:82,0:40:0.00,-25.19,-304.89	0/0:174:174,0:40:0.00,-52.88,-646.13	0/1:181:85,96:40:-301.09,0.00,-261.03	0/1:133:73,60:40:-182.00,0.00,-230.97	0/1:83:47,36:40:-108.03,0.00,-149.58	0/0:74:74,0:40:0.00,-22.79,-275.22	./.:.:.:.:.	0/0:139:138,1:40:0.00,-38.64,-508.89	0/1:116:56,60:40:-187.12,0.00,-173.03	0/0:136:136,0:40:0.00,-41.44,-505.18	0/1:164:95,68:40:-202.65,0.00,-303.54	0/1:139:74,65:40:-198.74,0.00,-232.87	1/1:147:1,146:40:-537.07,-40.30,0.00	0/0:20:20,0:40:-0.00,-6.53,-74.93	0/1:36:16,20:40:-62.83,0.00,-48.74	0/0:40:40,0:40:-0.00,-12.55,-149.11	0/0:67:67,0:40:0.00,-20.68,-249.26	0/0:46:46,0:40:-0.00,-14.36,-171.37	0/0:86:86,0:40:0.00,-26.40,-319.73
417	52	.	A	G	.	PASS	NS=394;AF=0.298	GT:DP:AD:GQ:GL	0/0:90:90,0:40:0.00,-27.84,-326.06	0/0:92:92,0:40:-0.00,-28.44,-333.30	0/0:86:86,0:40:0.00,-26.63,-311.59	0/0:106:106,0:40:0.00,-32.65,-383.95	0/0:105:104,1:40:0.00,-28.73,-373.09	0/1:133:59,74:40:-226.93,0.00,-173.14	0/0:124:124,0:40:0.00,-38.07,-449.07	0/0:112:112,0:40:-0.00,-34.46,-405.65	0/0:100:100,0:40:-0.00,-30.85,-362.24	0/0:104:104,0:40:-0.00,-32.05,-376.71	0/0:94:94,0:40:0.00,-29.04,-340.53	0/1:52:22,30:40:-92.13,0.00,-63.66	0/0:96:96,0:40:-0.00,-29.64,-347.77	0/0:185:185,0:40:0.00,-56.43,-669.75	1/1:196:0,196:40:-708.61,-59.27,0.00	0/1:81:32,49:40:-152.14,0.00,-91.11	0/1:109:58,50:40:-147.63,0.00,-177.04	./.:.:.:.:.	0/1:73:44,29:40:-82.19,0.00,-136.93	0/0:121:121,0:40:-0.00,-37.17,-438.21	0/1:171:84,87:40:-262.53,0.00,-252.14	0/0:132:132,0:40:0.00,-40.48,-478.01	0/0:197:196,0:40:0.00,-59.74,-709.54	0/0:130:130,0:40:0.00,-39.87,-470.77	0/0:114:114,0:40:-0.00,-35.06,-412.89	0/0:90:90,0:40:0.00,-27.84,-326.06	0/0:105:105,0:40:0.00,-32.35,-380.33	1/1:146:0,146:40:-527.72,-44.22,0.00	1/1:88:3,85:40:-296.19,-15.91,0.00	1/1:92:0,92:40:-332.36,-27.97,0.00	1/1:117:0,117:40:-422.81,-35.49,0.00	0/1:68:24,44:40:-137.96,0.00,-66.08	1/1:176:0,176:40:-636.25,-53.25,0.00	1/1:170:0,170:40:-614.54,-51.44,0.00	0/1:112:57,55:40:-164.52,0.00,-172.22	1/1:162:0,162:40:-585.60,-49.04,0.00	0/1:153:80,73:40:-217.30,0.00,-243.09	1/1:107:0,107:40:-386.63,-32.49,0.00	1/1:85:0,85:40:-307.04,-25.87,0.00	1/1:65:0,65:40:-234.68,-19.85,0.00	1/1:85:0,85:40:-307.04,-25.87,0.00	0/1:188:94,94:40:-282.74,0.00,-283.21	1/1:178:0,178:40:-643.49,-53.85,0.00	1/1:225:0,225:40:-813.52,-67.99,0.00	1/1:236:1,235:40:-846.08,-67.69,0.00	0/1:121:55,66:40:-201.60,0.00,-162.28	0/1:88:57,31:40:-84.91,0.00,-179.44	1/1:24:0,24:40:-86.36,-7.51,-0.00	./.:.:.:.:.	1/1:99:7,92:40:-307.04,-4.75,-0.00	0/1:94:52,42:40:-122.90,0.00,-159.55	0/0:54:54,0:40:0.00,-17.00,-195.82	0/0:65:65,0:40:-0.00,-20.31,-235.62	0/0:78:77,1:40:0.00,-20.61,-275.41	0/0:42:42,0:40:-0.00,-13.39,-152.41	0/0:102:101,1:40:0.00,-27.83,-362.24	0/0:77:77,0:40:-0.00,-23.93,-279.03	0/0:51:50,0:40:0.00,-15.80,-181.35	0/0:69:69,0:40:0.00,-21.52,-250.09	0/0:91:91,0:40:0.00,-28.14,-329.68	0/0:54:54,0:40:0.00,-17.00,-195.82	0/0:100:99,1:40:0.00,-27.23,-355.00	0/0:69:69,0:40:0.00,-21.52,-250.09	0/0:60:60,0:40:0.00,-18.81,-217.53	0/0:74:74,0:40:0.00,-23.02,-268.18	1/1:22:0,22:40:-79.12,-6.91,-0.00	0/1:86:40,46:40:-139.78,0.00,-118.54	0/0:128:128,0:40:0.00,-39.27,-463.54	0/0:83:83,0:40:0.00,-25.73,-300.74	0/0:158:158,0:40:0.00,-48.30,-572.07	1/1:270:0,270:40:-976.32,-81.54,0.00	1/1:106:0,106:40:-383.01,-32.18,0.00	0/0:88:87,1:40:0.00,-23.62,-311.59	0/0:116:116,0:40:0.00,-35.66,-420.12	0/0:95:95,0:40:0.00,-29.34,-344.15	0/0:189:189,0:40:0.00,-57.63,-684.22	0/1:89:39,50:40:-153.35,0.00,-114.02	0/0:87:87,0:40:0.00,-26.93,-315.21	0/0:124:123,0:40:0.00,-37.77,-445.45	0/0:117:115,0:40:0.00,-35.36,-416.51	0/0:132:132,0:40:0.00,-40.48,-478.01	0/0:130:129,1:40:0.00,-36.26,-463.54	0/1:112:54,58:40:-175.37,0.00,-161.37	0/0:105:104,1:40:0.00,-28.73,-373.09	0/0:105:105,0:40:0.00,-32.35,-380.33	0/0:69:69,0:40:0.00,-21.52,-250.09	0/0:75:75,0:40:0.00,-23.32,-271.80	0/0:63:62,1:40:0.00,-16.09,-221.15	0/1:69:30,39:40:-119.57,0.00,-87.48	0/1:60:26,34:40:-104.19,0.00,-75.72	0/1:138:66,72:40:-218.19,0.00,-196.96	0/1:157:86,71:40:-208.86,0.00,-263.59	0/1:103:58,45:40:-131.05,0.00,-178.55	0/0:95:95,0:40:0.00,-29.34,-344.15	0/1:109:66,43:40:-122.01,0.00,-205.68	0/0:72:72,0:40:0.00,-22.42,-260.94	0/0:79:78,1:40:0.00,-20.91,-279.03	0/0:112:112,0:40:-0.00,-34.46,-405.65	0/0:70:70,0:40:0.00,-21.82,-253.71	0/0:19:19,0:40:-0.00,-6.47,-69.20	0/0:40:40,0:40:-0.00,-12.79,-145.18	0/0:95:95,0:40:0.00,-29.34,-344.15	1/1:116:0,116:40:-419.19,-35.19,0.00	1/1:83:0,83:40:-299.80,-25.26,0.00	0/1:104:56,48:40:-141.60,0.00,-171.01	1/1:135:0,135:40:-487.92,-40.91,0.00	1/1:94:0,94:40:-339.60,-28.57,0.00	0/1:162:97,65:40:-185.65,0.00,-301.88	1/1:110:0,110:40:-397.48,-33.39,0.00	1/1:184:0,184:40:-665.19,-55.66,0.00	1/1:136:0,136:40:-491.54,-41.21,0.00	1/1:193:0,193:40:-697.75,-58.36,0.00	1/1:215:0,215:40:-777.34,-64.99,0.00	0/1:152:73,79:40:-239.31,0.00,-218.07	1/1:196:0,196:40:-708.61,-59.27,0.00	1/1:82:1,81:40:-288.95,-21.34,0.00	1/1:163:0,163:40:-589.22,-49.34,0.00	0/0:156:155,0:40:0.00,-47.40,-561.21	0/0:103:103,0:40:0.00,-31.75,-373.09	0/0:91:91,0:40:0.00,-28.14,-329.68	0/0:297:295,2:40:0.00,-82.89,-1060.46	0/0:105:105,0:40:0.00,-32.35,-380.33	0/0:130:130,0:40:0.00,-39.87,-470.77	0/0:108:106,1:40:0.00,-29.34,-380.33	0/0:99:99,0:40:0.00,-30.55,-358.62	0/0:122:122,0:40:0.00,-37.47,-441.83	0/0:169:169,0:40:0.00,-51.61,-611.86	0/0:184:184,0:40:0.00,-56.12,-666.13	0/0:166:166,0:40:0.00,-50.71,-601.01	0/0:220:220,0:40:0.00,-66.96,-796.37	0/0:279:279,0:40:0.00,-84.71,-1009.81	0/0:269:269,0:40:0.00,-81.70,-973.63	0/0:237:237,0:40:0.00,-72.07,-857.87	0/0:277:277,0:40:0.00,-84.11,-1002.58	0/0:160:160,0:40:0.00,-48.90,-579.30	0/0:234:234,0:40:0.00,-71.17,-847.01	0/0:197:197,0:40:0.00,-60.04,-713.16	0/0:149:149,0:40:0.00,-45.59,-539.51	0/0:179:179,0:40:-0.00,-54.62,-648.04	0/0:151:151,0:40:0.00,-46.19,-546.74	0/0:164:164,0:40:0.00,-50.11,-593.77	0/0:86:84,2:40:0.00,-19.40,-297.12	0/0:146:146,0:40:0.00,-44.69,-528.66	0/0:163:163,0:40:0.00,-49.81,-590.16	0/0:319:317,2:40:0.00,-89.51,-1140.05	0/0:169:169,0:40:0.00,-51.61,-611.86	0/0:99:99,0:40:0.00,-30.55,-358.62	0/0:167:166,1:40:0.00,-47.39,-597.39	0/0:165:165,0:40:0.00,-50.41,-597.39	0/0:92:92,0:40:-0.00,-28.44,-333.30	0/0:249:248,1:40:0.00,-72.07,-894.05	0/0:197:196,1:40:0.00,-56.42,-705.92	0/0:185:184,1:40:0.00,-52.81,-662.51	0/0:173:173,0:40:0.00,-52.81,-626.33	0/0:85:85,0:40:0.00,-26.33,-307.97	0/0:52:52,0:40:-0.00,-16.40,-188.59	0/0:84:84,0:40:0.00,-26.03,-304.36	0/0:50:50,0:40:-0.00,-15.80,-181.35	0/0:65:65,0:40:-0.00,-20.31,-235.62	0/0:53:53,0:40:0.00,-16.70,-192.21	0/0:133:133,0:40:0.00,-40.78,-481.62	0/0:72:71,1:40:0.00,-18.80,-253.71	0/0:71:71,0:40:-0.00,-22.12,-257.33	0/0:95:95,0:40:0.00,-29.34,-344.15	0/0:74:74,0:40:0.00,-23.02,-268.18	0/0:91:91,0:40:0.00,-28.14,-329.68	0/0:73:73,0:40:-0.00,-22.72,-264.56	0/0:70:70,0:40:0.00,-21.82,-253.71	0/0:71:71,0:40:-0.00,-22.12,-257.33	0/0:94:94,0:40:0.00,-29.04,-340.53	0/0:72:72,0:40:0.00,-22.42,-260.94	0/0:88:88,0:40:-0.00,-27.24,-318.83	0/0:93:93,0:40:0.00,-28.74,-336.92	1/1:68:1,67:40:-238.30,-17.13,0.00	1/1:56:0,56:40:-202.12,-17.14,0.00	1/1:96:0,96:40:-346.83,-29.18,0.00	1/1:74:0,74:40:-267.24,-22.55,0.00	1/1:84:0,84:40:-303.42,-25.56,0.00	1/1:133:0,133:40:-480.69,-40.31,0.00	1/1:86:0,86:40:-310.66,-26.17,0.00	1/1:83:0,83:40:-299.80,-25.26,0.00	1/1:96:0,96:40:-346.83,-29.18,0.00	1/1:94:0,94:40:-339.60,-28.57,0.00	1/1:99:0,99:40:-357.69,-30.08,0.00	1/1:62:0,62:40:-223.83,-18.94,0.00	0/1:83:33,50:40:-155.16,0.00,-94.12	1/1:90:0,90:40:-325.13,-27.37,0.00	1/1:37:0,37:40:-133.39,-11.42,-0.00	1/1:46:0,46:40:-165.95,-14.13,-0.00	1/1:94:0,94:40:-339.60,-28.57,0.00	1/1:65:0,65:40:-234.68,-19.85,0.00	1/1:60:0,60:40:-216.60,-18.34,0.00	1/1:133:0,133:40:-480.69,-40.31,0.00	1/1:82:0,82:40:-296.19,-24.96,0.00	1/1:88:0,88:40:-317.89,-26.77,0.00	1/1:70:0,70:40:-252.77,-21.35,0.00	0/1:70:32,38:40:-115.65,0.00,-94.42	1/1:52:0,52:40:-187.65,-15.93,-0.00	1/1:66:0,66:40:-238.30,-20.15,0.00	1/1:44:0,44:40:-158.71,-13.53,-0.00	1/1:59:0,59:40:-212.98,-18.04,0.00	1/1:81:0,81:40:-292.57,-24.66,0.00	1/1:59:0,59:40:-212.98,-18.04,0.00	0/1:42:18,24:40:-73.43,0.00,-52.19	1/1:119:1,118:40:-422.81,-32.48,0.00	1/1:48:0,48:40:-173.18,-14.73,-0.00	1/1:46:2,44:40:-151.48,-6.89,-0.00	1/1:46:0,46:40:-165.95,-14.13,-0.00	1/1:49:0,49:40:-176.80,-15.03,-0.00	0/1:66:36,30:40:-87.92,0.00,-110.09	1/1:40:0,40:40:-144.24,-12.32,-0.00	1/1:64:0,64:40:-231.07,-19.55,0.00	1/1:20:0,20:40:-71.89,-6.30,-0.00	0/1:60:29,31:40:-93.34,0.00,-86.57	1/1:84:0,84:40:-303.42,-25.56,0.00	1/1:41:0,41:40:-147.86,-12.62,-0.00	1/1:93:0,93:40:-335.98,-28.27,0.00	1/1:17:0,17:40:-61.03,-5.40,-0.00	1/1:35:0,35:40:-126.15,-10.82,-0.00	1/1:44:0,44:40:-158.71,-13.53,-0.00	1/1:117:0,117:40:-422.81,-35.49,0.00	1/1:116:0,116:40:-419.19,-35.19,0.00	1/1:142:0,142:40:-513.25,-43.02,0.00	0/1:106:53,53:40:-159.09,0.00,-159.55	1/1:151:0,151:40:-545.81,-45.73,0.00	1/1:174:0,174:40:-629.02,-52.65,0.00	1/1:83:0,83:40:-299.80,-25.26,0.00	0/1:221:132,89:40:-254.72,0.00,-410.75	1/1:240:0,240:40:-867.79,-72.51,0.00	0/1:143:78,65:40:-191.37,0.00,-238.86	1/1:119:1,118:40:-422.81,-32.48,0.00	1/1:89:0,89:40:-321.51,-27.07,0.00	1/1:112:0,112:40:-404.72,-33.99,0.00	0/1:84:45,39:40:-115.06,0.00,-137.23	1/1:75:1,74:40:-263.63,-19.24,0.00	0/1:102:48,54:40:-163.91,0.00,-142.67	0/1:105:55,49:40:-145.22,0.00,-167.39	0/0:85:84,1:40:0.00,-22.72,-300.74	0/0:74:74,0:40:0.00,-23.02,-268.18	0/0:140:140,0:40:0.00,-42.88,-506.95	0/0:134:133,1:40:0.00,-37.46,-478.01	0/0:168:168,0:40:0.00,-51.31,-608.25	0/0:51:51,0:40:0.00,-16.10,-184.97	0/0:69:69,0:40:0.00,-21.52,-250.09	0/0:89:89,0:40:0.00,-27.54,-322.45	0/0:136:135,1:40:0.00,-38.06,-485.24	0/0:134:134,0:40:0.00,-41.08,-485.24	0/0:85:85,0:40:0.00,-26.33,-307.97	0/0:56:56,0:40:0.00,-17.61,-203.06	0/0:101:101,0:40:0.00,-31.15,-365.86	0/0:93:92,0:40:0.00,-28.44,-333.30	0/0:140:140,0:40:0.00,-42.88,-506.95	0/0:153:150,2:40:0.00,-39.26,-535.89	0/0:85:85,0:40:0.00,-26.33,-307.97	0/0:137:137,0:40:0.00,-41.98,-496.10	0/0:74:74,0:40:0.00,-23.02,-268.18	0/0:52:52,0:40:-0.00,-16.40,-188.59	0/0:80:80,0:40:0.00,-24.83,-289.89	0/0:91:91,0:40:0.00,-28.14,-329.68	./.:.:.:.:.	0/0:79:79,0:40:0.00,-24.53,-286.27	0/0:124:124,0:40:0.00,-38.07,-449.07	0/0:132:132,0:40:0.00,-40.48,-478.01	0/0:121:121,0:40:-0.00,-37.17,-438.21	0/0:62:62,0:40:0.00,-19.41,-224.77	0/0:66:66,0:40:0.00,-20.62,-239.24	0/0:110:110,0:40:0.00,-33.86,-398.42	0/0:127:126,1:40:0.00,-35.35,-452.68	0/0:105:105,0:40:0.00,-32.35,-380.33	0/0:58:57,0:40:0.00,-17.91,-206.68	0/0:108:108,0:40:0.00,-33.25,-391.18	0/0:64:63,0:40:0.00,-19.71,-228.38	0/0:71:71,0:40:-0.00,-22.12,-257.33	0/0:84:84,0:40:0.00,-26.03,-304.36	0/0:94:94,0:40:0.00,-29.04,-340.53	0/0:114:114,0:40:-0.00,-35.06,-412.89	0/0:108:107,1:40:0.00,-29.64,-383.95	0/0:112:112,0:40:-0.00,-34.46,-405.65	0/0:137:136,1:40:0.00,-38.36,-488.86	0/0:144:144,0:40:0.00,-44.09,-521.42	0/0:52:51,1:40:-0.00,-12.78,-181.35	0/0:225:224,1:40:0.00,-64.84,-807.22	0/0:147:147,0:40:0.00,-44.99,-532.27	0/0:72:72,0:40:0.00,-22.42,-260.94	0/0:154:154,0:40:0.00,-47.10,-557.60	0/0:170:170,0:40:0.00,-51.91,-615.48	0/0:62:62,0:40:0.00,-19.41,-224.77	0/0:94:94,0:40:0.00,-29.04,-340.53	0/0:156:156,0:40:0.00,-47.70,-564.83	0/0:127:126,1:40:0.00,-35.35,-452.68	0/0:80:80,0:40:0.00,-24.83,-289.89	0/0:65:64,1:40:0.00,-16.70,-228.38	0/0:117:116,1:40:0.00,-32.34,-416.51	0/0:88:84,2:40:0.00,-19.40,-297.12	0/0:130:130,0:40:0.00,-39.87,-470.77	0/0:73:73,0:40:-0.00,-22.72,-264.56	0/0:51:51,0:40:0.00,-16.10,-184.97	0/0:79:79,0:40:0.00,-24.53,-286.27	0/0:139:139,0:40:0.00,-42.58,-503.33	0/0:61:61,0:40:0.00,-19.11,-221.15	0/0:155:155,0:40:0.00,-47.40,-561.21	0/0:154:153,1:40:0.00,-43.48,-550.36	0/1:67:32,35:40:-105.70,0.00,-95.32	0/1:88:48,40:40:-117.47,0.00,-146.88	1/1:54:1,53:40:-187.65,-12.92,-0.00	0/0:164:164,0:40:0.00,-50.11,-593.77	0/0:118:118,0:40:0.00,-36.26,-427.36	0/1:183:83,100:40:-305.95,0.00,-244.92	0/1:186:99,87:40:-258.02,0.00,-301.90	1/1:141:1,140:40:-502.40,-39.10,0.00	0/1:135:78,57:40:-164.83,0.00,-241.27	0/0:77:77,0:40:-0.00,-23.93,-279.03	0/1:114:60,54:40:-160.30,0.00,-182.47	0/0:103:103,0:40:0.00,-31.75,-373.09	0/0:125:125,0:40:0.00,-38.37,-452.68	0/0:125:124,0:40:0.00,-38.07,-449.07	0/0:116:116,0:40:0.00,-35.66,-420.12
421	187	.	T	A	.	PASS	NS=388;AF=0.219	GT:DP:AD:GQ:GL	0/0:12:12,0:40:-0.00,-4.11,-33.83	0/0:22:22,0:40:-0.00,-7.11,-61.33	0/0:23:23,0:40:-0.00,-7.41,-64.08	0/0:20:20,0:40:-0.00,-6.51,-55.83	0/0:22:22,0:40:-0.00,-7.11,-61.33	0/1:30:13,17:40:-37.25,0.00,-27.06	0/1:13:7,6:40:-12.09,-0.00,-15.66	0/1:17:11,6:40:-10.89,-0.00,-25.46	0/1:32:14,18:40:-39.40,0.00,-29.21	0/1:25:12,13:40:-27.75,0.00,-25.81	0/0:23:23,0:40:-0.00,-7.41,-64.08	0/0:18:18,0:40:-0.00,-5.91,-50.33	0/1:16:6,10:40:-22.20,-0.00,-12.01	0/1:24:18,6:40:-8.79,-0.00,-42.62	0/1:22:15,6:40:-9.69,-0.00,-35.27	1/1:12:0,12:40:-32.19,-3.29,-0.00	0/0:11:11,0:40:-0.00,-3.81,-31.08	0/1:19:9,10:40:-21.29,0.00,-19.36	./.:.:.:.:.	0/1:43:10,33:40:-77.35,0.00,-14.91	0/1:62:25,37:40:-82.65,0.00,-50.46	0/1:41:22,19:40:-39.45,0.00,-48.52	0/1:54:23,31:40:-68.55,0.00,-47.36	1/1:58:0,58:40:-158.72,-17.10,0.00	1/1:22:1,21:40:-54.20,-3.54,-0.00	1/1:10:0,10:33:-26.69,-2.69,-0.00	0/1:31:21,10:40:-17.69,0.00,-48.77	0/0:97:97,0:40:-0.00,-29.63,-267.63	0/0:66:66,0:40:0.00,-20.32,-182.36	0/0:108:107,1:40:0.00,-30.18,-292.39	0/1:124:49,75:40:-168.56,0.00,-97.86	0/0:47:47,0:40:-0.00,-14.62,-130.10	./.:.:.:.:.	0/0:108:106,0:40:0.00,-32.33,-292.39	0/0:90:90,0:40:-0.00,-27.53,-248.38	0/0:129:129,0:40:0.00,-39.24,-355.66	0/0:105:102,0:40:0.00,-31.13,-281.39	0/1:20:9,11:40:-23.75,0.00,-19.06	0/0:25:24,1:40:-0.00,-5.26,-64.08	0/0:12:12,0:40:-0.00,-4.11,-33.83	0/0:28:28,0:40:-0.00,-8.91,-77.84	0/1:23:11,12:40:-25.59,0.00,-23.66	0/1:20:11,9:40:-18.24,0.00,-24.56	0/0:20:20,0:40:-0.00,-6.51,-55.83	0/1:26:14,12:40:-24.69,0.00,-31.01	0/0:18:18,0:40:-0.00,-5.91,-50.33	0/1:63:22,41:40:-93.35,0.00,-41.91	0/0:226:226,0:40:0.00,-68.37,-622.47	0/0:13:12,0:40:-0.00,-4.11,-33.83	0/1:21:6,15:40:-34.45,-0.00,-10.51	0/0:10:10,0:40:-0.00,-3.51,-28.32	0/0:14:14,0:40:-0.00,-4.71,-39.33	0/0:7:7,0:32:-0.00,-2.61,-20.07	0/0:11:11,0:40:-0.00,-3.81,-31.08	0/0:13:12,0:40:-0.00,-4.11,-33.83	0/0:16:15,0:40:-0.00,-5.01,-42.08	0/0:9:9,0:39:-0.00,-3.21,-25.57	0/0:10:10,0:40:-0.00,-3.51,-28.32	0/0:14:14,0:40:-0.00,-4.71,-39.33	0/0:7:7,0:32:-0.00,-2.61,-20.07	0/0:8:8,0:35:-0.00,-2.91,-22.82	0/0:19:19,0:40:-0.00,-6.21,-53.08	0/0:16:16,0:40:-0.00,-5.31,-44.83	0/0:5:5,0:26:-0.00,-2.01,-14.58	0/0:11:11,0:40:-0.00,-3.81,-31.08	0/0:216:215,0:40:0.00,-65.06,-592.21	0/0:116:115,1:40:0.00,-32.59,-314.40	1/1:101:0,101:40:-277.00,-30.02,0.00	1/1:117:0,117:40:-321.01,-34.82,0.00	0/0:150:150,0:40:0.00,-45.55,-413.42	1/1:164:0,164:40:-450.29,-48.93,0.00	0/0:18:18,0:40:-0.00,-5.91,-50.33	0/0:10:10,0:40:-0.00,-3.51,-28.32	1/1:14:0,14:40:-37.69,-3.89,-0.00	0/1:17:7,10:40:-21.90,-0.00,-14.46	1/1:76:0,76:40:-208.23,-22.51,0.00	0/1:20:8,12:40:-26.50,0.00,-16.31	0/1:26:13,13:40:-27.44,0.00,-28.26	1/1:22:0,22:40:-59.70,-6.30,-0.00	1/1:17:0,17:40:-45.94,-4.79,-0.00	1/1:32:0,32:40:-87.20,-9.30,-0.00	0/0:28:28,0:40:-0.00,-8.91,-77.84	0/0:16:16,0:40:-0.00,-5.31,-44.83	0/1:20:13,7:40:-12.74,-0.00,-30.06	0/1:17:9,8:40:-16.39,0.00,-19.96	0/1:8:6,2:32:-2.59,-0.00,-14.41	1/1:12:0,12:40:-32.19,-3.29,-0.00	1/1:13:0,13:40:-34.94,-3.59,-0.00	0/1:12:9,3:40:-4.14,-0.00,-21.46	0/1:13:8,5:40:-9.34,-0.00,-18.41	1/1:58:0,57:40:-155.97,-16.80,0.00	1/1:46:0,45:40:-122.96,-13.20,-0.00	1/1:17:0,16:40:-43.19,-4.49,-0.00	0/1:12:8,4:40:-6.89,-0.00,-18.71	0/0:15:15,0:40:-0.00,-5.01,-42.08	0/1:11:3,8:40:-18.20,-0.00,-5.26	0/1:9:4,5:40:-10.54,-0.00,-8.61	0/0:15:14,0:40:-0.00,-4.71,-39.33	1/1:17:0,16:40:-43.19,-4.49,-0.00	0/1:125:69,56:40:-116.00,0.00,-152.58	1/1:199:0,198:40:-543.82,-59.14,0.00	0/1:430:208,221:40:-478.58,0.00,-443.64	0/0:376:374,0:40:0.00,-112.80,-1029.57	0/1:390:200,189:40:-402.57,0.00,-433.65	0/1:49:26,23:40:-48.05,0.00,-57.12	0/0:76:76,0:40:-0.00,-23.33,-209.87	0/1:46:27,19:40:-37.94,0.00,-60.77	1/1:35:0,35:40:-95.46,-10.20,-0.00	1/1:456:0,453:40:-1245.24,-135.71,0.00	0/0:83:82,0:40:0.00,-25.13,-226.37	0/1:87:45,41:40:-86.45,0.00,-98.27	0/0:84:84,0:40:0.00,-25.73,-231.88	1/1:82:0,82:40:-224.74,-24.31,0.00	0/0:64:64,0:40:-0.00,-19.72,-176.86	0/0:51:51,0:40:-0.00,-15.82,-141.10	0/0:246:245,1:40:0.00,-71.62,-671.98	0/0:334:334,0:40:0.00,-100.79,-919.55	0/0:114:114,0:40:-0.00,-34.74,-314.40	0/0:65:65,0:40:-0.00,-20.02,-179.61	0/0:87:87,0:40:0.00,-26.63,-240.13	0/0:181:181,0:40:0.00,-54.85,-498.69	0/0:32:32,0:40:-0.00,-10.12,-88.84	0/0:42:42,0:40:-0.00,-13.12,-116.35	0/0:23:23,0:40:-0.00,-7.41,-64.08	0/0:33:33,0:40:-0.00,-10.42,-91.59	0/0:22:22,0:40:-0.00,-7.11,-61.33	0/0:95:95,0:40:0.00,-29.03,-262.13	0/0:71:70,0:40:0.00,-21.53,-193.37	0/0:85:85,0:40:0.00,-26.03,-234.63	0/0:95:95,0:40:0.00,-29.03,-262.13	0/0:134:134,0:40:-0.00,-40.74,-369.41	0/0:145:144,0:40:0.00,-43.74,-396.92	0/0:87:87,0:40:0.00,-26.63,-240.13	0/0:108:107,0:40:0.00,-32.64,-295.14	0/0:82:82,0:40:0.00,-25.13,-226.37	0/0:101:101,0:40:-0.00,-30.83,-278.64	0/0:83:83,0:40:0.00,-25.43,-229.12	0/0:54:54,0:40:0.00,-16.72,-149.35	0/0:98:98,0:40:-0.00,-29.93,-270.38	0/0:78:78,0:40:0.00,-23.93,-215.37	0/0:72:72,0:40:-0.00,-22.13,-198.87	./.:.:.:.:.	0/0:78:78,0:40:0.00,-23.93,-215.37	0/0:128:128,0:40:0.00,-38.94,-352.91	0/0:226:225,0:40:0.00,-68.07,-619.72	0/0:106:105,1:40:0.00,-29.58,-286.89	0/0:62:62,0:40:-0.00,-19.12,-171.36	0/0:135:135,0:40:0.00,-41.04,-372.16	0/0:115:115,0:40:0.00,-35.04,-317.15	0/0:69:69,0:40:0.00,-21.23,-190.62	0/0:181:180,0:40:0.00,-54.55,-495.94	0/0:149:149,0:40:0.00,-45.25,-410.67	0/0:130:130,0:40:0.00,-39.54,-358.41	0/0:123:123,0:40:0.00,-37.44,-339.15	0/0:12:12,0:40:-0.00,-4.11,-33.83	0/0:13:13,0:40:-0.00,-4.41,-36.58	0/0:12:12,0:40:-0.00,-4.11,-33.83	0/0:12:12,0:40:-0.00,-4.11,-33.83	0/0:21:21,0:40:-0.00,-6.81,-58.58	0/0:12:12,0:40:-0.00,-4.11,-33.83	0/0:50:49,0:40:-0.00,-15.22,-135.60	0/0:15:14,1:29:-0.00,-2.26,-36.58	0/0:12:11,0:40:-0.00,-3.81,-31.08	0/0:21:20,0:40:-0.00,-6.51,-55.83	0/0:9:9,0:39:-0.00,-3.21,-25.57	0/0:18:17,0:40:-0.00,-5.61,-47.58	0/0:9:8,0:35:-0.00,-2.91,-22.82	0/0:12:11,1:19:-0.02,-1.38,-28.34	0/0:10:10,0:40:-0.00,-3.51,-28.32	0/0:22:22,0:40:-0.00,-7.11,-61.33	0/0:7:7,0:32:-0.00,-2.61,-20.07	0/0:14:13,0:40:-0.00,-4.41,-36.58	0/0:19:18,1:40:-0.00,-3.46,-47.58	0/0:109:109,0:40:-0.00,-33.24,-300.64	0/0:114:114,0:40:-0.00,-34.74,-314.40	0/1:140:71,68:40:-144.80,0.00,-153.87	0/0:125:124,0:40:0.00,-37.74,-341.90	0/1:149:63,85:40:-188.86,0.00,-129.17	0/1:166:78,88:40:-191.71,0.00,-165.02	0/1:131:61,70:40:-152.71,0.00,-128.77	0/0:114:114,0:40:-0.00,-34.74,-314.40	0/0:181:181,0:40:0.00,-54.85,-498.69	0/0:149:149,0:40:0.00,-45.25,-410.67	0/0:117:117,0:40:0.00,-35.64,-322.65	0/0:129:129,0:40:0.00,-39.24,-355.66	1/1:159:0,159:40:-436.54,-47.43,0.00	0/0:149:146,0:40:0.00,-44.35,-402.42	1/1:89:0,89:40:-243.99,-26.41,0.00	0/0:93:92,0:40:0.00,-28.13,-253.88	0/0:142:142,0:40:-0.00,-43.14,-391.41	0/0:182:182,0:40:0.00,-55.15,-501.44	0/1:117:57,59:40:-126.95,0.00,-122.27	0/1:207:117,89:40:-182.45,0.00,-260.29	0/1:132:71,61:40:-127.65,0.00,-155.97	0/1:185:86,98:40:-213.81,0.00,-181.62	0/0:168:167,0:40:0.00,-50.65,-460.18	0/1:186:88,98:40:-213.21,0.00,-186.52	1/1:109:0,108:40:-296.26,-32.12,0.00	./.:.:.:.:.	0/1:165:79,84:40:-181.61,0.00,-168.67	0/0:188:187,0:40:0.00,-56.66,-515.20	1/1:192:0,190:40:-521.81,-56.74,0.00	1/1:232:0,230:40:-631.84,-68.75,0.00	0/1:296:157,138:40:-290.51,0.00,-343.59	0/0:240:239,0:40:0.00,-72.27,-658.23	0/1:168:80,87:40:-188.66,0.00,-170.22	./.:.:.:.:.	0/1:208:102,106:40:-228.61,0.00,-218.43	0/0:155:155,0:40:-0.00,-47.05,-427.17	0/0:196:196,0:40:0.00,-59.36,-539.95	1/1:164:0,162:40:-444.79,-48.33,0.00	0/1:167:77,90:40:-196.91,0.00,-161.97	0/1:225:111,113:40:-243.06,0.00,-238.38	0/0:272:272,0:40:0.00,-82.18,-749.00	1/1:243:1,241:40:-659.35,-69.60,0.00	0/1:207:94,113:40:-248.17,0.00,-196.72	./.:.:.:.:.	0/1:175:59,114:40:-261.13,0.00,-110.66	0/0:199:199,0:40:0.00,-60.26,-548.20	0/1:195:82,111:40:-246.87,0.00,-167.92	0/1:85:36,48:40:-106.30,0.00,-74.11	1/1:61:0,61:40:-166.97,-18.01,0.00	0/1:96:48,48:40:-102.70,0.00,-103.52	0/0:92:92,0:40:0.00,-28.13,-253.88	0/0:124:124,0:40:0.00,-37.74,-341.90	0/0:96:93,1:40:0.00,-25.98,-253.88	0/0:42:42,0:40:-0.00,-13.12,-116.35	0/1:143:67,76:40:-165.61,0.00,-141.67	./.:.:.:.:.	0/0:30:30,0:40:-0.00,-9.52,-83.34	0/1:18:8,10:40:-21.59,0.00,-16.91	1/1:27:0,27:40:-73.45,-7.80,-0.00	0/1:19:10,8:40:-16.09,0.00,-22.41	0/0:18:18,0:40:-0.00,-5.91,-50.33	0/1:14:9,5:40:-9.04,-0.00,-20.86	0/1:18:12,6:40:-10.59,-0.00,-27.91	0/0:14:14,0:40:-0.00,-4.71,-39.33	0/1:17:8,9:40:-19.14,0.00,-17.21	0/1:21:11,9:40:-18.24,0.00,-24.56	0/0:89:88,0:40:0.00,-26.93,-242.88	0/0:90:90,0:40:-0.00,-27.53,-248.38	0/0:80:80,0:40:0.00,-24.53,-220.87	0/0:74:74,0:40:-0.00,-22.73,-204.37	0/0:64:64,0:40:-0.00,-19.72,-176.86	0/0:57:57,0:40:0.00,-17.62,-157.61	0/0:80:80,0:40:0.00,-24.53,-220.87	0/0:117:115,0:40:0.00,-35.04,-317.15	0/0:49:49,0:40:-0.00,-15.22,-135.60	0/0:39:39,0:40:-0.00,-12.22,-108.09	0/0:69:68,1:40:0.00,-18.47,-185.11	0/0:57:57,0:40:0.00,-17.62,-157.61	0/0:18:18,0:40:-0.00,-5.91,-50.33	0/0:30:30,0:40:-0.00,-9.52,-83.34	0/0:28:28,0:40:-0.00,-8.91,-77.84	0/0:20:20,0:40:-0.00,-6.51,-55.83	0/0:8:8,0:35:-0.00,-2.91,-22.82	0/0:9:9,0:39:-0.00,-3.21,-25.57	0/0:15:15,0:40:-0.00,-5.01,-42.08	0/0:31:31,0:40:-0.00,-9.82,-86.09	0/0:336:335,0:40:0.00,-101.09,-922.30	0/0:210:210,0:40:0.00,-63.56,-578.46	0/0:51:51,0:40:-0.00,-15.82,-141.10	0/0:43:43,0:40:-0.00,-13.42,-119.10	0/0:40:40,0:40:-0.00,-12.52,-110.85	0/0:26:26,0:40:-0.00,-8.31,-72.34	0/0:11:11,0:40:-0.00,-3.81,-31.08	0/0:19:19,0:40:-0.00,-6.21,-53.08	0/0:11:11,0:40:-0.00,-3.81,-31.08	0/0:12:12,0:40:-0.00,-4.11,-33.83	0/0:10:10,0:40:-0.00,-3.51,-28.32	0/0:12:12,0:40:-0.00,-4.11,-33.83	0/0:21:20,0:40:-0.00,-6.51,-55.83	0/0:15:15,0:40:-0.00,-5.01,-42.08	0/0:12:12,0:40:-0.00,-4.11,-33.83	0/0:18:17,0:40:-0.00,-5.61,-47.58	0/0:36:36,0:40:-0.00,-11.32,-99.84	0/0:17:17,0:40:-0.00,-5.61,-47.58	0/0:27:27,0:40:-0.00,-8.61,-75.09	0/0:25:25,0:40:-0.00,-8.01,-69.58	0/0:71:71,0:40:0.00,-21.83,-196.12	0/0:71:71,0:40:0.00,-21.83,-196.12	0/0:143:142,0:40:0.00,-43.14,-391.41	0/0:124:124,0:40:0.00,-37.74,-341.90	0/0:99:98,0:40:0.00,-29.93,-270.38	0/0:76:75,0:40:0.00,-23.03,-207.12	0/0:118:118,0:40:-0.00,-35.94,-325.40	0/0:8:8,0:35:-0.00,-2.91,-22.82	0/0:6:6,0:29:-0.00,-2.31,-17.32	0/0:15:15,0:40:-0.00,-5.01,-42.08	0/0:18:18,0:40:-0.00,-5.91,-50.33	0/0:9:9,0:39:-0.00,-3.21,-25.57	./.:.:.:.:.	0/0:15:15,0:40:-0.00,-5.01,-42.08	0/0:11:11,0:40:-0.00,-3.81,-31.08	0/0:11:11,0:40:-0.00,-3.81,-31.08	0/0:22:22,0:40:-0.00,-7.11,-61.33	0/0:9:9,0:39:-0.00,-3.21,-25.57	0/0:14:14,0:40:-0.00,-4.71,-39.33	./.:.:.:.:.	0/0:191:190,0:40:0.00,-57.56,-523.45	0/1:154:86,67:40:-137.85,0.00,-190.93	0/1:117:68,49:40:-99.15,0.00,-152.23	1/1:81:0,80:40:-219.24,-23.71,0.00	0/1:93:45,48:40:-103.60,0.00,-96.17	0/0:18:17,0:40:-0.00,-5.61,-47.58	1/1:106:0,105:40:-288.00,-31.22,0.00	0/1:127:60,67:40:-145.66,0.00,-127.22	0/0:106:106,0:40:0.00,-32.33,-292.39	0/0:131:131,0:40:-0.00,-39.84,-361.16	0/0:115:115,0:40:0.00,-35.04,-317.15	0/0:120:120,0:40:0.00,-36.54,-330.90	0/1:21:9,12:40:-26.20,0.00,-18.76	0/0:18:17,1:38:-0.00,-3.16,-44.83	0/0:25:25,0:40:-0.00,-8.01,-69.58	0/0:16:16,0:40:-0.00,-5.31,-44.83	0/0:17:17,0:40:-0.00,-5.61,-47.58	0/0:36:36,0:40:-0.00,-11.32,-99.84
426	35	.	C	T	.	PASS	NS=389;AF=0.440	GT:DP:AD:GQ:GL	0/1:91:41,50:40:-132.59,0.00,-103.89	0/1:77:37,40:40:-104.79,0.00,-95.29	1/1:60:1,59:40:-185.52,-14.81,-0.00	./.:.:.:.:.	0/1:98:43,55:40:-146.48,0.00,-108.18	0/0:128:128,0:40:0.00,-38.56,-409.75	0/0:134:134,0:40:0.00,-40.37,-428.96	0/0:106:106,0:40:0.00,-31.95,-339.35	0/0:88:88,0:40:0.00,-26.53,-281.74	0/0:85:85,0:40:0.00,-25.63,-272.14	0/0:106:106,0:40:0.00,-31.95,-339.35	0/0:59:59,0:40:-0.00,-17.81,-188.93	0/0:79:78,1:40:0.00,-20.63,-246.53	0/0:197:197,0:40:0.00,-59.31,-630.58	0/0:165:165,0:40:0.00,-49.69,-528.17	0/0:82:82,0:40:0.00,-24.73,-262.54	0/1:122:68,54:40:-136.06,0.00,-180.97	0/0:115:115,0:40:0.00,-34.65,-368.15	0/0:57:57,0:40:0.00,-17.21,-182.53	0/0:167:167,0:40:-0.00,-50.29,-534.57	0/1:139:90,49:40:-114.95,0.00,-246.27	0/0:138:138,0:40:0.00,-41.57,-441.76	0/0:200:200,0:40:0.00,-60.22,-640.18	0/0:167:166,1:40:0.00,-47.09,-528.17	0/0:89:88,0:40:0.00,-26.53,-281.74	0/1:77:43,34:40:-85.59,0.00,-114.50	0/1:92:50,42:40:-106.68,0.00,-132.39	1/1:119:0,119:40:-380.74,-35.75,0.00	0/1:85:49,36:40:-89.58,0.00,-131.29	0/1:76:35,41:40:-108.29,0.00,-89.19	0/1:98:47,51:40:-133.68,0.00,-120.98	0/1:66:35,31:40:-79.30,0.00,-92.20	0/1:145:62,83:40:-221.96,0.00,-154.85	1/1:146:0,146:40:-467.15,-43.87,0.00	0/0:77:77,0:40:-0.00,-23.22,-246.53	0/1:137:59,78:40:-208.36,0.00,-147.66	1/1:144:0,144:40:-460.75,-43.27,-0.00	0/0:128:128,0:40:0.00,-38.56,-409.75	0/0:77:77,0:40:-0.00,-23.22,-246.53	0/1:65:31,34:40:-89.20,0.00,-79.70	0/1:54:24,30:40:-79.71,0.00,-60.61	0/0:198:198,0:40:0.00,-59.62,-633.78	0/0:217:217,0:40:0.00,-65.33,-694.59	0/0:219:219,0:40:-0.00,-65.93,-700.99	./.:.:.:.:.	0/0:168:168,0:40:0.00,-50.59,-537.77	0/0:181:181,0:40:0.00,-54.50,-579.38	0/1:30:12,18:40:-48.52,0.00,-29.42	0/0:64:64,0:40:0.00,-19.31,-204.93	0/0:83:83,0:40:0.00,-25.03,-265.74	./.:.:.:.:.	1/1:52:0,52:40:-166.32,-15.60,-0.00	1/1:53:0,52:40:-166.32,-15.60,0.00	1/1:65:0,65:40:-207.92,-19.51,-0.00	1/1:68:0,68:40:-217.52,-20.41,0.00	1/1:79:0,79:40:-252.73,-23.72,0.00	1/1:52:0,52:40:-166.32,-15.60,-0.00	1/1:55:0,55:40:-175.92,-16.50,-0.00	1/1:65:0,65:40:-207.92,-19.51,-0.00	1/1:77:0,77:40:-246.33,-23.12,0.00	1/1:43:0,43:40:-137.51,-12.89,-0.00	1/1:86:0,86:40:-275.13,-25.83,0.00	1/1:76:0,76:40:-243.13,-22.82,0.00	1/1:36:0,36:40:-115.11,-10.79,-0.00	1/1:55:0,55:40:-175.92,-16.50,-0.00	0/0:247:246,0:40:0.00,-74.05,-787.40	0/0:71:71,0:40:0.00,-21.42,-227.33	0/1:97:49,48:40:-124.38,0.00,-127.68	0/0:74:74,0:40:0.00,-22.32,-236.93	0/0:147:147,0:40:-0.00,-44.28,-470.56	0/0:213:213,0:40:0.00,-64.13,-681.79	0/0:115:115,0:40:0.00,-34.65,-368.15	0/0:95:95,0:40:0.00,-28.64,-304.14	0/0:99:99,0:40:0.00,-29.84,-316.94	0/0:108:108,0:40:0.00,-32.55,-345.75	0/0:164:164,0:40:0.00,-49.39,-524.97	0/0:114:114,0:40:-0.00,-34.35,-364.95	0/0:80:80,0:40:0.00,-24.13,-256.14	0/1:100:58,42:40:-104.28,0.00,-155.59	0/0:113:113,0:40:0.00,-34.05,-361.75	0/0:128:128,0:40:0.00,-38.56,-409.75	0/0:144:144,0:40:0.00,-43.37,-460.96	0/0:122:122,0:40:0.00,-36.76,-390.55	0/0:91:91,0:40:0.00,-27.43,-291.34	0/0:131:131,0:40:-0.00,-39.46,-419.36	0/1:61:26,35:40:-93.60,0.00,-64.90	0/1:68:39,29:40:-72.29,0.00,-104.40	0/0:62:62,0:40:0.00,-18.71,-198.53	0/1:62:29,33:40:-86.90,0.00,-74.20	0/0:68:67,1:40:0.00,-17.32,-211.33	0/0:138:138,0:40:0.00,-41.57,-441.76	0/1:106:47,59:40:-156.88,0.00,-118.58	0/0:111:111,0:40:0.00,-33.45,-355.35	0/1:100:52,48:40:-123.48,0.00,-136.38	0/0:40:39,1:40:-0.00,-8.90,-121.72	0/0:82:81,1:40:0.00,-21.53,-256.14	0/0:87:87,0:40:0.00,-26.23,-278.54	0/0:124:124,0:40:0.00,-37.36,-396.95	0/0:76:76,0:40:0.00,-22.92,-243.33	0/0:36:36,0:40:-0.00,-10.89,-115.32	0/0:59:59,0:40:-0.00,-17.81,-188.93	0/0:84:84,0:40:0.00,-25.33,-268.94	0/1:123:38,85:40:-234.98,0.00,-84.66	0/0:79:79,0:40:-0.00,-23.83,-252.94	0/0:98:98,0:40:0.00,-29.54,-313.74	0/0:148:148,0:40:-0.00,-44.58,-473.76	./.:.:.:.:.	0/0:184:184,0:40:-0.00,-55.40,-588.98	0/0:98:97,1:40:0.00,-26.34,-307.34	0/1:206:96,110:40:-290.02,0.00,-245.32	0/1:168:75,93:40:-247.04,0.00,-189.54	0/0:203:203,0:40:0.00,-61.12,-649.78	./.:.:.:.:.	0/0:161:161,0:40:0.00,-48.49,-515.37	0/0:193:193,0:40:0.00,-58.11,-617.78	0/0:68:67,1:40:0.00,-17.32,-211.33	0/0:107:106,1:40:0.00,-29.05,-336.15	0/0:193:192,0:40:0.00,-57.81,-614.58	1/1:73:1,72:40:-227.12,-18.72,0.00	0/1:91:44,47:40:-122.98,0.00,-113.49	0/1:267:126,141:40:-370.89,0.00,-322.99	0/0:111:111,0:40:0.00,-33.45,-355.35	0/1:122:65,57:40:-145.66,0.00,-171.37	0/0:120:120,0:40:-0.00,-36.16,-384.15	0/1:127:59,68:40:-179.37,0.00,-150.67	0/1:134:83,51:40:-122.85,0.00,-225.37	1/1:173:1,171:40:-543.96,-48.49,0.00	0/1:100:48,52:40:-136.28,0.00,-123.58	0/1:169:84,85:40:-221.14,0.00,-218.04	0/1:215:102,113:40:-296.92,0.00,-261.82	./.:.:.:.:.	1/1:310:1,307:40:-979.22,-89.39,0.00	0/1:233:115,118:40:-307.50,0.00,-298.01	0/1:281:142,138:40:-357.38,0.00,-370.28	1/1:228:0,228:40:-729.59,-68.53,0.00	1/1:249:0,249:40:-796.79,-74.85,-0.00	1/1:176:3,172:40:-540.76,-42.99,0.00	0/0:161:160,1:40:0.00,-45.29,-508.97	0/1:237:137,100:40:-248.69,0.00,-367.21	1/1:199:1,197:40:-627.17,-56.31,0.00	0/1:179:89,90:40:-234.13,0.00,-231.04	0/1:114:32,82:40:-228.08,0.00,-68.16	1/1:132:0,132:40:-422.35,-39.66,0.00	1/1:198:0,198:40:-633.57,-59.51,-0.00	1/1:306:0,306:40:-979.22,-91.99,-0.00	1/1:198:0,198:40:-633.57,-59.51,-0.00	1/1:107:1,106:40:-335.94,-28.94,0.00	1/1:166:0,165:40:-527.96,-49.59,0.00	1/1:164:1,163:40:-518.36,-46.09,0.00	0/1:104:54,50:40:-128.68,0.00,-141.58	0/1:244:117,127:40:-333.00,0.00,-301.10	1/1:226:0,226:40:-723.19,-67.93,0.00	1/1:196:0,196:40:-627.17,-58.91,-0.00	1/1:185:1,184:40:-585.57,-52.40,0.00	0/1:93:42,51:40:-135.18,0.00,-106.48	1/1:53:0,53:40:-169.52,-15.90,-0.00	1/1:102:0,102:40:-326.34,-30.64,0.00	0/1:56:36,20:40:-47.10,0.00,-98.41	1/1:63:0,63:40:-201.52,-18.91,-0.00	1/1:46:0,46:40:-147.11,-13.80,-0.00	1/1:141:3,136:40:-425.55,-32.17,0.00	1/1:102:1,101:40:-319.94,-27.44,0.00	0/1:79:40,38:40:-98.09,0.00,-104.60	1/1:87:1,86:40:-271.93,-22.93,0.00	1/1:73:1,72:40:-227.12,-18.72,0.00	1/1:83:0,83:40:-265.53,-24.92,0.00	1/1:64:1,63:40:-198.32,-16.01,0.00	1/1:82:0,82:40:-262.33,-24.62,-0.00	1/1:91:1,90:40:-284.73,-24.13,0.00	1/1:106:0,106:40:-339.14,-31.84,-0.00	1/1:94:0,94:40:-300.73,-28.23,0.00	0/0:101:101,0:40:0.00,-30.44,-323.34	0/1:91:57,34:40:-81.38,0.00,-155.09	0/0:42:42,0:40:-0.00,-12.70,-134.52	0/1:75:31,44:40:-118.20,0.00,-76.69	0/0:78:78,0:40:-0.00,-23.52,-249.74	0/1:66:28,38:40:-101.70,0.00,-69.80	0/0:69:69,0:40:0.00,-20.82,-220.93	0/0:28:28,0:40:-0.00,-8.49,-89.72	0/0:79:79,0:40:-0.00,-23.83,-252.94	0/1:91:35,55:40:-148.89,0.00,-84.98	0/0:102:102,0:40:0.00,-30.74,-326.54	0/1:89:38,50:40:-133.49,0.00,-95.19	0/1:81:40,41:40:-106.79,0.00,-103.69	1/1:91:0,90:40:-287.93,-27.03,0.00	0/0:74:74,0:40:0.00,-22.32,-236.93	0/1:106:44,61:40:-163.58,0.00,-109.28	0/1:45:21,24:40:-63.21,0.00,-53.71	0/1:32:13,18:40:-48.22,0.00,-32.32	1/1:100:1,99:40:-313.53,-26.84,0.00	0/1:76:35,40:40:-105.39,0.00,-89.50	1/1:66:0,65:40:-207.92,-19.51,0.00	0/0:79:79,0:40:-0.00,-23.83,-252.94	0/0:74:74,0:40:0.00,-22.32,-236.93	0/0:60:60,0:40:-0.00,-18.11,-192.13	1/1:80:1,78:40:-246.33,-20.52,0.00	0/0:71:70,1:40:0.00,-18.22,-220.93	0/1:54:23,31:40:-82.91,0.00,-57.41	0/0:46:46,0:40:-0.00,-13.90,-147.32	0/0:33:33,0:40:-0.00,-9.99,-105.72	0/1:48:14,34:40:-94.31,0.00,-30.41	0/0:51:51,0:40:-0.00,-15.40,-163.32	0/1:34:17,16:40:-41.22,0.00,-44.52	0/1:65:26,39:40:-105.20,0.00,-63.70	0/1:118:42,76:40:-207.68,0.00,-98.97	0/0:22:22,0:40:-0.00,-6.68,-70.51	0/0:31:31,0:40:-0.00,-9.39,-99.32	0/0:33:33,0:40:-0.00,-9.99,-105.72	0/1:36:10,26:40:-72.32,0.00,-21.22	0/0:63:62,0:40:0.00,-18.71,-198.53	0/1:35:13,22:40:-59.82,0.00,-31.12	0/1:57:24,33:40:-88.40,0.00,-59.70	0/0:31:31,0:40:-0.00,-9.39,-99.32	0/0:62:62,0:40:0.00,-18.71,-198.53	0/0:32:32,0:40:-0.00,-9.69,-102.52	0/1:22:13,9:40:-22.12,0.00,-35.03	0/0:53:53,0:40:0.00,-16.01,-169.73	0/0:3:3,0:14:-0.04,-1.01,-9.75	1/1:18:0,18:40:-57.50,-5.38,-0.00	0/1:43:7,36:40:-102.22,-0.00,-9.51	0/1:123:57,66:40:-174.17,0.00,-145.47	0/0:112:112,0:40:0.00,-33.75,-358.55	0/1:145:72,73:40:-189.95,0.00,-186.86	0/0:100:100,0:40:0.00,-30.14,-320.14	0/1:126:53,73:40:-195.67,0.00,-131.76	0/0:140:140,0:40:0.00,-42.17,-448.16	1/1:75:0,75:40:-239.93,-22.52,0.00	1/1:222:0,222:40:-710.38,-66.73,-0.00	0/0:197:196,1:40:0.00,-56.11,-624.18	0/0:153:153,0:40:0.00,-46.08,-489.76	0/0:132:132,0:40:0.00,-39.77,-422.56	0/1:109:51,58:40:-152.77,0.00,-130.48	0/0:137:137,0:40:0.00,-41.27,-438.56	1/1:95:0,95:40:-303.93,-28.53,0.00	0/0:90:90,0:40:0.00,-27.13,-288.14	0/0:89:89,0:40:0.00,-26.83,-284.94	0/1:87:46,41:40:-104.98,0.00,-121.09	0/0:91:91,0:40:0.00,-27.43,-291.34	0/1:78:44,34:40:-85.29,0.00,-117.40	1/1:141:0,141:40:-451.15,-42.37,0.00	0/1:156:82,74:40:-189.85,0.00,-215.55	0/1:126:52,74:40:-198.87,0.00,-128.56	0/1:124:53,70:40:-186.97,0.00,-132.67	1/1:47:0,47:40:-150.31,-14.10,-0.00	0/0:90:89,1:40:0.00,-23.93,-281.74	1/1:119:1,118:40:-374.34,-32.55,0.00	1/1:119:1,117:40:-371.14,-32.25,0.00	1/1:80:0,80:40:-255.93,-24.02,0.00	0/1:58:24,34:40:-91.30,0.00,-59.40	1/1:111:0,111:40:-355.14,-33.35,0.00	0/0:74:74,0:40:0.00,-22.32,-236.93	1/1:117:0,117:40:-374.34,-35.15,-0.00	1/1:125:0,124:40:-396.75,-37.26,0.00	0/1:69:47,22:40:-49.59,0.00,-129.70	0/1:105:50,55:40:-144.38,0.00,-128.48	0/0:71:71,0:40:0.00,-21.42,-227.33	0/1:61:39,22:40:-52.00,0.00,-106.51	0/1:96:51,45:40:-115.08,0.00,-134.39	1/1:122:0,122:40:-390.34,-36.65,0.00	1/1:189:0,189:40:-604.77,-56.80,0.00	0/0:64:64,0:40:0.00,-19.31,-204.93	0/1:169:90,79:40:-201.94,0.00,-237.25	1/1:159:0,158:40:-505.56,-47.48,0.00	0/1:169:89,80:40:-205.14,0.00,-234.05	0/1:56:27,28:40:-73.00,0.00,-69.91	0/1:59:36,23:40:-55.80,0.00,-97.51	1/1:105:0,105:40:-335.94,-31.54,0.00	1/1:132:0,132:40:-422.35,-39.66,0.00	0/0:102:101,1:40:0.00,-27.54,-320.14	0/1:60:27,33:40:-87.50,0.00,-68.40	0/1:105:49,56:40:-147.58,0.00,-125.28	1/1:72:0,72:40:-230.32,-21.62,-0.00	0/1:72:44,28:40:-67.89,0.00,-119.20	1/1:76:0,76:40:-243.13,-22.82,0.00	0/0:94:94,0:40:0.00,-28.34,-300.94	0/1:112:60,52:40:-132.67,0.00,-158.38	0/0:94:94,0:40:0.00,-28.34,-300.94	1/1:104:0,104:40:-332.74,-31.24,0.00	0/1:122:64,58:40:-148.87,0.00,-168.17	1/1:154:1,153:40:-486.36,-43.08,0.00	1/1:58:0,58:40:-185.52,-17.41,0.00	1/1:233:1,232:40:-739.19,-66.84,0.00	1/1:117:2,115:40:-361.54,-28.75,0.00	0/1:50:33,17:40:-39.30,0.00,-90.61	0/1:130:45,85:40:-232.87,0.00,-104.96	0/0:151:151,0:40:0.00,-45.48,-483.36	0/1:67:34,33:40:-85.40,0.00,-88.70	1/1:78:0,77:40:-246.33,-23.12,0.00	0/0:109:109,0:40:0.00,-32.85,-348.95	1/1:101:0,101:40:-323.14,-30.34,0.00	0/1:70:38,32:40:-81.29,0.00,-100.60	1/1:55:0,55:40:-175.92,-16.50,-0.00	0/1:95:58,37:40:-89.78,0.00,-157.09	0/1:71:31,40:40:-106.60,0.00,-77.90	1/1:119:0,119:40:-380.74,-35.75,0.00	1/1:60:0,60:40:-191.92,-18.01,0.00	0/1:75:41,34:40:-86.19,0.00,-108.70	1/1:79:0,79:40:-252.73,-23.72,0.00	0/1:153:85,68:40:-171.55,0.00,-226.06	1/1:112:1,110:40:-348.74,-30.15,0.00	0/1:149:77,72:40:-185.55,0.00,-201.66	0/1:160:68,92:40:-246.25,0.00,-169.54	0/0:52:51,1:40:-0.00,-12.50,-160.12	0/0:79:79,0:40:-0.00,-23.83,-252.94	0/0:56:56,0:40:0.00,-16.91,-179.33	0/0:115:115,0:40:0.00,-34.65,-368.15	0/0:113:113,0:40:0.00,-34.05,-361.75	0/0:158:158,0:40:0.00,-47.59,-505.77	0/0:109:109,0:40:0.00,-32.85,-348.95	0/0:120:119,1:40:0.00,-32.96,-377.75	0/0:141:141,0:40:0.00,-42.47,-451.36	0/0:75:75,0:40:0.00,-22.62,-240.13	0/0:120:119,0:40:0.00,-35.86,-380.95	0/1:132:69,63:40:-161.86,0.00,-181.17	0/1:95:50,45:40:-115.38,0.00,-131.49	1/1:110:0,110:40:-351.94,-33.04,0.00	0/1:127:55,72:40:-192.17,0.00,-137.86
432	44	.	A	G	.	PASS	NS=379;AF=0.133	GT:DP:AD:GQ:GL	0/0:12:12,0:40:-0.00,-4.31,-41.42	0/0:13:13,0:40:-0.00,-4.61,-44.76	0/0:14:13,1:21:-0.01,-1.58,-41.43	0/0:10:10,0:40:-0.00,-3.71,-34.73	0/0:19:19,0:40:-0.00,-6.41,-64.83	0/0:15:15,0:40:-0.00,-5.21,-51.45	0/0:12:12,0:40:-0.00,-4.31,-41.42	0/0:19:19,0:40:-0.00,-6.41,-64.83	0/1:14:7,7:40:-18.50,0.00,-19.78	0/0:18:18,0:40:-0.00,-6.11,-61.48	0/1:18:11,7:40:-17.30,0.00,-31.96	./.:.:.:.:.	0/0:8:8,0:38:-0.00,-3.10,-28.04	0/0:17:17,0:40:-0.00,-5.81,-58.14	0/0:20:20,0:40:-0.00,-6.71,-68.17	0/1:12:4,8:40:-22.45,-0.00,-10.35	0/0:15:15,0:40:-0.00,-5.21,-51.45	0/1:16:9,7:40:-17.90,0.00,-25.87	0/1:10:2,8:40:-23.05,-0.00,-4.27	0/1:27:8,19:40:-54.72,0.00,-19.22	0/0:36:36,0:40:-0.00,-11.53,-121.68	0/0:24:24,0:40:-0.00,-7.92,-81.55	0/0:26:26,0:40:-0.00,-8.52,-88.24	0/0:16:16,0:40:-0.00,-5.51,-54.79	0/0:21:21,0:40:-0.00,-7.02,-71.51	0/0:21:21,0:40:-0.00,-7.02,-71.51	0/0:23:23,0:40:-0.00,-7.62,-78.20	0/1:43:26,17:40:-43.22,0.00,-74.60	0/1:32:13,19:40:-53.22,0.00,-34.43	0/0:27:27,0:40:-0.00,-8.82,-91.58	0/0:37:37,0:40:-0.00,-11.83,-125.02	0/1:21:9,12:40:-33.12,0.00,-24.37	0/0:54:54,0:40:-0.00,-16.94,-181.88	0/1:44:26,18:40:-46.26,0.00,-74.30	0/1:33:17,16:40:-42.88,0.00,-47.51	0/0:54:54,0:40:-0.00,-16.94,-181.88	0/0:54:52,2:40:-0.00,-10.25,-168.50	0/1:9:3,6:40:-16.66,-0.00,-7.91	0/1:6:3,3:40:-7.53,-0.00,-8.81	0/1:12:4,8:40:-22.45,-0.00,-10.35	0/0:5:5,0:28:-0.00,-2.20,-18.01	0/0:12:12,0:40:-0.00,-4.31,-41.42	0/1:15:8,7:40:-18.20,0.00,-22.83	0/0:20:20,0:40:-0.00,-6.71,-68.17	1/1:31:0,31:40:-102.39,-8.74,-0.00	0/1:10:6,4:40:-9.67,-0.00,-17.64	0/0:36:36,0:40:-0.00,-11.53,-121.68	0/0:44:44,0:40:-0.00,-13.93,-148.43	0/0:7:7,0:34:-0.00,-2.80,-24.69	0/1:12:5,7:40:-19.10,-0.00,-13.70	0/1:13:5,8:40:-22.15,-0.00,-13.40	./.:.:.:.:.	./.:.:.:.:.	0/0:5:5,0:28:-0.00,-2.20,-18.01	./.:.:.:.:.	0/0:9:9,0:40:-0.00,-3.41,-31.38	0/0:8:8,0:38:-0.00,-3.10,-28.04	0/0:4:4,0:25:-0.01,-1.91,-14.67	0/0:12:12,0:40:-0.00,-4.31,-41.42	0/0:14:14,0:40:-0.00,-4.91,-48.10	./.:.:.:.:.	0/0:7:7,0:34:-0.00,-2.80,-24.69	0/0:9:9,0:40:-0.00,-3.41,-31.38	./.:.:.:.:.	0/0:5:5,0:28:-0.00,-2.20,-18.01	0/0:79:79,0:40:0.00,-24.46,-265.48	0/0:23:23,0:40:-0.00,-7.62,-78.20	0/0:47:47,0:40:-0.00,-14.84,-158.47	0/1:24:13,11:40:-28.87,0.00,-36.84	0/1:63:42,21:40:-50.58,0.00,-122.09	0/1:88:44,44:40:-119.98,0.00,-121.26	0/1:19:13,6:40:-13.65,-0.00,-38.35	0/1:12:7,5:40:-12.41,-0.00,-20.39	0/0:10:10,0:40:-0.00,-3.71,-34.73	0/0:23:23,0:40:-0.00,-7.62,-78.20	0/1:35:16,19:40:-52.32,0.00,-43.57	0/0:14:14,0:40:-0.00,-4.91,-48.10	0/0:23:23,0:40:-0.00,-7.62,-78.20	0/0:17:17,0:40:-0.00,-5.81,-58.14	0/1:18:6,12:40:-34.02,-0.00,-15.24	0/0:14:14,0:40:-0.00,-4.91,-48.10	1/1:13:0,13:40:-42.19,-3.33,-0.00	0/0:20:20,0:40:-0.00,-6.71,-68.17	0/1:16:10,6:40:-14.55,-0.00,-29.22	0/0:11:11,0:40:-0.00,-4.01,-38.07	0/0:13:13,0:40:-0.00,-4.61,-44.76	0/0:14:14,0:40:-0.00,-4.91,-48.10	0/0:10:10,0:40:-0.00,-3.71,-34.73	0/0:15:15,0:40:-0.00,-5.21,-51.45	0/0:9:9,0:40:-0.00,-3.41,-31.38	0/1:30:24,6:40:-10.34,-0.00,-71.82	0/1:28:11,17:40:-47.73,0.00,-28.95	0/0:8:8,0:38:-0.00,-3.10,-28.04	0/0:17:17,0:40:-0.00,-5.81,-58.14	0/0:23:23,0:40:-0.00,-7.62,-78.20	0/1:9:3,6:40:-16.66,-0.00,-7.91	0/0:8:8,0:38:-0.00,-3.10,-28.04	1/1:15:0,15:40:-48.88,-3.93,-0.00	0/0:19:19,0:40:-0.00,-6.41,-64.83	0/0:123:122,0:40:0.00,-37.40,-409.29	0/0:197:197,0:40:-0.00,-59.96,-660.11	0/0:404:403,1:40:0.00,-118.89,-1345.70	0/0:389:387,1:40:0.00,-114.08,-1292.19	0/0:385:384,1:40:0.00,-113.17,-1282.16	0/0:16:16,0:40:-0.00,-5.51,-54.79	0/0:37:37,0:40:-0.00,-11.83,-125.02	0/0:23:23,0:40:-0.00,-7.62,-78.20	0/0:29:29,0:40:-0.00,-9.42,-98.27	0/0:422:422,0:40:0.00,-127.65,-1412.58	0/0:65:65,0:40:0.00,-20.25,-218.66	0/0:41:41,0:40:-0.00,-13.03,-138.40	0/0:38:38,0:40:-0.00,-12.13,-128.37	0/0:60:60,0:40:0.00,-18.75,-201.94	1/1:41:0,41:40:-135.83,-11.75,-0.00	0/1:38:22,16:40:-41.38,0.00,-62.73	0/0:181:180,0:40:0.00,-54.85,-603.26	0/1:288:133,155:40:-431.03,0.00,-358.74	0/0:72:72,0:40:0.00,-22.36,-242.07	0/0:42:42,0:40:-0.00,-13.33,-141.74	0/0:30:30,0:40:-0.00,-9.72,-101.61	0/0:82:81,0:40:0.00,-25.07,-272.17	0/0:13:13,0:40:-0.00,-4.61,-44.76	0/0:10:10,0:40:-0.00,-3.71,-34.73	0/0:10:10,0:40:-0.00,-3.71,-34.73	0/0:5:5,0:28:-0.00,-2.20,-18.01	0/0:27:27,0:40:-0.00,-8.82,-91.58	0/0:32:32,0:40:-0.00,-10.32,-108.30	0/0:25:25,0:40:-0.00,-8.22,-84.89	0/0:25:25,0:40:-0.00,-8.22,-84.89	0/0:65:65,0:40:0.00,-20.25,-218.66	0/0:80:80,0:40:0.00,-24.76,-268.83	0/0:79:79,0:40:0.00,-24.46,-265.48	0/0:55:55,0:40:-0.00,-17.24,-185.22	0/0:80:80,0:40:0.00,-24.76,-268.83	0/0:56:56,0:40:0.00,-17.54,-188.56	0/0:72:72,0:40:0.00,-22.36,-242.07	0/0:49:49,0:40:-0.00,-15.44,-165.15	0/0:44:44,0:40:-0.00,-13.93,-148.43	0/0:54:53,0:40:0.00,-16.64,-178.53	0/0:40:40,0:40:-0.00,-12.73,-135.06	0/0:49:49,0:40:-0.00,-15.44,-165.15	0/0:195:195,0:40:-0.00,-59.36,-653.42	0/0:59:59,0:40:-0.00,-18.45,-198.60	0/0:59:59,0:40:-0.00,-18.45,-198.60	0/0:112:112,0:40:0.00,-34.39,-375.85	0/0:72:72,0:40:0.00,-22.36,-242.07	0/0:33:33,0:40:-0.00,-10.63,-111.65	0/0:58:57,0:40:0.00,-17.85,-191.91	0/0:59:59,0:40:-0.00,-18.45,-198.60	0/0:47:47,0:40:-0.00,-14.84,-158.47	0/0:104:104,0:40:-0.00,-31.98,-349.09	0/0:113:113,0:40:-0.00,-34.69,-379.19	0/0:85:83,1:40:0.00,-22.62,-275.52	0/0:66:66,0:40:0.00,-20.55,-222.01	0/0:15:15,0:40:-0.00,-5.21,-51.45	0/0:11:11,0:40:-0.00,-4.01,-38.07	0/0:6:6,0:31:-0.00,-2.50,-21.35	0/0:10:10,0:40:-0.00,-3.71,-34.73	0/0:13:13,0:40:-0.00,-4.61,-44.76	./.:.:.:.:.	0/0:19:19,0:40:-0.00,-6.41,-64.83	0/0:6:6,0:31:-0.00,-2.50,-21.35	0/0:6:6,0:31:-0.00,-2.50,-21.35	0/0:13:13,0:40:-0.00,-4.61,-44.76	0/0:9:9,0:40:-0.00,-3.41,-31.38	0/0:12:12,0:40:-0.00,-4.31,-41.42	0/0:14:14,0:40:-0.00,-4.91,-48.10	0/0:12:12,0:40:-0.00,-4.31,-41.42	./.:.:.:.:.	0/0:12:12,0:40:-0.00,-4.31,-41.42	0/0:8:8,0:38:-0.00,-3.10,-28.04	0/0:12:12,0:40:-0.00,-4.31,-41.42	0/0:12:12,0:40:-0.00,-4.31,-41.42	0/1:98:55,43:40:-113.63,0.00,-155.04	1/1:102:0,102:40:-339.84,-30.10,-0.00	0/1:130:63,67:40:-184.26,0.00,-172.17	0/1:78:33,45:40:-126.33,0.00,-87.48	0/1:99:50,49:40:-133.39,0.00,-138.02	./.:.:.:.:.	1/1:136:0,136:40:-453.54,-40.33,0.00	1/1:115:0,115:40:-383.31,-34.01,0.00	0/0:153:153,0:40:0.00,-46.73,-512.96	0/0:140:139,1:40:0.00,-39.47,-462.80	0/0:100:100,0:40:-0.00,-30.78,-335.71	0/1:128:55,73:40:-204.93,0.00,-146.02	0/0:97:96,1:40:0.00,-26.53,-318.99	0/1:98:56,41:40:-107.24,0.00,-158.69	1/1:75:0,75:40:-249.54,-21.98,0.00	1/1:88:0,88:40:-293.02,-25.89,-0.00	0/1:148:76,72:40:-195.57,0.00,-210.23	1/1:92:0,92:40:-306.39,-27.09,0.00	0/1:100:49,51:40:-139.78,0.00,-134.37	0/1:200:119,80:40:-206.98,0.00,-338.69	./.:.:.:.:.	1/1:176:1,175:40:-580.63,-49.02,0.00	0/1:121:75,46:40:-116.74,0.00,-215.01	0/1:164:76,88:40:-244.27,0.00,-205.42	0/1:89:47,42:40:-112.99,0.00,-130.99	./.:.:.:.:.	0/1:107:48,59:40:-164.43,0.00,-128.92	0/1:112:60,52:40:-139.51,0.00,-167.55	0/1:181:83,98:40:-272.59,0.00,-223.71	0/1:78:37,41:40:-112.95,0.00,-100.86	0/1:108:59,49:40:-130.68,0.00,-165.41	0/0:202:202,0:40:-0.00,-61.47,-676.83	0/0:156:156,0:40:-0.00,-47.63,-523.00	0/0:216:216,0:40:0.00,-65.68,-723.66	1/1:200:0,200:40:-667.58,-59.58,-0.00	0/1:157:80,76:40:-206.54,0.00,-221.20	0/1:202:104,98:40:-266.28,0.00,-287.63	1/1:188:0,188:40:-627.45,-55.97,-0.00	0/1:232:130,102:40:-270.63,0.00,-365.55	1/1:89:0,89:40:-296.36,-26.19,-0.00	0/1:217:106,111:40:-305.24,0.00,-289.80	1/1:250:0,250:40:-834.80,-74.62,0.00	0/1:100:39,61:40:-173.22,0.00,-100.93	1/1:273:0,272:40:-908.37,-81.24,0.00	0/1:61:33,28:40:-74.59,0.00,-92.60	0/1:115:60,55:40:-148.64,0.00,-166.65	0/1:174:87,87:40:-237.91,0.00,-239.20	0/0:55:55,0:40:-0.00,-17.24,-185.22	0/0:51:51,0:40:-0.00,-16.04,-171.84	0/0:49:48,0:40:-0.00,-15.14,-161.81	0/0:51:51,0:40:-0.00,-16.04,-171.84	0/0:53:53,0:40:0.00,-16.64,-178.53	0/0:69:69,0:40:0.00,-21.46,-232.04	0/0:30:30,0:40:-0.00,-9.72,-101.61	0/0:102:102,0:40:0.00,-31.38,-342.40	0/0:81:81,0:40:0.00,-25.07,-272.17	0/0:27:27,0:40:-0.00,-8.82,-91.58	0/0:23:23,0:40:-0.00,-7.62,-78.20	0/0:21:21,0:40:-0.00,-7.02,-71.51	0/0:14:14,0:40:-0.00,-4.91,-48.10	0/0:16:16,0:40:-0.00,-5.51,-54.79	./.:.:.:.:.	0/0:10:10,0:40:-0.00,-3.71,-34.73	0/0:7:7,0:34:-0.00,-2.80,-24.69	0/0:13:13,0:40:-0.00,-4.61,-44.76	0/0:26:26,0:40:-0.00,-8.52,-88.24	0/0:45:45,0:40:-0.00,-14.24,-151.78	0/0:60:60,0:40:0.00,-18.75,-201.94	0/0:46:46,0:40:-0.00,-14.54,-155.12	0/0:35:35,0:40:-0.00,-11.23,-118.33	0/0:27:27,0:40:-0.00,-8.82,-91.58	0/0:28:28,0:40:-0.00,-9.12,-94.92	0/0:41:41,0:40:-0.00,-13.03,-138.40	0/0:48:48,0:40:-0.00,-15.14,-161.81	0/0:22:22,0:40:-0.00,-7.32,-74.86	0/0:31:31,0:40:-0.00,-10.02,-104.96	0/0:30:30,0:40:-0.00,-9.72,-101.61	0/0:14:14,0:40:-0.00,-4.91,-48.10	0/0:11:11,0:40:-0.00,-4.01,-38.07	0/0:20:20,0:40:-0.00,-6.71,-68.17	0/0:11:11,0:40:-0.00,-4.01,-38.07	0/0:13:13,0:40:-0.00,-4.61,-44.76	0/0:11:11,0:40:-0.00,-4.01,-38.07	0/0:9:9,0:40:-0.00,-3.41,-31.38	0/0:11:11,0:40:-0.00,-4.01,-38.07	0/0:11:11,0:40:-0.00,-4.01,-38.07	0/0:298:298,0:40:-0.00,-90.35,-997.89	0/0:178:178,0:40:0.00,-54.25,-596.57	0/0:19:19,0:40:-0.00,-6.41,-64.83	0/0:30:30,0:40:-0.00,-9.72,-101.61	0/0:15:15,0:40:-0.00,-5.21,-51.45	./.:.:.:.:.	0/0:8:8,0:38:-0.00,-3.10,-28.04	0/0:18:17,0:40:-0.00,-5.81,-58.14	0/0:14:14,0:40:-0.00,-4.91,-48.10	./.:.:.:.:.	0/0:7:7,0:34:-0.00,-2.80,-24.69	0/0:20:20,0:40:-0.00,-6.71,-68.17	0/0:8:8,0:38:-0.00,-3.10,-28.04	0/0:11:11,0:40:-0.00,-4.01,-38.07	0/0:10:10,0:40:-0.00,-3.71,-34.73	0/0:20:20,0:40:-0.00,-6.71,-68.17	0/0:20:20,0:40:-0.00,-6.71,-68.17	0/0:15:15,0:40:-0.00,-5.21,-51.45	0/0:20:20,0:40:-0.00,-6.71,-68.17	0/0:8:8,0:38:-0.00,-3.10,-28.04	0/0:45:45,0:40:-0.00,-14.24,-151.78	0/0:29:29,0:40:-0.00,-9.42,-98.27	./.:.:.:.:.	0/0:53:53,0:40:0.00,-16.64,-178.53	0/0:19:19,0:40:-0.00,-6.41,-64.83	0/0:44:44,0:40:-0.00,-13.93,-148.43	0/0:49:49,0:40:-0.00,-15.44,-165.15	0/0:5:5,0:28:-0.00,-2.20,-18.01	0/0:8:8,0:38:-0.00,-3.10,-28.04	0/0:9:9,0:40:-0.00,-3.41,-31.38	./.:.:.:.:.	0/0:5:5,0:28:-0.00,-2.20,-18.01	0/0:4:4,0:25:-0.01,-1.91,-14.67	0/0:17:17,0:40:-0.00,-5.81,-58.14	0/0:10:10,0:40:-0.00,-3.71,-34.73	0/0:12:12,0:40:-0.00,-4.31,-41.42	0/0:6:6,0:31:-0.00,-2.50,-21.35	0/0:8:8,0:38:-0.00,-3.10,-28.04	0/0:11:11,0:40:-0.00,-4.01,-38.07	0/0:20:20,0:40:-0.00,-6.71,-68.17	0/0:150:150,0:40:0.00,-45.82,-502.93	0/0:66:66,0:40:0.00,-20.55,-222.01	0/0:52:52,0:40:0.00,-16.34,-175.19	0/1:24:14,10:40:-25.53,0.00,-40.19	0/0:38:38,0:40:-0.00,-12.13,-128.37	0/1:9:6,3:40:-6.63,-0.00,-17.94	0/1:48:26,22:40:-58.44,0.00,-73.10	0/0:53:53,0:40:0.00,-16.64,-178.53	0/0:63:63,0:40:0.00,-19.65,-211.98	0/0:53:53,0:40:0.00,-16.64,-178.53	0/1:52:29,22:40:-57.53,0.00,-82.23	0/0:57:56,0:40:0.00,-17.54,-188.56	0/1:6:2,4:40:-10.87,-0.00,-5.47	0/0:14:14,0:40:-0.00,-4.91,-48.10	0/0:19:19,0:40:-0.00,-6.41,-64.83	0/0:21:21,0:40:-0.00,-7.02,-71.51	0/0:13:13,0:40:-0.00,-4.61,-44.76	0/0:22:22,0:40:-0.00,-7.32,-74.86
455	233	.	G	A	.	PASS	NS=375;AF=0.101	GT:DP:AD:GQ:GL	0/0:10:10,0:40:-0.00,-3.78,-31.53	0/0:6:5,0:29:-0.00,-2.28,-16.50	0/0:5:5,0:29:-0.00,-2.28,-16.50	0/0:18:18,0:40:-0.00,-6.19,-55.59	0/0:6:6,0:32:-0.00,-2.58,-19.50	0/1:29:16,13:40:-29.60,0.00,-40.08	0/0:20:19,1:40:-0.00,-3.78,-55.59	0/1:20:11,9:40:-20.28,0.00,-27.75	0/0:22:22,0:40:-0.00,-7.39,-67.62	0/0:22:22,0:40:-0.00,-7.39,-67.62	0/0:16:16,0:40:-0.00,-5.59,-49.57	./.:.:.:.:.	0/0:16:15,1:32:-0.00,-2.58,-43.56	0/0:21:21,0:40:-0.00,-7.09,-64.61	0/0:21:21,0:40:-0.00,-7.09,-64.61	0/0:12:12,0:40:-0.00,-4.39,-37.54	0/1:20:11,9:40:-20.28,0.00,-27.75	0/0:13:12,0:40:-0.00,-4.39,-37.54	0/0:11:11,0:40:-0.00,-4.08,-34.54	0/0:44:44,0:40:-0.00,-14.00,-133.78	0/0:46:45,1:40:-0.00,-11.60,-133.78	0/1:49:29,20:40:-44.64,0.00,-73.16	0/1:59:27,32:40:-77.72,0.00,-64.14	0/0:32:32,0:40:-0.00,-10.40,-97.69	0/0:22:22,0:40:-0.00,-7.39,-67.62	0/0:29:29,0:40:-0.00,-9.50,-88.67	0/0:22:22,0:40:-0.00,-7.39,-67.62	0/1:46:21,25:40:-60.58,0.00,-50.01	0/1:36:23,13:40:-27.50,0.00,-59.03	0/1:25:16,9:40:-18.77,0.00,-41.28	1/1:25:0,25:40:-73.73,-6.84,-0.00	0/1:27:14,13:40:-30.20,0.00,-34.67	0/0:105:105,0:40:0.00,-32.34,-317.23	0/1:64:35,29:40:-67.20,0.00,-86.70	0/1:32:11,21:40:-52.76,0.00,-24.14	0/0:40:40,0:40:-0.00,-12.80,-121.75	0/0:83:83,0:40:0.00,-25.73,-251.07	0/0:11:11,0:40:-0.00,-4.08,-34.54	./.:.:.:.:.	./.:.:.:.:.	./.:.:.:.:.	0/1:19:12,7:40:-14.56,-0.00,-31.06	0/0:24:24,0:40:-0.00,-7.99,-73.63	1/1:23:0,23:40:-67.71,-6.24,-0.00	0/1:21:13,8:40:-16.97,0.00,-33.46	0/0:26:26,0:40:-0.00,-8.59,-79.65	0/0:51:50,0:40:-0.00,-15.81,-151.83	0/1:32:17,15:40:-34.71,0.00,-42.18	0/1:9:4,3:40:-6.14,-0.00,-10.60	./.:.:.:.:.	0/1:17:7,10:40:-24.19,0.00,-16.62	0/0:10:10,0:40:-0.00,-3.78,-31.53	0/0:8:8,0:38:-0.00,-3.18,-25.52	0/0:10:10,0:40:-0.00,-3.78,-31.53	0/0:9:9,0:40:-0.00,-3.48,-28.52	0/0:7:7,0:35:-0.00,-2.88,-22.51	0/0:4:4,0:25:-0.00,-1.98,-13.49	./.:.:.:.:.	0/0:14:14,0:40:-0.00,-4.99,-43.56	0/0:10:10,0:40:-0.00,-3.78,-31.53	0/0:6:6,0:32:-0.00,-2.58,-19.50	0/0:12:12,0:40:-0.00,-4.39,-37.54	0/0:12:12,0:40:-0.00,-4.39,-37.54	./.:.:.:.:.	0/0:9:9,0:40:-0.00,-3.48,-28.52	0/0:100:100,0:40:0.00,-30.84,-302.19	0/0:19:19,0:40:-0.00,-6.49,-58.60	0/0:49:49,0:40:-0.00,-15.51,-148.82	0/0:29:29,0:40:-0.00,-9.50,-88.67	0/1:50:18,32:40:-80.43,0.00,-39.78	0/0:93:93,0:40:-0.00,-28.73,-281.14	0/0:19:18,1:40:-0.00,-3.48,-52.58	0/0:21:21,0:40:-0.00,-7.09,-64.61	0/0:7:7,0:35:-0.00,-2.88,-22.51	0/1:22:6,16:40:-40.73,-0.00,-12.11	0/0:51:51,0:40:-0.00,-16.11,-154.83	0/0:22:22,0:40:-0.00,-7.39,-67.62	0/0:22:22,0:40:-0.00,-7.39,-67.62	0/0:24:24,0:40:-0.00,-7.99,-73.63	0/0:22:22,0:40:-0.00,-7.39,-67.62	0/0:16:16,0:40:-0.00,-5.59,-49.57	0/1:14:7,7:40:-16.07,0.00,-17.52	0/0:29:29,0:40:-0.00,-9.50,-88.67	0/0:20:20,0:40:-0.00,-6.79,-61.60	0/0:13:13,0:40:-0.00,-4.69,-40.55	./.:.:.:.:.	0/0:18:18,0:40:-0.00,-6.19,-55.59	0/0:9:9,0:40:-0.00,-3.48,-28.52	0/0:14:13,1:25:-0.00,-1.98,-37.55	./.:.:.:.:.	0/0:48:48,0:40:-0.00,-15.21,-145.81	0/1:44:22,22:40:-52.16,0.00,-53.61	0/0:9:9,0:40:-0.00,-3.48,-28.52	0/1:13:6,7:40:-16.37,-0.00,-14.81	0/0:11:11,0:40:-0.00,-4.08,-34.54	0/0:14:14,0:40:-0.00,-4.99,-43.56	./.:.:.:.:.	0/0:18:17,0:40:-0.00,-5.89,-52.58	0/0:4:4,0:25:-0.00,-1.98,-13.49	0/0:96:96,0:40:0.00,-29.64,-290.17	0/0:179:179,0:40:-0.00,-54.59,-539.78	0/1:395:208,187:40:-442.86,0.00,-507.48	0/0:329:329,0:40:0.00,-99.68,-990.89	1/1:390:0,389:40:-1168.42,-116.26,0.00	0/0:38:38,0:40:-0.00,-12.20,-115.74	0/0:54:54,0:40:-0.00,-17.01,-163.85	1/1:48:0,48:40:-142.90,-13.75,-0.00	0/0:58:58,0:40:0.00,-18.21,-175.88	./.:.:.:.:.	0/0:69:69,0:40:-0.00,-21.52,-208.97	1/1:65:0,65:40:-194.02,-18.86,0.00	0/0:64:64,0:40:0.00,-20.02,-193.93	0/0:94:94,0:40:-0.00,-29.03,-284.15	0/1:73:30,43:40:-106.60,0.00,-68.96	0/1:48:28,20:40:-44.94,0.00,-70.46	0/0:196:196,0:40:0.00,-59.70,-590.90	0/0:214:213,0:40:-0.00,-64.81,-642.03	0/0:70:70,0:40:0.00,-21.82,-211.97	0/0:39:39,0:40:-0.00,-12.50,-118.74	0/0:63:63,0:40:-0.00,-19.72,-190.92	0/0:154:154,0:40:0.00,-47.07,-464.59	0/0:19:19,0:40:-0.00,-6.49,-58.60	0/0:18:18,0:40:-0.00,-6.19,-55.59	0/0:29:29,0:40:-0.00,-9.50,-88.67	./.:.:.:.:.	0/0:24:24,0:40:-0.00,-7.99,-73.63	0/0:65:65,0:40:-0.00,-20.32,-196.94	0/0:50:50,0:40:-0.00,-15.81,-151.83	0/0:76:76,0:40:-0.00,-23.62,-230.02	0/0:68:68,0:40:0.00,-21.22,-205.96	0/0:97:97,0:40:0.00,-29.94,-293.17	0/0:114:114,0:40:0.00,-35.05,-344.30	0/0:86:86,0:40:-0.00,-26.63,-260.09	0/0:90:90,0:40:0.00,-27.83,-272.12	0/0:90:90,0:40:0.00,-27.83,-272.12	0/0:104:104,0:40:-0.00,-32.04,-314.22	0/0:47:47,0:40:-0.00,-14.91,-142.80	0/0:49:49,0:40:-0.00,-15.51,-148.82	0/0:68:68,0:40:0.00,-21.22,-205.96	0/0:59:59,0:40:0.00,-18.51,-178.89	0/0:93:93,0:40:-0.00,-28.73,-281.14	0/0:380:380,0:40:0.00,-115.01,-1144.26	0/0:73:72,1:40:0.00,-19.71,-214.98	0/0:113:113,0:40:-0.00,-34.75,-341.29	0/0:188:188,0:40:-0.00,-57.29,-566.84	0/0:117:117,0:40:0.00,-35.95,-353.32	0/0:58:58,0:40:0.00,-18.21,-175.88	0/0:101:101,0:40:0.00,-31.14,-305.20	0/0:109:109,0:40:-0.00,-33.54,-329.26	0/0:62:62,0:40:0.00,-19.42,-187.91	0/0:133:133,0:40:0.00,-40.76,-401.44	0/0:112:111,1:40:0.00,-31.44,-332.27	0/0:105:105,0:40:0.00,-32.34,-317.23	0/0:122:122,0:40:0.00,-37.45,-368.36	0/0:9:9,0:40:-0.00,-3.48,-28.52	0/0:9:8,0:38:-0.00,-3.18,-25.52	./.:.:.:.:.	0/0:16:15,0:40:-0.00,-5.29,-46.57	0/0:14:14,0:40:-0.00,-4.99,-43.56	0/0:15:14,0:40:-0.00,-4.99,-43.56	0/0:35:35,0:40:-0.00,-11.30,-106.71	0/0:6:6,0:32:-0.00,-2.58,-19.50	0/0:6:6,0:32:-0.00,-2.58,-19.50	0/0:11:11,0:40:-0.00,-4.08,-34.54	0/0:11:11,0:40:-0.00,-4.08,-34.54	0/0:16:16,0:40:-0.00,-5.59,-49.57	0/0:14:14,0:40:-0.00,-4.99,-43.56	0/0:10:10,0:40:-0.00,-3.78,-31.53	0/0:16:16,0:40:-0.00,-5.59,-49.57	0/0:19:19,0:40:-0.00,-6.49,-58.60	0/0:11:11,0:40:-0.00,-4.08,-34.54	0/0:12:12,0:40:-0.00,-4.39,-37.54	0/0:18:18,0:40:-0.00,-6.19,-55.59	0/1:94:40,54:40:-133.36,0.00,-92.72	0/1:127:73,53:40:-120.74,0.00,-182.34	0/0:137:136,1:40:0.00,-38.95,-407.45	0/0:111:111,0:40:0.00,-34.14,-335.28	0/0:95:95,0:40:0.00,-29.34,-287.16	0/0:159:159,0:40:0.00,-48.57,-479.63	0/1:140:62,78:40:-191.71,0.00,-145.05	0/0:110:110,0:40:0.00,-33.84,-332.27	0/0:166:166,0:40:0.00,-50.68,-500.68	0/0:154:152,2:40:0.00,-41.06,-452.56	0/0:79:78,1:40:0.00,-21.52,-233.02	0/0:117:116,1:40:-0.00,-32.94,-347.31	0/0:127:127,0:40:-0.00,-38.95,-383.39	0/1:136:64,72:40:-174.87,0.00,-152.27	0/0:75:73,0:40:0.00,-22.72,-221.00	0/1:101:49,52:40:-125.25,0.00,-117.68	0/0:141:141,0:40:0.00,-43.16,-425.50	0/0:85:85,0:40:0.00,-26.33,-257.08	0/0:105:105,0:40:0.00,-32.34,-317.23	0/0:177:175,0:40:0.00,-53.38,-527.75	0/0:112:112,0:40:0.00,-34.45,-338.28	0/0:133:133,0:40:0.00,-40.76,-401.44	0/1:163:82,81:40:-193.82,0.00,-198.29	0/0:190:187,2:40:0.00,-51.58,-557.82	0/0:90:89,0:40:0.00,-27.53,-269.11	0/1:52:19,33:40:-82.83,0.00,-42.19	0/0:66:66,0:40:0.00,-20.62,-199.94	0/1:60:28,31:40:-74.72,0.00,-67.15	0/0:196:196,0:40:0.00,-59.70,-590.90	0/1:40:23,17:40:-38.32,0.00,-57.82	0/0:56:56,0:40:-0.00,-17.61,-169.87	0/0:216:216,0:40:0.00,-65.71,-651.05	1/1:112:0,111:40:-332.36,-32.69,0.00	0/1:187:94,92:40:-219.99,0.00,-227.46	0/0:178:178,0:40:0.00,-54.29,-536.77	0/1:166:90,76:40:-177.88,0.00,-221.44	0/0:124:124,0:40:0.00,-38.05,-374.37	0/0:172:172,0:40:0.00,-52.48,-518.73	./.:.:.:.:.	0/1:37:16,21:40:-51.25,0.00,-37.67	0/0:219:219,0:40:0.00,-66.61,-660.07	0/0:148:148,0:40:0.00,-45.27,-446.55	0/1:71:25,46:40:-116.22,0.00,-54.52	0/0:178:178,0:40:0.00,-54.29,-536.77	0/0:16:16,0:40:-0.00,-5.59,-49.57	0/1:25:11,14:40:-33.81,0.00,-26.24	1/1:125:0,125:40:-374.47,-36.90,0.00	1/1:63:0,63:40:-188.01,-18.26,0.00	0/1:64:28,36:40:-88.25,0.00,-65.65	0/0:40:40,0:40:-0.00,-12.80,-121.75	0/1:49:28,21:40:-47.65,0.00,-70.16	0/1:75:32,43:40:-105.99,0.00,-74.37	0/1:82:38,44:40:-106.90,0.00,-90.31	0/1:41:17,24:40:-59.07,0.00,-39.48	0/0:117:117,0:40:0.00,-35.95,-353.32	0/0:96:96,0:40:0.00,-29.64,-290.17	0/1:20:11,9:40:-20.28,0.00,-27.75	0/0:23:23,0:40:-0.00,-7.69,-70.63	1/1:18:0,18:40:-52.68,-4.73,-0.00	0/1:26:17,9:40:-18.47,0.00,-43.99	0/1:19:9,10:40:-23.58,0.00,-22.03	1/1:11:0,11:32:-31.63,-2.63,-0.00	0/0:19:19,0:40:-0.00,-6.49,-58.60	0/0:15:15,0:40:-0.00,-5.29,-46.57	1/1:17:0,17:40:-49.67,-4.43,-0.00	0/0:8:8,0:38:-0.00,-3.18,-25.52	0/0:76:76,0:40:-0.00,-23.62,-230.02	0/0:85:83,1:40:0.00,-23.02,-248.06	0/0:52:52,0:40:-0.00,-16.41,-157.84	0/0:51:51,0:40:-0.00,-16.11,-154.83	0/0:9:9,0:40:-0.00,-3.48,-28.52	0/0:48:48,0:40:-0.00,-15.21,-145.81	0/0:59:59,0:40:0.00,-18.51,-178.89	0/0:37:37,0:40:-0.00,-11.90,-112.73	0/0:26:26,0:40:-0.00,-8.59,-79.65	0/0:37:37,0:40:-0.00,-11.90,-112.73	0/0:61:61,0:40:0.00,-19.11,-184.91	0/0:27:27,0:40:-0.00,-8.89,-82.66	0/0:20:20,0:40:-0.00,-6.79,-61.60	0/0:16:16,0:40:-0.00,-5.59,-49.57	0/0:4:4,0:25:-0.00,-1.98,-13.49	0/0:10:10,0:40:-0.00,-3.78,-31.53	0/0:11:10,0:40:-0.00,-3.78,-31.53	0/0:5:5,0:29:-0.00,-2.28,-16.50	0/0:15:15,0:40:-0.00,-5.29,-46.57	0/0:17:17,0:40:-0.00,-5.89,-52.58	0/0:263:263,0:40:0.00,-79.84,-792.40	0/0:152:152,0:40:0.00,-46.47,-458.58	0/0:40:40,0:40:-0.00,-12.80,-121.75	0/0:42:42,0:40:-0.00,-13.40,-127.77	0/0:38:38,0:40:-0.00,-12.20,-115.74	./.:.:.:.:.	0/0:11:11,0:40:-0.00,-4.08,-34.54	0/0:23:23,0:40:-0.00,-7.69,-70.63	0/0:13:12,0:40:-0.00,-4.39,-37.54	0/0:13:13,0:40:-0.00,-4.69,-40.55	0/0:13:13,0:40:-0.00,-4.69,-40.55	0/0:11:11,0:40:-0.00,-4.08,-34.54	0/0:13:13,0:40:-0.00,-4.69,-40.55	0/0:5:5,0:29:-0.00,-2.28,-16.50	0/0:6:6,0:32:-0.00,-2.58,-19.50	0/0:12:11,1:19:-0.02,-1.40,-31.55	0/0:24:24,0:40:-0.00,-7.99,-73.63	0/0:23:23,0:40:-0.00,-7.69,-70.63	0/0:22:22,0:40:-0.00,-7.39,-67.62	0/0:11:11,0:40:-0.00,-4.08,-34.54	0/0:42:42,0:40:-0.00,-13.40,-127.77	0/0:15:15,0:40:-0.00,-5.29,-46.57	0/0:133:133,0:40:0.00,-40.76,-401.44	0/0:39:39,0:40:-0.00,-12.50,-118.74	0/0:16:16,0:40:-0.00,-5.59,-49.57	0/0:57:57,0:40:0.00,-17.91,-172.88	0/0:54:52,1:40:-0.00,-13.70,-154.83	0/0:9:9,0:40:-0.00,-3.48,-28.52	0/0:7:7,0:35:-0.00,-2.88,-22.51	0/0:12:11,0:40:-0.00,-4.08,-34.54	0/0:10:10,0:40:-0.00,-3.78,-31.53	0/0:5:5,0:29:-0.00,-2.28,-16.50	./.:.:.:.:.	0/0:13:13,0:40:-0.00,-4.69,-40.55	0/0:11:11,0:40:-0.00,-4.08,-34.54	./.:.:.:.:.	0/0:6:6,0:32:-0.00,-2.58,-19.50	0/0:9:9,0:40:-0.00,-3.48,-28.52	0/0:12:12,0:40:-0.00,-4.39,-37.54	0/0:44:44,0:40:-0.00,-14.00,-133.78	0/0:194:194,0:40:-0.00,-59.09,-584.89	0/0:57:57,0:40:0.00,-17.91,-172.88	0/0:62:62,0:40:0.00,-19.42,-187.91	0/0:14:14,0:40:-0.00,-4.99,-43.56	0/0:29:29,0:40:-0.00,-9.50,-88.67	0/1:10:7,3:40:-5.24,-0.00,-18.72	0/0:40:40,0:40:-0.00,-12.80,-121.75	0/1:27:11,16:40:-39.22,0.00,-25.64	0/0:82:82,0:40:0.00,-25.43,-248.06	0/0:51:51,0:40:-0.00,-16.11,-154.83	0/0:49:49,0:40:-0.00,-15.51,-148.82	0/0:41:41,0:40:-0.00,-13.10,-124.76	0/1:16:8,6:40:-13.06,-0.00,-20.53	0/0:11:11,0:40:-0.00,-4.08,-34.54	0/0:10:10,0:40:-0.00,-3.78,-31.53	0/0:32:31,0:40:-0.00,-10.10,-94.69	0/0:15:15,0:40:-0.00,-5.29,-46.57	0/0:47:47,0:40:-0.00,-14.91,-142.80
460	189	.	A	T	.	PASS	NS=380;AF=0.362	GT:DP:AD:GQ:GL	0/0:47:47,0:40:-0.00,-14.56,-115.04	0/0:74:71,0:40:0.00,-21.74,-173.61	0/0:62:62,0:40:0.00,-19.05,-151.65	0/0:93:89,0:40:0.00,-27.13,-217.53	0/0:81:78,1:40:0.00,-21.70,-188.25	0/1:67:36,31:40:-55.10,0.00,-67.66	0/0:35:35,0:40:-0.00,-10.96,-85.76	1/1:115:0,114:40:-277.81,-34.26,0.00	0/1:80:47,33:40:-56.08,0.00,-90.60	1/1:77:0,76:40:-185.09,-22.88,0.00	1/1:88:0,87:40:-211.93,-26.18,0.00	0/1:75:27,47:40:-92.04,0.00,-43.60	1/1:76:0,75:40:-182.65,-22.58,0.00	0/1:105:45,57:40:-108.06,0.00,-79.14	0/0:193:190,3:40:0.00,-50.96,-456.66	0/1:82:40,42:40:-77.45,0.00,-72.92	1/1:134:0,133:40:-324.17,-39.95,0.00	0/1:93:40,50:40:-94.57,0.00,-70.53	./.:.:.:.:.	0/0:161:161,0:40:0.00,-48.70,-393.21	1/1:13:0,13:40:-31.36,-4.02,-0.00	0/0:121:121,0:40:-0.00,-36.72,-295.61	1/1:87:0,86:40:-209.49,-25.88,0.00	1/1:143:0,143:40:-348.57,-42.95,0.00	1/1:111:1,109:40:-263.17,-30.62,0.00	1/1:82:0,82:40:-199.73,-24.68,-0.00	1/1:86:0,85:40:-207.05,-25.58,0.00	0/1:112:53,58:40:-107.80,0.00,-95.96	0/1:64:13,51:40:-104.80,-0.00,-12.43	0/1:73:34,38:40:-70.68,0.00,-61.28	0/1:78:38,39:40:-71.62,0.00,-69.54	1/1:46:0,46:40:-111.88,-13.90,-0.00	1/1:110:0,110:40:-268.05,-33.06,-0.00	1/1:77:0,76:40:-185.09,-22.88,0.00	1/1:70:0,69:40:-168.01,-20.79,0.00	1/1:113:0,112:40:-272.93,-33.66,0.00	1/1:114:0,114:40:-277.81,-34.26,-0.00	0/0:115:115,0:40:-0.00,-34.92,-280.97	1/1:54:1,52:40:-124.08,-13.55,-0.00	1/1:69:0,68:40:-165.57,-20.49,0.00	1/1:111:1,109:40:-263.17,-30.62,0.00	0/0:141:138,2:40:0.00,-37.53,-332.21	0/1:19:10,9:40:-15.79,0.00,-18.59	0/1:198:105,92:40:-165.01,0.00,-197.09	0/0:225:225,0:40:0.00,-67.86,-549.38	1/1:50:0,50:40:-121.64,-15.10,-0.00	0/1:70:31,39:40:-73.72,0.00,-54.56	1/1:11:0,11:40:-26.48,-3.42,-0.00	0/1:66:26,40:40:-77.36,0.00,-43.55	1/1:81:1,78:40:-187.53,-21.34,0.00	0/1:75:40,35:40:-62.46,0.00,-75.02	0/0:43:42,0:40:-0.00,-13.06,-102.84	0/0:57:55,0:40:0.00,-16.95,-134.56	0/0:46:44,0:40:-0.00,-13.66,-107.72	./.:.:.:.:.	0/0:84:84,0:40:0.00,-25.64,-205.33	0/0:37:37,0:40:-0.00,-11.56,-90.64	0/0:72:71,0:40:0.00,-21.74,-173.61	0/0:78:77,0:40:0.00,-23.54,-188.25	0/0:92:91,0:40:0.00,-27.73,-222.41	0/0:76:74,1:40:0.00,-20.50,-178.49	0/0:71:71,0:40:-0.00,-21.74,-173.61	0/0:70:70,0:40:0.00,-21.44,-171.17	0/0:62:62,0:40:0.00,-19.05,-151.65	0/0:92:89,1:40:0.00,-24.99,-215.09	1/1:136:0,135:40:-329.05,-40.55,0.00	0/1:78:35,41:40:-76.80,0.00,-62.52	1/1:76:0,76:40:-185.09,-22.88,0.00	0/1:82:36,45:40:-85.07,0.00,-63.46	0/1:45:23,21:40:-37.58,0.00,-42.82	./.:.:.:.:.	1/1:95:0,92:40:-224.13,-27.67,0.00	1/1:98:0,98:40:-238.77,-29.47,-0.00	1/1:12:0,12:40:-28.92,-3.72,-0.00	1/1:101:1,100:40:-241.21,-27.93,0.00	0/1:166:73,92:40:-174.59,0.00,-128.59	1/1:74:0,74:40:-180.21,-22.28,-0.00	0/0:56:56,0:40:0.00,-17.25,-137.00	1/1:79:0,79:40:-192.41,-23.78,0.00	0/1:110:53,57:40:-105.66,0.00,-96.26	1/1:99:0,99:40:-241.21,-29.77,0.00	0/0:133:132,1:40:-0.00,-37.87,-320.01	1/1:123:0,123:40:-299.77,-36.96,0.00	0/1:75:33,42:40:-79.54,0.00,-57.94	0/1:94:42,52:40:-98.25,0.00,-74.21	1/1:49:0,49:40:-119.20,-14.80,-0.00	1/1:60:0,60:40:-146.05,-18.09,0.00	1/1:53:0,53:40:-128.97,-15.99,-0.00	0/0:38:38,0:40:-0.00,-11.86,-93.08	1/1:56:0,56:40:-136.29,-16.89,0.00	0/1:110:48,60:40:-113.58,0.00,-84.66	0/1:109:56,53:40:-96.20,0.00,-103.88	0/1:95:42,50:40:-93.97,0.00,-74.81	0/1:24:10,13:40:-24.35,0.00,-17.39	0/1:98:45,53:40:-99.50,0.00,-80.33	1/1:81:1,79:40:-189.97,-21.64,0.00	1/1:40:0,40:40:-97.24,-12.10,-0.00	0/0:97:97,0:40:-0.00,-29.53,-237.05	1/1:67:0,67:40:-163.13,-20.19,0.00	1/1:8:0,8:31:-19.16,-2.52,-0.00	1/1:18:0,18:40:-43.56,-5.51,-0.00	0/1:38:19,19:40:-34.50,0.00,-34.86	1/1:49:0,49:40:-119.20,-14.80,-0.00	0/1:22:12,10:40:-17.33,0.00,-22.57	1/1:88:0,88:40:-214.37,-26.48,0.00	0/0:113:110,0:40:0.00,-33.42,-268.77	0/0:92:92,0:40:0.00,-28.03,-224.85	1/1:50:0,50:40:-121.64,-15.10,-0.00	1/1:44:0,44:40:-107.00,-13.30,-0.00	1/1:134:0,132:40:-321.73,-39.65,0.00	0/1:136:74,62:40:-110.08,0.00,-139.72	0/1:144:57,86:40:-166.54,0.00,-96.14	1/1:166:1,164:40:-397.37,-47.09,0.00	0/1:140:46,93:40:-184.82,0.00,-70.50	1/1:162:0,162:40:-394.93,-48.64,-0.00	./.:.:.:.:.	0/1:42:24,18:40:-30.86,0.00,-45.86	0/0:93:93,0:40:-0.00,-28.33,-227.29	0/0:48:48,0:40:-0.00,-14.86,-117.48	./.:.:.:.:.	0/0:106:105,1:40:0.00,-29.79,-254.13	0/0:73:72,0:40:0.00,-22.04,-176.05	0/0:125:125,0:40:-0.00,-37.91,-305.37	0/0:98:98,0:40:0.00,-29.83,-239.49	0/0:80:80,0:40:0.00,-24.44,-195.57	0/0:139:139,0:40:0.00,-42.11,-339.53	0/0:114:113,0:40:0.00,-34.32,-276.09	./.:.:.:.:.	0/0:143:143,0:40:0.00,-43.31,-349.29	0/0:173:171,1:40:0.00,-49.55,-415.17	0/0:112:111,1:40:0.00,-31.58,-268.77	0/0:191:191,0:40:0.00,-57.68,-466.42	0/0:201:200,0:40:0.00,-60.37,-488.38	0/0:18:18,0:40:-0.00,-5.87,-44.28	0/0:67:66,0:40:0.00,-20.25,-161.41	0/0:204:203,1:40:0.00,-59.13,-493.26	0/0:142:138,1:40:0.00,-39.67,-334.65	0/0:123:122,1:40:0.00,-34.88,-295.61	0/0:161:159,0:40:0.00,-48.10,-388.33	0/0:161:158,0:40:0.00,-47.80,-385.89	0/0:152:152,0:40:0.00,-46.00,-371.25	0/0:44:44,0:40:-0.00,-13.66,-107.72	0/0:35:35,0:40:-0.00,-10.96,-85.76	0/0:110:110,0:40:0.00,-33.42,-268.77	./.:.:.:.:.	0/0:30:30,0:40:-0.00,-9.47,-73.56	0/0:61:60,1:40:-0.00,-16.31,-144.32	0/0:96:96,0:40:0.00,-29.23,-234.61	0/0:79:79,0:40:-0.00,-24.14,-193.13	0/0:63:63,0:40:-0.00,-19.35,-154.09	0/0:155:155,0:40:0.00,-46.90,-378.57	0/0:132:131,0:40:0.00,-39.71,-320.01	0/0:118:118,0:40:0.00,-35.82,-288.29	0/0:37:35,0:40:-0.00,-10.96,-85.76	0/0:79:78,0:40:0.00,-23.84,-190.69	0/0:50:48,0:40:-0.00,-14.86,-117.48	0/0:100:99,0:40:0.00,-30.13,-241.93	0/0:57:56,0:40:-0.00,-17.25,-137.00	0/0:58:56,1:40:0.00,-15.11,-134.56	0/0:60:59,0:40:0.00,-18.15,-144.32	0/0:141:140,0:40:-0.00,-42.41,-341.97	0/0:97:96,0:40:0.00,-29.23,-234.61	0/0:67:67,0:40:-0.00,-20.55,-163.85	0/0:75:74,0:40:-0.00,-22.64,-180.93	0/0:58:57,0:40:0.00,-17.55,-139.44	0/0:88:88,0:40:0.00,-26.84,-215.09	0/0:50:49,0:40:-0.00,-15.16,-119.92	0/0:56:55,0:40:-0.00,-16.95,-134.56	0/0:66:65,1:40:0.00,-17.81,-156.53	0/0:72:71,0:40:0.00,-21.74,-173.61	0/0:55:53,2:40:-0.00,-12.07,-124.80	0/0:15:15,0:40:-0.00,-4.97,-36.96	0/0:106:105,0:40:0.00,-31.93,-256.57	0/0:30:29,0:40:-0.00,-9.17,-71.12	1/1:47:0,47:40:-114.32,-14.20,-0.00	1/1:39:0,39:40:-94.80,-11.80,-0.00	1/1:28:0,28:40:-67.96,-8.51,-0.00	0/1:36:17,19:40:-35.10,0.00,-30.58	1/1:75:0,75:40:-182.65,-22.58,0.00	0/0:34:34,0:40:-0.00,-10.66,-83.32	0/1:35:20,15:40:-25.64,0.00,-38.20	1/1:66:0,66:40:-160.69,-19.89,-0.00	1/1:50:0,50:40:-121.64,-15.10,-0.00	0/1:32:5,27:31:-55.82,-0.00,-2.50	0/1:34:20,14:40:-23.50,0.00,-38.50	0/1:42:11,31:40:-62.58,-0.00,-14.14	0/1:43:28,15:40:-23.24,0.00,-55.32	0/1:14:11,3:33:-2.65,-0.00,-22.53	1/1:14:0,14:40:-33.80,-4.32,-0.00	0/1:22:12,10:40:-17.33,0.00,-22.57	1/1:20:0,20:40:-48.44,-6.11,-0.00	1/1:42:0,42:40:-102.12,-12.70,-0.00	1/1:28:0,28:40:-67.96,-8.51,-0.00	1/1:23:0,23:40:-55.76,-7.01,-0.00	0/1:49:16,32:40:-63.23,0.00,-24.54	1/1:34:0,34:40:-82.60,-10.30,-0.00	0/1:21:9,12:40:-22.51,0.00,-15.55	1/1:11:0,10:38:-24.04,-3.12,-0.00	0/1:10:8,2:19:-1.42,-0.02,-16.42	1/1:19:0,19:40:-46.00,-5.81,-0.00	0/1:15:7,7:40:-12.41,-0.00,-12.77	1/1:38:0,38:40:-92.36,-11.50,-0.00	0/1:11:4,7:40:-13.30,-0.00,-6.34	0/1:12:6,6:40:-10.56,-0.00,-10.92	0/1:37:9,28:40:-56.76,-0.00,-10.76	0/0:10:10,0:40:-0.00,-3.48,-24.76	1/1:25:0,25:40:-60.64,-7.61,-0.00	1/1:34:0,34:40:-82.60,-10.30,-0.00	./.:.:.:.:.	1/1:31:0,31:40:-75.28,-9.41,-0.00	0/0:13:13,0:40:-0.00,-4.38,-32.08	1/1:42:0,42:40:-102.12,-12.70,-0.00	1/1:8:0,8:31:-19.16,-2.52,-0.00	1/1:16:0,16:40:-38.68,-4.91,-0.00	0/1:27:13,14:40:-25.59,0.00,-23.51	0/1:14:4,10:40:-19.73,-0.00,-5.44	1/1:17:0,17:40:-41.12,-5.21,-0.00	1/1:7:0,7:28:-16.72,-2.22,-0.00	0/1:8:6,2:26:-2.01,-0.00,-12.13	0/1:9:5,4:40:-6.58,-0.00,-9.38	0/1:55:28,27:40:-48.93,0.00,-51.73	0/0:67:67,0:40:-0.00,-20.55,-163.85	1/1:88:0,87:40:-211.93,-26.18,0.00	0/1:86:30,54:40:-106.13,0.00,-47.93	0/1:113:50,63:40:-119.40,0.00,-88.04	0/0:61:61,0:40:0.00,-18.75,-149.21	0/1:49:19,30:40:-58.05,0.00,-31.57	1/1:14:0,14:40:-33.80,-4.32,-0.00	0/0:126:123,2:40:0.00,-33.03,-295.61	./.:.:.:.:.	1/1:125:0,125:40:-304.65,-37.56,0.00	0/1:109:59,49:40:-86.74,0.00,-111.50	1/1:85:0,85:40:-207.05,-25.58,0.00	0/1:97:50,47:40:-85.15,0.00,-92.83	0/1:78:39,37:40:-67.04,0.00,-72.28	0/0:82:80,0:40:0.00,-24.44,-195.57	0/0:76:76,0:40:0.00,-23.24,-185.81	0/1:80:28,51:40:-100.30,0.00,-44.54	0/1:84:43,40:40:-72.27,0.00,-79.95	0/0:117:116,1:40:0.00,-33.08,-280.97	0/0:121:121,0:40:-0.00,-36.72,-295.61	0/0:57:57,0:40:-0.00,-17.55,-139.44	0/0:84:84,0:40:0.00,-25.64,-205.33	0/0:60:60,0:40:0.00,-18.45,-146.76	0/0:61:61,0:40:0.00,-18.75,-149.21	0/0:85:85,0:40:-0.00,-25.94,-207.77	0/0:113:111,0:40:0.00,-33.72,-271.21	0/0:58:58,0:40:0.00,-17.85,-141.88	0/0:44:44,0:40:-0.00,-13.66,-107.72	0/0:56:55,0:40:-0.00,-16.95,-134.56	0/0:59:59,0:40:0.00,-18.15,-144.32	0/0:120:120,0:40:0.00,-36.42,-293.17	0/0:124:124,0:40:0.00,-37.62,-302.93	0/0:86:86,0:40:0.00,-26.24,-210.21	0/0:137:137,0:40:0.00,-41.51,-334.65	0/0:74:72,1:40:0.00,-19.90,-173.61	0/0:43:41,1:40:-0.00,-10.62,-97.96	0/0:76:76,0:40:0.00,-23.24,-185.81	./.:.:.:.:.	0/0:25:24,1:40:-0.00,-5.53,-56.48	0/0:21:21,0:40:-0.00,-6.77,-51.60	0/0:98:98,0:40:0.00,-29.83,-239.49	0/0:157:156,0:40:0.00,-47.20,-381.01	0/0:106:106,0:40:0.00,-32.23,-259.01	0/0:67:66,0:40:0.00,-20.25,-161.41	0/0:80:78,0:40:0.00,-23.84,-190.69	0/0:56:55,0:40:-0.00,-16.95,-134.56	0/0:136:133,1:40:0.00,-38.17,-322.45	0/0:92:91,1:40:0.00,-25.59,-219.97	0/0:48:47,0:40:-0.00,-14.56,-115.04	0/0:81:77,1:40:0.00,-21.40,-185.81	0/0:59:58,0:40:-0.00,-17.85,-141.88	./.:.:.:.:.	./.:.:.:.:.	0/0:72:70,0:40:0.00,-21.44,-171.17	0/0:94:93,0:40:0.00,-28.33,-227.29	0/0:85:85,0:40:-0.00,-25.94,-207.77	0/0:94:93,0:40:0.00,-28.33,-227.29	0/0:134:133,0:40:0.00,-40.31,-324.89	0/0:97:96,0:40:0.00,-29.23,-234.61	0/0:51:50,1:40:-0.00,-13.32,-119.92	0/0:71:70,1:40:0.00,-19.30,-168.73	0/0:96:96,0:40:0.00,-29.23,-234.61	0/0:66:66,0:40:0.00,-20.25,-161.41	./.:.:.:.:.	0/0:124:124,0:40:0.00,-37.62,-302.93	0/0:61:57,0:40:0.00,-17.55,-139.44	0/0:67:66,0:40:0.00,-20.25,-161.41	0/0:63:63,0:40:-0.00,-19.35,-154.09	0/0:79:79,0:40:-0.00,-24.14,-193.13	0/0:49:48,0:40:-0.00,-14.86,-117.48	0/0:66:61,0:40:0.00,-18.75,-149.21	0/0:81:80,1:40:0.00,-22.30,-193.13	0/0:74:73,0:40:0.00,-22.34,-178.49	0/0:108:105,1:40:0.00,-29.79,-254.13	0/0:123:122,1:40:0.00,-34.88,-295.61	0/0:77:76,0:40:0.00,-23.24,-185.81	./.:.:.:.:.	0/0:126:126,0:40:0.00,-38.21,-307.81	0/0:22:22,0:40:-0.00,-7.07,-54.04	0/1:150:68,82:40:-154.69,0.00,-120.88	0/0:8:8,0:35:-0.00,-2.88,-19.88	0/1:68:22,44:40:-87.12,0.00,-33.79	1/1:67:0,67:40:-163.13,-20.19,0.00	0/1:58:34,24:40:-40.71,0.00,-65.47	1/1:103:1,102:40:-246.09,-28.53,0.00	0/1:111:54,56:40:-103.22,0.00,-98.70	1/1:146:2,144:40:-346.13,-38.96,0.00	0/1:57:29,28:40:-50.77,0.00,-53.57	0/0:88:88,0:40:0.00,-26.84,-215.09	1/1:97:0,97:40:-236.33,-29.17,0.00	1/1:76:0,75:40:-182.65,-22.58,0.00	0/1:10:7,3:40:-3.84,-0.00,-13.96	0/0:99:97,2:40:0.00,-25.25,-232.17	0/0:98:98,0:40:0.00,-29.83,-239.49	0/1:114:44,70:40:-136.19,0.00,-73.10	0/0:109:109,0:40:-0.00,-33.12,-266.33
467	188	.	G	A	.	PASS	NS=374;AF=0.071	GT:DP:AD:GQ:GL	0/0:11:10,0:40:-0.00,-3.97,-27.12	0/0:15:15,0:40:-0.00,-5.46,-39.92	0/0:12:12,0:40:-0.00,-4.57,-32.24	0/0:16:15,1:39:-0.00,-3.20,-37.36	0/0:9:9,0:40:-0.00,-3.67,-24.56	0/0:30:30,0:40:-0.00,-9.96,-78.33	0/0:29:29,0:40:-0.00,-9.66,-75.76	0/1:28:17,10:40:-16.54,0.00,-35.98	0/0:28:28,0:40:-0.00,-9.36,-73.20	0/0:16:16,0:40:-0.00,-5.76,-42.48	./.:.:.:.:.	0/0:12:12,0:40:-0.00,-4.57,-32.24	1/1:10:0,10:31:-24.09,-2.46,-0.00	0/1:16:11,5:40:-7.04,-0.00,-23.91	0/0:13:13,0:40:-0.00,-4.87,-34.80	0/0:8:8,0:40:-0.00,-3.37,-22.00	0/0:11:10,1:22:-0.01,-1.71,-24.56	0/0:11:11,0:40:-0.00,-4.27,-29.68	0/1:14:3,11:40:-23.00,-0.00,-4.03	0/1:48:21,27:40:-53.77,0.00,-39.92	0/1:100:55,45:40:-84.27,0.00,-111.39	0/0:78:77,0:40:0.00,-24.05,-198.67	0/0:84:83,0:40:0.00,-25.85,-214.03	0/0:84:84,0:40:0.00,-26.15,-216.59	0/0:27:27,0:40:-0.00,-9.06,-70.64	0/0:17:17,0:40:-0.00,-6.06,-45.04	0/0:30:30,0:40:-0.00,-9.96,-78.33	0/0:62:62,0:40:0.00,-19.56,-160.26	./.:.:.:.:.	0/1:52:20,31:40:-63.12,0.00,-36.46	0/0:76:74,0:40:0.00,-23.16,-190.99	0/1:38:12,25:40:-51.95,0.00,-20.18	0/0:98:97,0:40:0.00,-30.05,-249.88	0/0:96:94,0:40:0.00,-29.15,-242.19	0/1:53:22,30:40:-60.25,0.00,-41.28	0/0:95:93,1:40:0.00,-26.59,-237.07	0/0:101:101,0:40:0.00,-31.25,-260.12	0/0:12:12,0:40:-0.00,-4.57,-32.24	0/0:11:11,0:40:-0.00,-4.27,-29.68	0/0:15:15,0:40:-0.00,-5.46,-39.92	0/0:12:11,0:40:-0.00,-4.27,-29.68	0/1:22:13,9:40:-15.48,0.00,-27.23	0/1:29:19,10:40:-15.94,0.00,-40.50	0/0:44:44,0:40:-0.00,-14.16,-114.17	1/1:46:0,46:40:-116.27,-13.25,-0.00	0/0:29:29,0:40:-0.00,-9.66,-75.76	0/1:105:55,49:40:-93.31,0.00,-110.19	0/0:67:67,0:40:0.00,-21.06,-173.06	0/1:7:3,4:40:-7.18,-0.00,-6.13	0/1:6:4,2:30:-2.36,-0.00,-8.99	1/1:17:0,17:40:-42.02,-4.55,-0.00	0/0:7:7,0:37:-0.00,-3.07,-19.44	0/0:7:7,0:37:-0.00,-3.07,-19.44	0/0:9:9,0:40:-0.00,-3.67,-24.56	0/0:9:9,0:40:-0.00,-3.67,-24.56	0/0:15:15,0:40:-0.00,-5.46,-39.92	0/0:7:7,0:37:-0.00,-3.07,-19.44	./.:.:.:.:.	0/0:11:11,0:40:-0.00,-4.27,-29.68	0/0:17:17,0:40:-0.00,-6.06,-45.04	0/0:16:16,0:40:-0.00,-5.76,-42.48	0/0:14:14,0:40:-0.00,-5.17,-37.36	0/0:15:15,0:40:-0.00,-5.46,-39.92	0/0:8:8,0:40:-0.00,-3.37,-22.00	0/0:9:9,0:40:-0.00,-3.67,-24.56	0/0:140:140,0:40:0.00,-42.94,-359.98	./.:.:.:.:.	0/0:76:75,0:40:0.00,-23.46,-193.55	0/0:57:56,1:40:-0.00,-15.50,-142.34	0/0:92:90,1:40:0.00,-25.69,-229.39	0/1:133:62,70:40:-138.69,0.00,-119.71	0/0:18:17,0:40:-0.00,-6.06,-45.04	0/0:11:10,0:40:-0.00,-3.97,-27.12	0/0:9:9,0:40:-0.00,-3.67,-24.56	0/0:17:17,0:40:-0.00,-6.06,-45.04	0/0:83:83,0:40:-0.00,-25.85,-214.03	0/0:26:26,0:40:-0.00,-8.76,-68.08	0/1:32:14,18:40:-35.53,0.00,-26.80	0/0:28:28,0:40:-0.00,-9.36,-73.20	0/0:22:22,0:40:-0.00,-7.56,-57.84	0/0:21:21,0:40:-0.00,-7.26,-55.28	0/0:26:25,0:40:-0.00,-8.46,-65.52	0/0:22:22,0:40:-0.00,-7.56,-57.84	0/0:17:15,1:39:-0.00,-3.20,-37.36	0/0:14:13,0:40:-0.00,-4.87,-34.80	0/0:6:5,0:31:-0.00,-2.47,-14.32	0/0:9:9,0:40:-0.00,-3.67,-24.56	0/0:7:7,0:37:-0.00,-3.07,-19.44	0/1:14:5,9:40:-17.88,-0.00,-9.15	0/1:10:6,3:40:-4.02,-0.00,-13.21	0/0:52:52,0:40:-0.00,-16.56,-134.66	1/1:86:0,86:40:-218.69,-25.24,0.00	0/1:9:6,3:40:-4.02,-0.00,-13.21	0/0:14:14,0:40:-0.00,-5.17,-37.36	0/1:18:10,8:40:-14.12,-0.00,-20.75	0/0:10:10,0:40:-0.00,-3.97,-27.12	0/0:13:13,0:40:-0.00,-4.87,-34.80	0/0:13:13,0:40:-0.00,-4.87,-34.80	./.:.:.:.:.	0/0:115:112,0:40:0.00,-34.55,-288.28	0/0:221:213,0:40:0.00,-64.83,-546.89	./.:.:.:.:.	0/1:98:42,56:40:-113.03,0.00,-78.70	1/1:24:0,24:40:-59.94,-6.65,-0.00	1/1:51:1,50:40:-123.95,-12.19,-0.00	0/0:77:77,0:40:0.00,-24.05,-198.67	0/0:66:66,0:40:0.00,-20.76,-170.50	0/1:79:38,41:40:-80.32,0.00,-74.15	0/0:92:92,0:40:0.00,-28.55,-237.07	0/0:120:119,0:40:0.00,-36.65,-306.21	0/0:84:84,0:40:0.00,-26.15,-216.59	0/0:99:97,0:40:0.00,-30.05,-249.88	0/0:119:119,0:40:0.00,-36.65,-306.21	0/0:97:96,0:40:0.00,-29.75,-247.32	0/0:76:76,0:40:-0.00,-23.75,-196.11	0/0:200:200,0:40:0.00,-60.93,-513.60	0/0:382:376,1:40:0.00,-111.45,-961.68	0/0:80:79,1:40:-0.00,-22.39,-201.23	0/0:47:46,1:40:-0.00,-12.50,-116.73	0/0:50:50,0:40:-0.00,-15.96,-129.53	0/0:122:121,0:40:0.00,-37.25,-311.33	0/0:34:34,0:40:-0.00,-11.16,-88.57	0/0:56:56,0:40:0.00,-17.76,-144.90	0/0:51:51,0:40:0.00,-16.26,-132.09	0/0:34:33,0:40:-0.00,-10.86,-86.01	0/0:41:41,0:40:-0.00,-13.26,-106.49	0/0:86:86,0:40:0.00,-26.75,-221.71	0/0:99:98,0:40:0.00,-30.35,-252.44	0/0:120:119,0:40:0.00,-36.65,-306.21	0/0:116:116,0:40:0.00,-35.75,-298.52	0/0:185:184,0:40:-0.00,-56.14,-472.64	0/0:200:200,0:40:0.00,-60.93,-513.60	0/0:124:124,0:40:0.00,-38.15,-319.01	0/0:173:173,0:40:0.00,-52.84,-444.47	0/0:91:91,0:40:0.00,-28.25,-234.51	0/0:129:128,0:40:0.00,-39.35,-329.25	0/0:93:93,0:40:0.00,-28.85,-239.63	0/0:87:87,0:40:0.00,-27.05,-224.27	0/0:136:136,0:40:0.00,-41.75,-349.73	0/0:92:92,0:40:0.00,-28.55,-237.07	0/0:106:106,0:40:0.00,-32.75,-272.92	0/0:81:81,0:40:0.00,-25.25,-208.91	0/0:79:79,0:40:0.00,-24.65,-203.79	0/0:116:116,0:40:0.00,-35.75,-298.52	0/0:169:168,1:40:0.00,-49.08,-429.11	0/0:108:107,1:40:-0.00,-30.79,-272.92	0/0:40:39,1:40:-0.00,-10.40,-98.81	0/0:106:106,0:40:0.00,-32.75,-272.92	0/0:90:89,1:40:-0.00,-25.39,-226.83	0/0:59:59,0:40:-0.00,-18.66,-152.58	0/0:129:126,0:40:0.00,-38.75,-324.13	0/0:134:134,0:40:0.00,-41.15,-344.61	0/0:120:120,0:40:0.00,-36.95,-308.77	./.:.:.:.:.	0/0:10:9,0:40:-0.00,-3.67,-24.56	0/0:8:8,0:40:-0.00,-3.37,-22.00	0/0:13:13,0:40:-0.00,-4.87,-34.80	0/0:9:9,0:40:-0.00,-3.67,-24.56	./.:.:.:.:.	0/0:14:13,0:40:-0.00,-4.87,-34.80	./.:.:.:.:.	0/0:13:13,0:40:-0.00,-4.87,-34.80	0/0:14:14,0:40:-0.00,-5.17,-37.36	0/0:13:13,0:40:-0.00,-4.87,-34.80	0/0:15:15,0:40:-0.00,-5.46,-39.92	0/0:15:15,0:40:-0.00,-5.46,-39.92	0/0:8:7,0:37:-0.00,-3.07,-19.44	0/0:11:11,0:40:-0.00,-4.27,-29.68	0/0:14:14,0:40:-0.00,-5.17,-37.36	0/0:10:10,0:40:-0.00,-3.97,-27.12	0/0:9:9,0:40:-0.00,-3.67,-24.56	0/0:17:16,0:40:-0.00,-5.76,-42.48	0/0:13:13,0:40:-0.00,-4.87,-34.80	0/0:128:128,0:40:0.00,-39.35,-329.25	0/0:91:89,0:40:0.00,-27.65,-229.39	0/0:165:165,0:40:0.00,-50.44,-423.99	0/0:91:90,0:40:-0.00,-27.95,-231.95	0/0:127:127,0:40:0.00,-39.05,-326.69	0/0:159:158,0:40:-0.00,-48.34,-406.06	0/0:130:130,0:40:0.00,-39.95,-334.37	0/0:103:102,1:40:-0.00,-29.29,-260.12	0/0:171:171,0:40:0.00,-52.24,-439.35	0/1:126:65,61:40:-117.44,0.00,-129.19	0/0:128:128,0:40:0.00,-39.35,-329.25	0/0:123:123,0:40:0.00,-37.85,-316.45	0/0:126:125,0:40:-0.00,-38.45,-321.57	0/0:165:165,0:40:0.00,-50.44,-423.99	0/0:87:87,0:40:0.00,-27.05,-224.27	0/0:77:77,0:40:0.00,-24.05,-198.67	0/0:173:172,0:40:0.00,-52.54,-441.91	0/0:110:109,0:40:0.00,-33.65,-280.60	0/0:104:102,0:40:0.00,-31.55,-262.68	0/0:192:191,0:40:0.00,-58.24,-490.56	0/0:148:144,1:40:0.00,-41.88,-367.66	0/0:158:157,0:40:0.00,-48.04,-403.50	0/0:178:176,1:40:0.00,-51.48,-449.59	0/0:170:170,0:40:0.00,-51.94,-436.79	0/0:81:81,0:40:0.00,-25.25,-208.91	0/0:110:110,0:40:0.00,-33.95,-283.16	0/0:137:137,0:40:0.00,-42.04,-352.29	0/0:121:120,1:40:0.00,-34.69,-306.21	0/0:166:166,0:40:0.00,-50.74,-426.55	0/0:128:127,1:40:0.00,-36.79,-324.13	0/0:125:122,2:40:0.00,-33.03,-308.77	0/0:262:261,0:40:0.00,-79.22,-669.79	0/0:137:137,0:40:0.00,-42.04,-352.29	0/0:151:151,0:40:0.00,-46.24,-388.14	0/0:192:189,0:40:0.00,-57.64,-485.44	./.:.:.:.:.	0/0:210:208,0:40:0.00,-63.33,-534.09	0/0:163:162,1:40:0.00,-47.28,-413.74	0/0:200:199,1:40:0.00,-58.37,-508.48	0/0:99:97,1:40:0.00,-27.79,-247.32	0/0:232:230,1:40:0.00,-67.67,-587.86	0/0:218:218,0:40:0.00,-66.33,-559.69	0/0:120:120,0:40:0.00,-36.95,-308.77	0/1:239:128,111:40:-211.58,0.00,-256.62	0/0:66:64,0:40:0.00,-20.16,-165.38	0/1:107:53,54:40:-105.21,0.00,-104.17	0/0:198:198,0:40:0.00,-60.33,-508.48	0/1:67:30,37:40:-73.68,0.00,-57.27	./.:.:.:.:.	0/0:55:55,0:40:0.00,-17.46,-142.34	0/1:76:38,38:40:-73.54,0.00,-75.05	0/0:101:99,0:40:0.00,-30.65,-255.00	./.:.:.:.:.	0/0:47:46,0:40:-0.00,-14.76,-119.29	./.:.:.:.:.	0/0:129:128,0:40:0.00,-39.35,-329.25	0/1:23:12,11:40:-20.30,0.00,-24.37	0/0:17:17,0:40:-0.00,-6.06,-45.04	0/1:30:11,19:40:-38.69,0.00,-19.71	0/1:25:16,9:40:-14.58,-0.00,-34.02	1/1:22:0,22:40:-54.82,-6.05,-0.00	./.:.:.:.:.	0/1:12:6,6:40:-10.80,-0.00,-12.31	0/0:13:13,0:40:-0.00,-4.87,-34.80	1/1:10:0,10:31:-24.09,-2.46,-0.00	0/0:13:13,0:40:-0.00,-4.87,-34.80	0/0:92:91,1:40:0.00,-25.99,-231.95	0/0:99:99,0:40:0.00,-30.65,-255.00	0/0:80:80,0:40:-0.00,-24.95,-206.35	0/0:78:78,0:40:0.00,-24.35,-201.23	0/0:48:47,0:40:-0.00,-15.06,-121.85	0/0:45:44,0:40:-0.00,-14.16,-114.17	0/0:71:71,0:40:0.00,-22.26,-183.30	0/0:82:82,0:40:0.00,-25.55,-211.47	0/0:38:38,0:40:-0.00,-12.36,-98.81	0/0:28:28,0:40:-0.00,-9.36,-73.20	0/0:52:52,0:40:-0.00,-16.56,-134.66	./.:.:.:.:.	0/0:24:24,0:40:-0.00,-8.16,-62.96	0/0:30:30,0:40:-0.00,-9.96,-78.33	0/0:17:17,0:40:-0.00,-6.06,-45.04	0/0:15:15,0:40:-0.00,-5.46,-39.92	0/0:6:6,0:34:-0.00,-2.77,-16.88	0/0:5:5,0:31:-0.00,-2.47,-14.32	0/0:25:25,0:40:-0.00,-8.46,-65.52	0/0:25:25,0:40:-0.00,-8.46,-65.52	0/0:326:326,0:40:0.00,-98.71,-836.22	0/0:213:211,0:40:0.00,-64.23,-541.77	0/0:64:64,0:40:-0.00,-20.16,-165.38	0/0:65:65,0:40:0.00,-20.46,-167.94	0/0:74:74,0:40:0.00,-23.16,-190.99	0/0:7:7,0:37:-0.00,-3.07,-19.44	0/0:4:4,0:28:-0.00,-2.17,-11.76	0/0:10:10,0:40:-0.00,-3.97,-27.12	0/0:11:11,0:40:-0.00,-4.27,-29.68	0/0:11:10,0:40:-0.00,-3.97,-27.12	0/0:7:7,0:37:-0.00,-3.07,-19.44	0/0:11:11,0:40:-0.00,-4.27,-29.68	0/0:13:13,0:40:-0.00,-4.87,-34.80	0/0:9:9,0:40:-0.00,-3.67,-24.56	0/0:7:7,0:37:-0.00,-3.07,-19.44	0/0:11:11,0:40:-0.00,-4.27,-29.68	0/0:29:29,0:40:-0.00,-9.66,-75.76	0/0:20:20,0:40:-0.00,-6.96,-52.72	0/0:19:18,0:40:-0.00,-6.36,-47.60	0/0:23:23,0:40:-0.00,-7.86,-60.40	0/0:81:81,0:40:0.00,-25.25,-208.91	0/0:41:41,0:40:-0.00,-13.26,-106.49	0/0:132:132,0:40:0.00,-40.55,-339.49	0/0:68:68,0:40:0.00,-21.36,-175.62	0/0:36:35,1:40:-0.00,-9.20,-88.57	0/0:88:88,0:40:0.00,-27.35,-226.83	0/0:129:128,0:40:0.00,-39.35,-329.25	0/0:6:6,0:34:-0.00,-2.77,-16.88	0/0:5:5,0:31:-0.00,-2.47,-14.32	0/0:18:18,0:40:-0.00,-6.36,-47.60	0/0:13:13,0:40:-0.00,-4.87,-34.80	./.:.:.:.:.	./.:.:.:.:.	0/0:16:16,0:40:-0.00,-5.76,-42.48	0/0:11:11,0:40:-0.00,-4.27,-29.68	0/0:7:7,0:37:-0.00,-3.07,-19.44	0/0:6:6,0:34:-0.00,-2.77,-16.88	0/0:4:4,0:28:-0.00,-2.17,-11.76	0/0:7:7,0:37:-0.00,-3.07,-19.44	0/0:62:62,0:40:0.00,-19.56,-160.26	0/0:170:167,0:40:0.00,-51.04,-429.11	0/0:104:104,0:40:0.00,-32.15,-267.80	0/1:106:51,55:40:-108.07,0.00,-99.34	0/0:30:30,0:40:-0.00,-9.96,-78.33	./.:.:.:.:.	0/0:14:14,0:40:-0.00,-5.17,-37.36	0/0:92:91,0:40:0.00,-28.25,-234.51	0/0:91:91,0:40:0.00,-28.25,-234.51	0/0:89:88,1:40:0.00,-25.09,-224.27	1/1:83:0,82:40:-208.45,-24.04,0.00	0/0:97:96,0:40:0.00,-29.75,-247.32	./.:.:.:.:.	0/0:19:19,0:40:-0.00,-6.66,-50.16	0/0:13:12,0:40:-0.00,-4.57,-32.24	0/0:25:25,0:40:-0.00,-8.46,-65.52	0/0:14:14,0:40:-0.00,-5.17,-37.36	0/0:20:20,0:40:-0.00,-6.96,-52.72	./.:.:.:.:.
472	54	.	A	C	.	PASS	NS=353;AF=0.452	GT:DP:AD:GQ:GL	0/1:28:18,10:40:-24.85,0.00,-51.54	0/1:27:12,15:40:-41.72,0.00,-31.95	0/1:34:16,18:40:-49.56,0.00,-43.11	0/1:24:11,13:40:-35.99,0.00,-29.54	0/0:26:26,0:40:-0.00,-7.70,-86.37	./.:.:.:.:.	0/1:41:24,17:40:-44.14,0.00,-67.52	1/1:37:1,36:40:-115.85,-7.52,-0.00	1/1:33:2,31:37:-95.96,-3.00,-0.00	0/1:20:17,3:40:-4.05,-0.00,-50.63	0/1:23:13,10:40:-26.35,0.00,-36.47	1/1:7:0,7:24:-23.04,-1.82,-0.01	./.:.:.:.:.	./.:.:.:.:.	1/1:17:0,17:40:-56.18,-4.82,-0.00	./.:.:.:.:.	0/1:10:7,3:40:-7.06,-0.00,-20.49	0/1:34:21,13:40:-32.99,0.00,-59.68	0/1:23:9,14:40:-39.61,0.00,-23.21	0/0:61:61,0:40:-0.00,-18.23,-202.40	1/1:103:5,98:40:-308.13,-14.12,-0.00	./.:.:.:.:.	1/1:74:1,73:40:-238.51,-18.65,0.00	1/1:58:2,56:40:-178.84,-10.53,-0.00	0/1:33:19,14:40:-36.60,0.00,-53.35	0/0:37:37,0:40:-0.00,-11.01,-122.83	1/1:23:0,23:40:-76.07,-6.63,-0.00	0/0:84:84,0:40:0.00,-25.15,-278.64	0/0:68:63,5:40:-0.00,-3.76,-192.45	0/0:77:77,0:40:0.00,-23.05,-255.44	0/0:118:118,0:40:0.00,-35.38,-391.36	0/1:43:23,20:40:-53.49,0.00,-63.60	./.:.:.:.:.	0/0:74:68,6:28:-0.00,-2.25,-205.71	0/0:77:76,1:40:0.00,-19.73,-248.81	0/0:120:120,0:40:0.00,-35.98,-397.99	0/0:65:60,5:35:-0.00,-2.86,-182.51	0/1:28:16,12:40:-31.48,0.00,-44.91	0/1:27:18,9:40:-21.83,0.00,-51.84	0/1:21:14,7:40:-17.01,0.00,-40.39	0/0:38:38,0:40:-0.00,-11.31,-126.15	0/0:17:17,0:40:-0.00,-5.00,-56.53	0/1:51:28,23:40:-61.02,0.00,-77.77	./.:.:.:.:.	0/1:58:36,22:40:-55.60,0.00,-102.19	./.:.:.:.:.	0/1:113:64,49:40:-128.57,0.00,-178.47	0/0:104:104,0:40:-0.00,-31.17,-344.95	1/1:13:0,13:40:-42.92,-3.62,-0.00	0/1:14:2,12:33:-35.69,-0.00,-2.71	1/1:16:1,15:17:-46.26,-1.23,-0.03	1/1:16:0,16:40:-52.87,-4.52,-0.00	0/1:13:6,6:40:-16.40,0.00,-16.57	1/1:23:0,23:40:-76.07,-6.63,-0.00	1/1:17:0,17:40:-56.18,-4.82,-0.00	./.:.:.:.:.	1/1:14:0,14:40:-46.24,-3.92,-0.00	0/1:26:4,22:40:-65.23,-0.00,-5.73	0/1:24:9,15:40:-42.63,0.00,-22.91	0/0:46:46,0:40:-0.00,-13.72,-152.67	0/0:19:19,0:40:-0.00,-5.60,-63.16	1/1:30:1,29:40:-92.65,-5.42,-0.00	1/1:28:0,28:40:-92.65,-8.13,-0.00	1/1:12:0,12:40:-39.61,-3.32,-0.00	0/1:25:12,13:40:-35.69,0.00,-32.55	1/1:64:1,63:40:-205.36,-15.65,0.00	0/1:55:49,6:40:-3.46,-0.00,-146.19	0/0:53:49,4:32:-0.00,-2.57,-149.36	1/1:38:2,36:40:-112.54,-4.51,-0.00	./.:.:.:.:.	0/1:116:73,43:40:-107.77,0.00,-207.40	./.:.:.:.:.	./.:.:.:.:.	0/0:17:17,0:40:-0.00,-5.00,-56.53	0/1:14:11,3:40:-5.85,-0.00,-32.55	0/1:89:64,25:40:-56.22,0.00,-185.69	0/1:40:22,18:40:-47.76,0.00,-61.19	0/1:40:23,17:40:-44.44,0.00,-64.51	1/1:24:0,24:40:-79.39,-6.93,-0.00	1/1:42:0,42:40:-139.06,-12.34,-0.00	0/1:35:31,4:35:-2.85,-0.00,-92.53	0/1:33:21,12:40:-29.97,0.00,-59.98	./.:.:.:.:.	./.:.:.:.:.	0/1:15:12,3:40:-5.55,-0.00,-35.56	0/1:18:16,2:18:-1.35,-0.02,-47.94	0/1:10:7,3:40:-7.06,-0.00,-20.49	0/1:7:4,3:40:-7.96,-0.00,-11.45	0/1:13:9,4:40:-9.47,-0.00,-26.22	0/1:15:9,6:40:-15.50,-0.00,-25.62	0/1:83:50,33:40:-84.55,0.00,-141.08	0/0:83:83,0:40:0.00,-24.85,-275.33	0/1:20:10,10:40:-27.25,0.00,-27.43	./.:.:.:.:.	0/0:42:42,0:40:-0.00,-12.52,-139.41	0/1:17:12,5:40:-11.58,-0.00,-34.96	0/1:19:7,12:40:-34.18,0.00,-17.78	./.:.:.:.:.	0/0:12:12,0:40:-0.00,-3.49,-39.96	0/1:53:42,11:40:-20.64,0.00,-123.58	0/1:78:58,20:40:-42.96,0.00,-169.11	1/1:210:1,208:40:-686.05,-59.26,0.00	1/1:84:3,81:40:-258.40,-15.03,0.00	0/0:315:314,1:40:0.00,-91.33,-1037.81	0/1:54:37,16:40:-37.22,0.00,-107.01	1/1:67:5,62:40:-188.79,-3.29,-0.00	0/0:97:97,0:40:0.00,-29.06,-321.74	0/0:83:83,0:40:0.00,-24.85,-275.33	0/1:240:186,54:40:-106.94,0.00,-544.71	1/1:75:2,73:40:-235.20,-15.64,0.00	0/1:125:66,59:40:-158.11,0.00,-181.49	1/1:21:0,21:40:-69.44,-6.02,-0.00	0/1:156:78,78:40:-211.77,0.00,-211.94	0/0:133:133,0:40:0.00,-39.89,-441.08	1/1:91:3,88:40:-281.61,-17.14,0.00	0/1:137:98,39:40:-88.20,0.00,-283.96	0/0:145:141,4:40:0.00,-30.24,-454.35	./.:.:.:.:.	0/1:50:27,23:40:-61.32,0.00,-74.76	0/0:49:49,0:40:-0.00,-14.62,-162.61	0/0:144:144,0:40:0.00,-43.20,-477.55	0/1:43:25,18:40:-46.85,0.00,-70.23	0/1:54:23,31:40:-86.64,0.00,-60.30	0/1:63:38,25:40:-64.04,0.00,-107.32	0/0:44:44,0:40:-0.00,-13.12,-146.04	0/1:62:38,24:40:-61.03,0.00,-107.62	0/1:105:65,40:40:-101.14,0.00,-184.19	0/1:99:48,51:40:-139.41,0.00,-129.64	0/1:123:55,68:40:-188.55,0.00,-145.62	0/1:153:84,69:40:-182.84,0.00,-232.74	0/1:199:102,97:40:-261.82,0.00,-278.57	0/1:185:97,88:40:-236.20,0.00,-266.21	1/1:144:6,136:40:-430.79,-22.53,0.00	1/1:160:7,153:40:-483.83,-24.63,0.00	0/0:119:119,0:40:0.00,-35.68,-394.67	0/0:140:140,0:40:0.00,-42.00,-464.29	./.:.:.:.:.	0/1:96:46,50:40:-137.00,0.00,-123.91	0/1:133:75,58:40:-152.39,0.00,-208.92	1/1:115:7,108:40:-334.65,-11.10,-0.00	0/0:124:124,0:40:0.00,-37.18,-411.25	0/0:305:304,1:40:0.00,-88.32,-1004.65	0/0:105:105,0:40:0.00,-31.47,-348.26	0/1:52:30,21:40:-54.39,0.00,-84.40	0/1:64:35,28:40:-73.99,0.00,-97.37	0/1:137:85,52:40:-131.29,0.00,-240.86	0/0:70:69,1:40:0.00,-17.62,-225.60	0/1:100:52,48:40:-129.16,0.00,-142.60	0/0:107:107,0:40:0.00,-32.07,-354.89	0/1:65:38,27:40:-70.07,0.00,-106.71	./.:.:.:.:.	./.:.:.:.:.	./.:.:.:.:.	0/0:130:130,0:40:0.00,-38.99,-431.14	0/1:30:16,14:40:-37.51,0.00,-44.31	0/0:18:17,1:25:-0.00,-1.99,-53.22	0/0:30:30,0:40:-0.00,-8.91,-99.63	0/1:21:9,12:40:-33.58,0.00,-23.81	0/0:19:19,0:40:-0.00,-5.60,-63.16	0/0:17:17,0:40:-0.00,-5.00,-56.53	0/0:70:70,0:40:0.00,-20.94,-232.23	1/1:25:1,24:40:-76.07,-3.91,-0.00	0/1:18:10,8:40:-21.22,0.00,-28.03	0/1:20:7,13:40:-37.20,0.00,-17.48	0/1:30:27,3:15:-1.08,-0.04,-80.81	1/1:19:1,18:27:-56.19,-2.11,-0.00	0/0:17:17,0:40:-0.00,-5.00,-56.53	0/0:24:24,0:40:-0.00,-7.10,-79.74	0/0:23:22,1:40:-0.00,-3.49,-69.79	0/0:33:33,0:40:-0.00,-9.81,-109.57	0/1:23:17,6:40:-13.09,-0.00,-49.73	0/1:16:10,6:40:-15.20,-0.00,-28.63	0/1:18:9,9:40:-24.54,0.00,-24.71	1/1:106:4,102:40:-324.71,-18.33,0.00	0/0:84:83,1:40:0.00,-21.84,-272.01	0/1:120:58,62:40:-169.56,0.00,-156.47	0/1:68:61,7:35:-2.87,-0.00,-182.06	1/1:64:2,62:40:-198.73,-12.33,-0.00	0/0:147:145,1:40:0.00,-40.49,-477.55	0/1:72:53,19:40:-41.45,0.00,-154.33	0/1:126:62,64:40:-174.38,0.00,-167.93	0/1:134:76,57:40:-149.07,0.00,-212.23	0/1:105:63,42:40:-107.77,0.00,-177.56	./.:.:.:.:.	1/1:146:9,137:40:-424.16,-13.79,-0.00	1/1:73:3,70:40:-221.94,-11.72,-0.00	1/1:91:2,89:40:-288.24,-20.45,0.00	0/1:69:38,31:40:-82.13,0.00,-105.51	0/0:84:83,1:40:0.00,-21.84,-272.01	0/1:53:5,48:14:-143.35,-0.05,-0.97	1/1:46:1,45:40:-145.69,-10.23,-0.00	0/1:113:55,58:40:-158.40,0.00,-148.63	./.:.:.:.:.	./.:.:.:.:.	0/0:94:90,4:40:0.00,-14.90,-285.27	1/1:120:5,115:40:-364.49,-19.23,0.00	./.:.:.:.:.	1/1:47:1,46:40:-149.01,-10.53,-0.00	1/1:69:2,67:40:-215.31,-13.83,-0.00	./.:.:.:.:.	0/0:131:131,0:40:0.00,-39.29,-434.45	1/1:168:8,160:40:-503.72,-23.72,0.00	1/1:22:0,22:40:-72.76,-6.33,-0.00	0/1:178:93,85:40:-228.36,0.00,-255.05	0/0:123:119,4:40:0.00,-23.62,-381.41	0/1:117:67,50:40:-130.68,0.00,-187.21	0/1:139:75,64:40:-170.47,0.00,-207.11	1/1:65:1,64:40:-208.68,-15.95,0.00	1/1:114:1,113:40:-371.12,-30.69,0.00	0/1:143:114,29:40:-53.24,0.00,-335.20	1/1:125:6,119:40:-374.43,-17.42,0.00	1/1:85:4,81:40:-255.09,-12.02,-0.00	1/1:106:7,98:40:-301.50,-8.09,-0.00	0/1:163:88,75:40:-199.72,0.00,-242.99	0/1:211:93,118:40:-327.83,0.00,-245.13	1/1:92:7,85:40:-258.40,-4.18,-0.00	0/1:241:142,99:40:-255.82,0.00,-398.54	1/1:59:0,59:40:-195.42,-17.46,0.00	0/1:110:49,61:40:-169.25,0.00,-129.64	./.:.:.:.:.	./.:.:.:.:.	0/0:84:84,0:40:0.00,-25.15,-278.64	./.:.:.:.:.	1/1:42:0,42:40:-139.06,-12.34,-0.00	1/1:117:5,112:40:-354.54,-18.33,0.00	0/0:111:110,1:40:0.00,-29.96,-361.52	0/0:43:42,1:40:-0.00,-9.50,-136.09	0/0:170:169,1:40:0.00,-47.71,-557.11	1/1:136:2,134:40:-437.42,-33.99,0.00	0/1:35:29,6:40:-9.48,-0.00,-85.90	./.:.:.:.:.	0/0:41:41,0:40:-0.00,-12.22,-136.09	0/1:37:22,15:40:-38.71,0.00,-62.09	0/0:33:33,0:40:-0.00,-9.81,-109.57	0/0:11:11,0:38:-0.00,-3.19,-36.64	0/1:17:11,6:40:-14.89,-0.00,-31.64	0/0:26:26,0:40:-0.00,-7.70,-86.37	0/1:22:12,10:40:-26.65,0.00,-33.46	0/0:21:21,0:40:-0.00,-6.20,-69.79	1/1:87:4,83:40:-261.72,-12.62,-0.00	0/0:110:110,0:40:0.00,-32.97,-364.84	0/1:98:53,45:40:-119.82,0.00,-146.51	0/0:79:79,0:40:-0.00,-23.65,-262.07	1/1:52:1,51:40:-165.58,-12.04,-0.00	0/0:70:70,0:40:0.00,-20.94,-232.23	0/0:113:113,0:40:0.00,-33.87,-374.78	0/0:131:130,0:40:0.00,-38.99,-431.14	0/0:66:66,0:40:0.00,-19.74,-218.97	0/0:66:66,0:40:0.00,-19.74,-218.97	0/0:80:79,0:40:0.00,-23.65,-262.07	1/1:75:5,70:40:-215.31,-5.69,-0.00	0/0:37:36,0:40:-0.00,-10.71,-119.52	1/1:42:1,41:40:-132.43,-9.03,-0.00	0/1:32:20,12:40:-30.27,0.00,-56.97	1/1:48:2,46:40:-145.69,-7.52,-0.00	0/0:22:22,0:40:-0.00,-6.50,-73.11	./.:.:.:.:.	0/0:47:47,0:40:-0.00,-14.02,-155.98	0/1:41:20,21:40:-57.40,0.00,-54.26	0/1:288:151,136:40:-364.64,0.00,-414.54	./.:.:.:.:.	0/1:76:41,35:40:-93.28,0.00,-113.35	0/1:96:51,45:40:-120.42,0.00,-140.48	0/1:88:39,49:40:-136.09,0.00,-103.11	1/1:24:0,24:40:-79.39,-6.93,-0.00	0/1:23:9,14:40:-39.61,0.00,-23.21	0/1:40:21,19:40:-51.07,0.00,-57.88	1/1:37:2,35:40:-109.22,-4.21,-0.00	0/1:25:13,12:40:-32.38,0.00,-35.87	1/1:19:1,18:27:-56.19,-2.11,-0.00	0/1:34:27,7:40:-13.10,-0.00,-79.57	0/1:19:14,5:40:-10.98,-0.00,-40.99	0/1:20:13,7:40:-17.31,0.00,-37.37	0/1:22:14,8:40:-20.02,0.00,-40.09	0/1:27:12,15:40:-41.72,0.00,-31.95	1/1:47:1,46:40:-149.01,-10.53,-0.00	1/1:38:0,38:40:-125.80,-11.14,-0.00	1/1:48:2,46:40:-145.69,-7.52,-0.00	0/0:46:43,2:40:-0.00,-6.79,-136.09	0/1:108:50,58:40:-159.91,0.00,-133.56	0/0:62:62,0:40:0.00,-18.53,-205.71	0/0:168:168,0:40:-0.00,-50.42,-557.11	./.:.:.:.:.	1/1:61:2,59:40:-188.79,-11.43,-0.00	0/1:76:38,38:40:-103.23,0.00,-103.40	./.:.:.:.:.	1/1:15:0,15:40:-49.55,-4.22,-0.00	0/1:16:9,7:40:-18.51,0.00,-25.32	1/1:27:2,25:17:-76.10,-1.23,-0.03	0/0:30:30,0:40:-0.00,-8.91,-99.63	0/1:16:6,10:40:-28.46,-0.00,-15.37	./.:.:.:.:.	0/1:33:15,18:40:-49.86,0.00,-40.09	0/1:22:13,9:40:-23.34,0.00,-36.77	0/0:29:29,0:40:-0.00,-8.61,-96.31	0/1:29:12,17:40:-47.75,0.00,-31.35	0/1:8:5,3:40:-7.66,-0.00,-14.46	0/1:19:8,11:40:-30.87,0.00,-21.10	0/0:94:94,0:40:0.00,-28.16,-311.80	./.:.:.:.:.	./.:.:.:.:.	1/1:115:4,111:40:-354.54,-21.04,0.00	0/0:79:79,0:40:-0.00,-23.65,-262.07	1/1:64:4,60:40:-185.47,-5.70,-0.00	0/0:22:22,0:40:-0.00,-6.50,-73.11	0/0:121:121,0:40:0.00,-36.28,-401.30	0/1:120:69,51:40:-133.09,0.00,-192.94	0/0:115:115,0:40:0.00,-34.48,-381.41	./.:.:.:.:.	0/1:73:56,17:40:-34.52,0.00,-163.98	0/1:103:61,42:40:-108.37,0.00,-171.53	1/1:11:0,11:37:-36.29,-3.02,-0.00	0/1:13:10,3:40:-6.15,-0.00,-29.53	0/1:39:16,23:40:-64.63,0.00,-41.60	0/1:32:18,14:40:-36.90,0.00,-50.34	0/1:49:31,18:40:-45.05,0.00,-88.32	0/0:100:100,0:40:0.00,-29.96,-331.69
[truncated: 27,738,227 more chars]
