# Supplementary material for: Genetic structure and relatedness of brown trout (Salmo trutta) populations in the drainage basin of the Ölfusá river, South-Western Iceland
Source: PeerJ. 2023 Sep 5;11:e15985. doi: 10.7717/peerj.15985 (PMC10487600; doi:10.7717/peerj.15985)
Supplement: Supplemental Information 11 — Pending submission of raw sequencing reads to SRA. [file peerj-11-15985-s011.zip › Lagunas_et_al. 2021_ RAW_DATA/Lagunas_et_al_2021.R]

# PCA

library(vcfR)
library(adegenet)
library(factoextra)
library(ggpubr)
library(ggplot2)

vcf <- read.vcfR("olfusa.filtered.vcf")

x <- vcfR2genind(vcf)

# Dealing with NA values
y <- tab(x, NA.method="mean")

# Performing a PCA
y.pca = dudi.pca(y, scannf=FALSE, nf=20)

fviz_eig(y.pca)

fviz_eig(y.pca, addlabels = TRUE)

pop <- read.table(file="popmap.olfusa.clean.tsv", header=F)
groups <- as.factor(pop$V2)

fviz_pca_ind(y.pca,
             habillage = groups,
             axes = c(1,2),
             geom = c("point"))

######################################################################################################################################################
# Nucleotide diversity

library(radiator)

data<-tidy_vcf("olfusa.filtered.vcf", strata="strata.olfusa.clean.tsv")
pi(data)

######################################################################################################################################################
# Ancestry proportions

library(LEA)

vcf2geno("olfusa.filtered.vcf", "olfusa.geno")
pc = pca("olfusa.geno", scale = TRUE)

tw = tracy.widom(pc)
tw$pvalues[1:5]

plot(tw$percentage)

project = NULL
project = snmf("olfusa.geno",
               K = 6:11,
               entropy = TRUE,
               repetitions = 2500,
               seed = 1236,
               CPU = 4,
               alpha = 100,
               project = "new")

plot(project, col = "blue", pch = 19, cex = 1.2)

best = which.min(cross.entropy(project, K = 8))

#barchart
barchart(project.snmf, K = 8, run = best,
         border = NA, space = 0, sort.by.Q = FALSE)
#matrix
Q(project, K=8, run=best)
